# Supplementary material for: Cytosolic 10-formyltetrahydrofolate dehydrogenase regulates glycine metabolism in mouse liver
Source: Sci Rep. 2019 Oct 17;9:14937. doi: 10.1038/s41598-019-51397-1 (PMC6797707; doi:10.1038/s41598-019-51397-1)
Supplement: Supplementary file 2 — Supplementary File 1 [file 41598_2019_51397_MOESM2_ESM.xlsx]

## Sheet: Pathway Heat Map (liver)
	The Medical University of South Carolina MUSC-01-13VW ALDH-L1 KO Liver
										Fold of Change				Two-Way ANOVA
	Heat map of statistically significant biochemicals profiled in this study.									ANOVA Contrasts								Statistical Values
			Blue shaded cells indicate significant (p≤0.05) ANOVA effect.							ALDH-L1 KO WT		Female Male						ANOVA Contrasts								Two-Way ANOVA							Mean Values					% Filled Values
	Pathway Sort Order	Super Pathway	Sub Pathway	Biochemical Name	Platform	Comp ID	KEGG	HMDB						Genotype Main Effect	Gender Main Effect	Genotype: Gender Interaction		KO F / WT F		KO M / WT M		WT F / WT M		KO F / KO M		Genotype Main Effect		Gender Main Effect		Genotype:Gender Interaction			WT Female	WT Male	KO Female	KO Male		WT Female	WT Male	KO Female	KO Male		Super Pathway	Sub Pathway	Chemical ID	PubChem	CAS	RI	Mass
										Female	Male	WT	ALDH-L1 KO				X	p-value	q-value	p-value	q-value	p-value	q-value	p-value	q-value	p-value	q-value	p-value	q-value	p-value	q-value	X					X					X				PUBCHEM
	1	Amino acid	Glycine, serine and threonine metabolism	glycine	GC/MS	11777	C00037	HMDB00123		0.62	0.6	1.04	1.06					0.0015	0.0643	0.0011	0.0501	0.6963	0.9069	0.5049	0.8476	0.0001	0.0141	0.4579	0.814	0.8409	0.9581		1.2638	1.2175	0.7786	0.7324		100	100	100	100		Amino acid	Glycine, serine and threonine metabolism	340	5257127;750	56-40-6;	1166	101.9
	2			sarcosine (N-Methylglycine)	GC/MS	1516	C00213	HMDB00271		1.32	0.8	0.41	0.67					0.2982	0.7144	0.749	0.9305	0.0508	0.4129	0.419	0.7856	0.5957	0.8869	0.0567	0.4129	0.3372	0.7407		0.6473	1.5978	0.8534	1.2777		100	100	100	100		Amino acid	Glycine, serine and threonine metabolism	1023	1088;7311726	107-97-1;	1182.9	116
	3			dimethylglycine	GC/MS	5086	C01026	HMDB00092		1.39	1.06	0.78	1.03					0.064	0.4227	0.7463	0.93	0.1369	0.5724	0.8767	0.9684	0.1172	0.5396	0.322	0.7263	0.2357	0.6653		0.7963	1.0163	1.109	1.0792		100	100	100	100		Amino acid	Glycine, serine and threonine metabolism	806	6971056;673	1118-68-9;	1030	57.9
	4			N-acetylglycine	GC/MS	27710		HMDB00532		0.79	0.9	1.23	1.08					0.3786	0.7579	0.6134	0.8951	0.4534	0.8093	0.7127	0.9146	0.3329	0.7349	0.4322	0.7926	0.7811	0.9394		1.2377	1.0066	0.9736	0.9045		100	100	100	100		Amino acid	Glycine, serine and threonine metabolism	100001006	10972	543-24-8;	1396.4	143.9
	7			beta-hydroxypyruvate	GC/MS	15686	C00168	HMDB01352		1.35	0.99	0.77	1.05					0.1957	0.6301	0.997	1	0.2456	0.6731	0.8807	0.9701	0.3462	0.7407	0.4599	0.814	0.3486	0.743		0.7695	0.9964	1.0385	0.9857		100	100	100	100		Amino acid	Glycine, serine and threonine metabolism	100000055	964	1113-60-6;3369-79-7;	1425.1	221
	8			serine	GC/MS	1648	C00065	HMDB00187		1.1	1.27	1.26	1.09					0.428	0.7916	0.1597	0.5884	0.2421	0.6718	0.5986	0.8887	0.1302	0.561	0.2362	0.6653	0.6266	0.8966		0.9853	0.7848	1.0847	0.9974		100	100	100	100		Amino acid	Glycine, serine and threonine metabolism	503	5951;6857581	56-45-1;	1389.1	204
	10			N-acetylserine	GC/MS	37076		HMDB02931		0.94	1.23	0.97	0.74					0.5958	0.8869	0.0827	0.4705	0.7691	0.9358	0.0219	0.2733	0.3415	0.7407	0.057	0.4129	0.1108	0.5294		0.9665	0.9926	0.9067	1.2193		100	100	100	100		Amino acid	Glycine, serine and threonine metabolism	100001851	65249	97-14-3;	1526	218
	17			threonine	LC/MS pos	1284	C00188	HMDB00167		1.01	1.17	1.23	1.06					0.8708	0.967	0.3127	0.7263	0.2291	0.6637	0.7049	0.9095	0.4042	0.7795	0.265	0.6931	0.5381	0.864		1.0491	0.8506	1.0559	0.9915		100	100	100	100		Amino acid	Glycine, serine and threonine metabolism	564	6971019;6288	72-19-5;	713	120.1
	18			N-acetylthreonine	LC/MS neg	33939	C01118			0.78	1	1.28	1					0.066	0.4275	1	1	0.066	0.4275	1	1	0.1709	0.5998	0.1709	0.5998	0.1709	0.5998		1.0839	0.8469	0.8469	0.8469		100	0	0	0		Amino acid	Glycine, serine and threonine metabolism	100001274	4651717	17093-74-2;	846	160.1
	21			betaine	LC/MS pos	3141	C00719	HMDB00043		0.93	1.34	1.59	1.11					0.7809	0.9394	0.1784	0.6092	0.0508	0.4129	0.6083	0.895	0.4255	0.7885	0.0804	0.4651	0.2479	0.6731		1.2354	0.7774	1.1508	1.0394		100	100	100	100		Amino acid	Glycine, serine and threonine metabolism	799	247	107-43-7;	721	118.2
	23			Isobar: betaine aldehyde, N-methyldiethanolamine	LC/MS pos	40516				1	0.92	0.93	1.01					0.9674	0.9945	0.6318	0.8977	0.6817	0.9013	0.9115	0.9796	0.7554	0.932	0.8315	0.9538	0.7124	0.9146		1.0254	1.1012	1.0282	1.0154		100	100	100	100		Amino acid	Glycine, serine and threonine metabolism	100003770			650	120.2
	24		Alanine and aspartate metabolism	aspartate	GC/MS	15996	C00049	HMDB00191		0.88	1.25	1.51	1.06					0.6577	0.8982	0.431	0.7926	0.1173	0.5396	0.6539	0.8977	0.8006	0.9424	0.155	0.5867	0.3885	0.7672		1.318	0.8753	1.1545	1.0923		100	100	100	100		Amino acid	Alanine and aspartate metabolism	234	5960	56-84-8;	1529.7	232
	25			asparagine	LC/MS pos	512	C00152	HMDB00168		1.24	1.12	1.03	1.13					0.1601	0.5884	0.4921	0.8331	0.9462	0.9915	0.4697	0.8165	0.1474	0.5857	0.6391	0.8977	0.5741	0.8769		0.8959	0.8714	1.1081	0.9774		100	100	100	100		Amino acid	Alanine and aspartate metabolism	917	6267;6992089	70-47-3;	669	133.1
	27			N-acetylasparagine	LC/MS pos	33942		HMDB06028		1.02	1.01	0.69	0.7					0.7992	0.9421	0.9409	0.9901	0.0521	0.4129	0.0697	0.4308	0.8163	0.9508	0.0148	0.2312	0.8983	0.9755		0.7426	1.0758	0.7573	1.0893		100	100	100	100		Amino acid	Alanine and aspartate metabolism	100001257	99715	4033-40-3;	974	175.1
	28			beta-alanine	GC/MS	55	C00099	HMDB00056		0.72	1.07	1.67	1.13					0.3973	0.7735	0.777	0.9378	0.1261	0.5574	0.6169	0.8951	0.682	0.9013	0.1538	0.5857	0.4256	0.7885		1.4865	0.8898	1.0768	0.9519		100	100	100	100		Amino acid	Alanine and aspartate metabolism	244	239;4755801	56-41-7;107-95-9;	1451.8	174
	33			alanine	GC/MS	1126	C00041	HMDB00161		1.09	1.03	1.03	1.08					0.3731	0.7533	0.7596	0.9335	0.8272	0.9517	0.4189	0.7856	0.399	0.776	0.4678	0.8165	0.6694	0.9013		0.9524	0.9283	1.0341	0.959		100	100	100	100		Amino acid	Alanine and aspartate metabolism	811	5950;7311724	56-41-7;	1147.6	115.9
	34			N-acetylalanine	LC/MS pos	1585	C02847	HMDB00766		1.37	1.12	0.86	1.06					0.1717	0.5998	0.6966	0.9069	0.4141	0.7837	0.8196	0.951	0.2148	0.6463	0.6699	0.9013	0.4602	0.814		0.7935	0.9197	1.0851	1.0256		100	100	100	100		Amino acid	Alanine and aspartate metabolism	1110	88064	97-69-8;	1603	132.1
	41		Glutamate metabolism	glutamate	LC/MS pos	57	C00025	HMDB03339		0.88	1.65	1.52	0.81					0.6485	0.8977	0.1606	0.5884	0.1494	0.5857	0.6823	0.9013	0.4699	0.8165	0.4318	0.7926	0.1911	0.6234		1.3189	0.866	1.1569	1.4322		100	100	100	100		Amino acid	Glutamate metabolism	561	611	56-86-0;	700	148.1
	47			glutamine	LC/MS pos	53	C00064	HMDB00641		0.99	1.06	1.06	0.99					0.9528	0.9934	0.5442	0.8647	0.6234	0.8961	0.8587	0.9641	0.6963	0.9069	0.8231	0.9512	0.6366	0.8977		1.0388	0.9795	1.0253	1.0398		100	100	100	100		Amino acid	Glutamate metabolism	563	5961	56-85-9;	684	147.2
	48			pyroglutamine*	LC/MS pos	32672				1.64	1.04	0.76	1.2					0.1281	0.5596	0.9097	0.9796	0.3205	0.7263	0.6166	0.8951	0.2355	0.6653	0.7134	0.9146	0.2963	0.7128		0.785	1.0269	1.2901	1.072		100	100	100	100		Amino acid	Glutamate metabolism	100001540	134508	2353-44-8;	764	129.2
	49			gamma-aminobutyrate (GABA)	GC/MS	1416	C00334	HMDB00112		1.21	1.66	1.08	0.79					0.597	0.8879	0.2439	0.6731	0.7919	0.9394	0.6755	0.9013	0.2368	0.6653	0.9119	0.9796	0.6305	0.8977		1.028	0.9537	1.2472	1.5858		100	100	100	100		Amino acid	Glutamate metabolism	141	6992099;119	56-12-2;	1539.7	304.1
	52			N-acetylglutamate	LC/MS pos	15720	C00624	HMDB01138		1.08	1.17	0.8	0.74					0.4638	0.8159	0.6331	0.8977	0.2441	0.6731	0.3539	0.7471	0.397	0.7735	0.1516	0.5857	0.8516	0.9614		0.8261	1.0389	0.8958	1.2117		100	100	100	100		Amino acid	Glutamate metabolism	100000282	1549099	5817-08-3;	1492	190.1
	54			N-acetylglutamine	LC/MS neg	33943	C02716	HMDB06029		0.77	1.26	0.68	0.42					0.0634	0.4227	0.0897	0.4842	0.0117	0.2101	8.1096e-05	0.0112	0.8785	0.9693	7.0227e-05	0.0109	0.0203	0.2641		0.8122	1.1897	0.629	1.5019		100	100	100	100		Amino acid	Glutamate metabolism	100001253	182230	2490-97-3;	783	187.1
	55			formiminoglutamate	LC/MS pos	43493	C00439			5.84	10.93	6.5	3.47					0.3155	0.7263	0.1531	0.5857	0.2696	0.6971	0.5168	0.8557	0.0979	0.5087	0.2239	0.6611	0.7288	0.9197		2.2194	0.3416	12.9665	3.7325		100	100	100	100		Amino acid	Glutamate metabolism	100002500	439233	816-90-0;	751.2	175.1
	56		Histidine metabolism	histidine	LC/MS neg	59	C00135	HMDB00177		0.62	1.22	1.99	1.01					0.0092	0.1973	0.1785	0.6092	0.0011	0.0517	0.9543	0.9934	0.208	0.6407	0.0076	0.1839	0.0086	0.1903		1.6167	0.8139	1.0017	0.9948		100	100	100	100		Amino acid	Histidine metabolism	355	773;3651426	5934-29-2;	757	154.1
	68			1-methylimidazoleacetate	LC/MS pos	32350	C05828	HMDB02820		0.5	1.15	3.82	1.64					0.2663	0.6942	0.5558	0.869	0.0182	0.2551	0.2838	0.7051	0.6924	0.9069	0.0198	0.2624	0.2365	0.6653		2.5099	0.6567	1.2449	0.7573		100	67	100	100		Amino acid	Histidine metabolism	100001208	75810	2625-49-2 ;	845	141.1
	69			imidazole propionate	LC/MS pos	40730		HMDB02271		2.76	0.85	0.45	1.46					0.1423	0.5787	0.8344	0.9551	0.2422	0.6718	0.5773	0.8789	0.3474	0.7425	0.6426	0.8977	0.2286	0.6632		0.4233	0.948	1.1688	0.8023		33	100	100	67		Amino acid	Histidine metabolism	100003434	70630	1074-59-5;	1011.7	141.1
	74		Lysine metabolism	glutarate (pentanedioate)	GC/MS	396	C00489	HMDB00661		1.13	0.98	1.11	1.28					0.5104	0.8499	0.9351	0.9884	0.9319	0.9876	0.4143	0.7837	0.6802	0.9013	0.521	0.8584	0.5996	0.889		1.1072	0.9964	1.2498	0.9735		100	100	100	100		Amino acid	Lysine metabolism	339	4418048	110-94-1;	1433.6	261
	80			lysine	LC/MS pos	1301	C00047	HMDB00182		0.88	1.04	1.39	1.18					0.2717	0.6971	0.6725	0.9013	0.0108	0.21	0.1302	0.561	0.6141	0.8951	0.0077	0.1846	0.2853	0.7059		1.2014	0.8641	1.0582	0.8981		100	100	100	100		Amino acid	Lysine metabolism	407	5962	56-87-1;	603	147.2
	82			2-aminoadipate	GC/MS	6146	C00956	HMDB00510		1.27	1.33	2.36	2.24					0.292	0.7073	0.9199	0.9843	0.6822	0.9013	0.1854	0.6149	0.4091	0.7836	0.2218	0.6575	0.4896	0.8319		2.1138	0.8965	2.6743	1.192		100	100	100	100		Amino acid	Lysine metabolism	381	469	542-32-5;1118-90-7;	1686.5	260.1
	85			pipecolate	LC/MS pos	1444	C00408	HMDB00070		0.49	0.95	1.09	0.56					0.0655	0.4274	0.8705	0.967	0.939	0.9897	0.0752	0.4499	0.1423	0.5787	0.1718	0.5998	0.2022	0.6372		1.2193	1.1186	0.5964	1.0614		100	100	100	100		Amino acid	Lysine metabolism	1025	849	4043-87-2;	1120	130.1
	89			N2-acetyllysine	LC/MS pos	36751	C12989	HMDB00446		0.78	1.17	0.69	0.46					0.1702	0.5998	0.2927	0.7073	0.0297	0.325	0.0008	0.0419	0.7944	0.9394	0.0005	0.0308	0.0996	0.5123		0.7733	1.1188	0.6064	1.3112		100	100	100	100		Amino acid	Lysine metabolism	100001721	6992697;92907	1946-82-3;	853	189.1
	91			glutarylcarnitine (C5)	LC/MS pos	35439		HMDB13130		1.52	1.06	1.39	1.99					0.1527	0.5857	0.777	0.9378	0.1582	0.5884	0.0217	0.2726	0.2219	0.6575	0.0144	0.2277	0.3893	0.7679		1.083	0.7816	1.643	0.8272		100	100	100	100		Amino acid	Lysine metabolism	100001593		102636-82-8;	1565	276.1
	95		Phenylalanine & tyrosine metabolism	phenylalanine	LC/MS pos	64	C00079	HMDB00159		0.94	1.06	1.16	1.03					0.7545	0.932	0.6396	0.8977	0.3251	0.7276	0.8177	0.9508	0.9112	0.9796	0.3895	0.7679	0.5825	0.8797		1.0851	0.9348	1.0207	0.9942		100	100	100	100		Amino acid	Phenylalanine & tyrosine metabolism	460	6925665;6140	63-91-2;	2056	166.1
	100			p-cresol sulfate	LC/MS neg	36103	C01468	HMDB11635		0.36	1.06	2.76	0.95					0.0881	0.4804	0.8926	0.9738	0.0881	0.4804	0.8926	0.9738	0.2383	0.6671	0.2383	0.6671	0.1794	0.6106		2.0398	0.7396	0.7396	0.7813		100	0	0	33		Amino acid	Phenylalanine & tyrosine metabolism	100001315	4615422	3233-57-7;	2896	187.1
	112			tyrosine	LC/MS pos	1299	C00082	HMDB00158		1.02	1.06	1.1	1.06					0.7438	0.9295	0.6936	0.9069	0.6582	0.8984	0.7074	0.9117	0.6117	0.8951	0.5652	0.8722	0.9616	0.9936		0.9756	0.8846	0.9965	0.9416		100	100	100	100		Amino acid	Phenylalanine & tyrosine metabolism	815	6057;6942100	60-18-4;	1516	182.1
	113			3-(4-hydroxyphenyl)lactate	LC/MS neg	32197	C03672	HMDB00755		0.7	0.79	0.55	0.48					0.1051	0.5227	0.3793	0.7579	0.0456	0.4077	0.0115	0.2101	0.087	0.4768	0.0041	0.1252	0.5437	0.8647		0.848	1.5502	0.5911	1.2302		100	100	100	100		Amino acid	Phenylalanine & tyrosine metabolism	240	9378	6482-98-0;	1395	181.1
	142			phenylacetylglycine	LC/MS neg	33945	C05598	HMDB00821		0.56	1.46	2.27	0.87					0.0841	0.4726	0.2456	0.6731	0.026	0.31	0.6317	0.8977	0.6251	0.8961	0.1538	0.5857	0.052	0.4129		1.8132	0.7995	1.0153	1.1664		100	100	100	100		Amino acid	Phenylalanine & tyrosine metabolism	100001275	68144	500-98-1;	2377	192.1
	150			phenol sulfate	LC/MS neg	32553	C02180			1.04	1.02	1.01	1.03					0.9079	0.9796	0.9534	0.9934	0.952	0.9934	0.9976	1	0.902	0.9768	0.9643	0.9937	0.9677	0.9945		0.9999	0.9945	1.0357	1.0101		100	100	100	100		Amino acid	Phenylalanine & tyrosine metabolism	100001510	74426	937-34-8;	2150	173.1
	165		Tryptophan metabolism	kynurenate	LC/MS neg	1417	C01717	HMDB00715		0.26	0.64	2.92	1.18					0.3784	0.7579	0.5696	0.875	0.5591	0.8692	0.794	0.9394	0.3122	0.7263	0.5514	0.8677	0.8163	0.9508		4.0658	1.3945	1.0468	0.8879		100	100	100	100		Amino acid	Tryptophan metabolism	98	3845	492-27-3;	2243	188.1
	166			kynurenine	LC/MS pos	15140	C00328	HMDB00684		0.45	1.37	3.59	1.18					0.4159	0.7845	0.6756	0.9013	0.1317	0.5652	0.7091	0.9134	0.7721	0.9358	0.1823	0.6126	0.3876	0.7672		2.6282	0.733	1.1822	1.006		100	100	100	100		Amino acid	Tryptophan metabolism	100000265	161166;6971029	2922-83-0;	1902	209.1
	167			tryptophan	LC/MS pos	54	C00078	HMDB00929		1.02	1.07	1.2	1.14					0.7725	0.9358	0.6793	0.9013	0.3586	0.7473	0.4231	0.7867	0.6207	0.8961	0.2346	0.6653	0.9291	0.9862		1.0404	0.8698	1.0599	0.9319		100	100	100	100		Amino acid	Tryptophan metabolism	565	6923516;6305	73-22-3;	2445	205.1
	179			anthranilate	LC/MS pos	4970	C00108	HMDB01123		0.54	0.98	2.26	1.25					0.3639	0.7493	0.819	0.9508	0.2472	0.6731	0.6158	0.8951	0.4211	0.7863	0.246	0.6731	0.6214	0.8961		2.2288	0.987	1.2092	0.9687		100	100	100	100		Amino acid	Tryptophan metabolism	1258	3734162;227	118-92-3;	3213	138.1
	187			C-glycosyltryptophan*	LC/MS pos	32675				0.96	1.1	1	0.87					0.5252	0.8586	0.2662	0.6942	0.9627	0.9936	0.1077	0.5282	0.717	0.9146	0.2478	0.6731	0.225	0.6628		0.9949	0.9922	0.9504	1.09		100	100	100	100		Amino acid	Tryptophan metabolism	100001949			1912	367.1
	194			3-indoxyl sulfate	LC/MS neg	27672		HMDB00682		0.73	1.58	2.48	1.15					0.3618	0.7493	0.3427	0.7407	0.054	0.4129	0.7862	0.9394	0.9774	0.997	0.1106	0.5294	0.1999	0.636		1.6517	0.666	1.2045	1.0493		100	100	100	100		Amino acid	Tryptophan metabolism	100000467	10258	2642-37-7;	2258	212
	211		Valine, leucine and isoleucine metabolism	isoleucine	LC/MS pos	1125	C00407	HMDB00172		0.87	1.06	1.29	1.06					0.2911	0.7073	0.6551	0.8978	0.058	0.4129	0.5545	0.8688	0.65	0.8977	0.0806	0.4651	0.2923	0.7073		1.1471	0.8889	0.9997	0.9388		100	100	100	100		Amino acid	Valine, leucine and isoleucine metabolism	376	791	73-32-5;	1614	132.1
	212			leucine	LC/MS pos	60	C00123	HMDB00687		0.94	1.1	1.23	1.05					0.7869	0.9394	0.4617	0.814	0.1815	0.6126	0.6921	0.9069	0.7361	0.9239	0.2217	0.6575	0.4779	0.8221		1.0865	0.8853	1.0242	0.9742		100	100	100	100		Amino acid	Valine, leucine and isoleucine metabolism	397	7045798;6106	61-90-5;	1674	132.2
	221			valine	LC/MS pos	1649	C00183	HMDB00883		0.88	1.06	1.41	1.17					0.4317	0.7926	0.6787	0.9013	0.0529	0.4129	0.3411	0.7407	0.7855	0.9394	0.0489	0.4123	0.3998	0.7769		1.2222	0.8675	1.0753	0.9155		100	100	100	100		Amino acid	Valine, leucine and isoleucine metabolism	566	6971018;6287	72-18-4;	1040	118.1
	233			2-methylbutyrylcarnitine (C5)	LC/MS pos	35431		HMDB00378		0.51	1.15	3.07	1.35					0.1073	0.5282	0.7013	0.9086	0.0153	0.2359	0.4151	0.7845	0.346	0.7407	0.024	0.2933	0.1565	0.5871		1.6961	0.5518	0.8621	0.6365		100	0	67	67		Amino acid	Valine, leucine and isoleucine metabolism	100001509	6426901	31023-25-3;	2439	246.1
	236			isovalerylcarnitine	LC/MS pos	34407		HMDB00688		0.64	1.09	1.74	1.02					0.0253	0.3055	0.6301	0.8977	0.0102	0.208	0.9259	0.9858	0.1516	0.5857	0.0413	0.3783	0.051	0.4129		1.3285	0.7645	0.846	0.8313		100	0	67	33		Amino acid	Valine, leucine and isoleucine metabolism	100001393	6426851	31023-24-2;	2533	246.2
	239			3-methylglutarylcarnitine (C6)	LC/MS pos	37060		HMDB00552		1.15	1.51	1.35	1.03					0.737	0.9245	0.4753	0.8206	0.4203	0.7863	0.6659	0.9008	0.4604	0.814	0.3857	0.7661	0.7838	0.9394		1.066	0.7901	1.2301	1.192		100	100	100	100		Amino acid	Valine, leucine and isoleucine metabolism	100001742	128145	102673-95-0;	1900	290.1
	247		Cysteine, methionine, SAM, taurine metabolism	cysteine	GC/MS	31453	C00097	HMDB00574		1.04	1.44	1.19	0.87					0.7995	0.9421	0.138	0.5731	0.4087	0.7836	0.6216	0.8961	0.2137	0.6447	0.8063	0.9454	0.356	0.7473		1.0394	0.8702	1.0848	1.2493		100	100	100	100		Amino acid	Cysteine, methionine, SAM, taurine metabolism	800	5862;6419722	52-90-4;56-89-3;	1560.1	218
	250			S-methylcysteine	GC/MS	40262		HMDB02108		1.17	1.04	0.97	1.1					0.541	0.864	0.8679	0.9656	0.8672	0.9655	0.5415	0.864	0.7498	0.9305	0.7508	0.9305	0.5824	0.8797		0.9568	0.9838	1.1224	1.0225		100	100	100	100		Amino acid	Cysteine, methionine, SAM, taurine metabolism	100002749	7058174;24417	1187-84-4;	1447.8	162.1
	252			cystathionine	GC/MS	15705	C02291	HMDB00099		1.17	0.96	0.78	0.95					0.3416	0.7407	0.849	0.9603	0.1768	0.6079	0.7913	0.9394	0.5806	0.8791	0.2498	0.6738	0.418	0.7856		0.8619	1.1099	1.0098	1.0664		100	100	100	100		Amino acid	Cysteine, methionine, SAM, taurine metabolism	310	4083111;834	535-34-2;	1979.6	218.1
	255			hypotaurine	GC/MS	590	C00519	HMDB00965		1.6	2.1	0.81	0.62					0.0772	0.457	0.0312	0.326	0.3387	0.7407	0.1485	0.5857	0.0112	0.2101	0.1015	0.5146	0.6919	0.9069		0.7005	0.8659	1.1191	1.8166		100	100	100	100		Amino acid	Cysteine, methionine, SAM, taurine metabolism	358	107812	300-84-5;	1598.5	188
	256			taurine	LC/MS pos	32975	C00245	HMDB00251		0.45	0.77	1.5	0.88					0.0066	0.1703	0.2742	0.6991	0.1101	0.5294	0.5245	0.8584	0.0093	0.1973	0.4468	0.8021	0.1199	0.5421		1.5759	1.0474	0.709	0.8059		100	100	100	100		Amino acid	Cysteine, methionine, SAM, taurine metabolism	512	1123;4068592	107-35-7;	687	126.1
	259			S-adenosylhomocysteine (SAH)	LC/MS neg	15948	C00021	HMDB00939		1.04	1.06	1.05	1.03					0.8727	0.9674	0.65	0.8977	0.6775	0.9013	0.9031	0.9769	0.6645	0.9001	0.7039	0.9095	0.8342	0.9551		1.0089	0.9587	1.0474	1.0206		100	100	100	100		Amino acid	Cysteine, methionine, SAM, taurine metabolism	197		979-92-0;	1821	383.1
	260			methionine	LC/MS pos	1302	C00073	HMDB00696		0.88	1.19	1.35	1					0.3561	0.7473	0.1908	0.6234	0.0384	0.3683	0.948	0.993	0.7587	0.9335	0.1099	0.5294	0.127	0.5587		1.1706	0.8673	1.0298	1.0288		100	100	100	100		Amino acid	Cysteine, methionine, SAM, taurine metabolism	415	6992087;6137	63-68-3;	1252	150.1
	262			N-acetylmethionine	LC/MS neg	1589	C02712	HMDB11745		1.05	0.88	0.77	0.92					0.5894	0.8832	0.5757	0.8781	0.1824	0.6126	0.7612	0.9335	0.9884	1	0.2449	0.6731	0.4413	0.7961		0.8266	1.0716	0.8688	0.9435		100	100	100	100		Amino acid	Cysteine, methionine, SAM, taurine metabolism	1083	448580	65-82-7;	1805	190.1
	264			2-hydroxybutyrate (AHB)	GC/MS	21044	C05984	HMDB00008		0.99	1.06	1.13	1.05					0.8481	0.9603	0.7788	0.9381	0.7243	0.9194	0.792	0.9394	0.7387	0.9256	0.6638	0.9001	0.9493	0.9934		1.0356	0.9193	1.0246	0.9751		100	100	100	100		Amino acid	Cysteine, methionine, SAM, taurine metabolism	100000933	440864	3347-90-8;	1169.4	130.9
	266			homocysteine	GC/MS	40266	C00155	HMDB00742		0.82	0.97	1.06	0.89					0.8203	0.951	0.9654	0.9943	0.6243	0.8961	0.8241	0.9512	0.8964	0.9755	0.6155	0.8951	0.8482	0.9603		1.1976	1.1343	0.9772	1.0976		100	100	100	100		Amino acid	Cysteine, methionine, SAM, taurine metabolism	311	778	454-29-5;	1648.2	234
	272			oleoyltaurine	LC/MS neg	39732				0.12	1.35	5.89	0.51					4.4312e-05	0.0086	0.3783	0.7579	0.0002	0.0147	0.0553	0.4129	0.0011	0.0501	0.0139	0.2257	0.0002	0.0193		3.4902	0.5929	0.4052	0.8017		100	67	0	100		Amino acid	Cysteine, methionine, SAM, taurine metabolism	100003119	6437033	52514-04-2;	5599.9	388.3
	277		Urea cycle; arginine-, proline-, metabolism	dimethylarginine (SDMA + ADMA)	LC/MS pos	36808	C03626	HMDB01539		1.08	1	1.16	1.24					0.6249	0.8961	0.898	0.9755	0.4653	0.8165	0.1969	0.6304	0.7971	0.9407	0.1627	0.5908	0.6625	0.9001		1.0251	0.8859	1.1036	0.8902		100	100	100	100		Amino acid	Urea cycle; arginine-, proline-, metabolism	100001810	123831	102783-24-4;	812	203.2
	278			arginine	GC/MS	1638	C00062	HMDB00517		2.23	1.72	1.06	1.37					0.093	0.4928	0.2062	0.6407	0.8266	0.9517	0.4703	0.8165	0.0488	0.4123	0.5062	0.8478	0.7169	0.9146		0.6671	0.63	1.4859	1.0842		100	100	100	100		Amino acid	Urea cycle; arginine-, proline-, metabolism	231	5246487;232	1119-34-2;	1608.5	142
	281			ornithine	GC/MS	1493	C00077	HMDB03374		0.9	1.15	1.38	1.08					0.3434	0.7407	0.1778	0.6092	0.0104	0.208	0.4232	0.7867	0.748	0.9302	0.0184	0.2551	0.117	0.5396		1.1844	0.8574	1.0697	0.9895		100	100	100	100		Amino acid	Urea cycle; arginine-, proline-, metabolism	444	6262	3184-13-2;	1763.8	141.9
	283			urea	GC/MS	1670	C00086	HMDB00294		1.14	1.1	0.84	0.87					0.3088	0.7263	0.4782	0.8221	0.2005	0.6366	0.3235	0.7273	0.2316	0.6653	0.1218	0.5477	0.8145	0.9505		0.8929	1.0614	1.0147	1.1721		100	100	100	100		Amino acid	Urea cycle; arginine-, proline-, metabolism	533	1176;16150869	57-13-6;	1223.9	171
	284			proline	LC/MS pos	1898	C00148	HMDB00162		1.04	1.04	1.08	1.08					0.6369	0.8977	0.8618	0.9641	0.9264	0.9858	0.6953	0.9069	0.6481	0.8977	0.732	0.9212	0.8316	0.9538		0.9874	0.9147	1.0243	0.9483		100	100	100	100		Amino acid	Urea cycle; arginine-, proline-, metabolism	480	145742;6971047	147-85-3;	796	116.1
	285			5-aminovalerate	GC/MS	18319	C00431	HMDB03355		1.17	1.24	1.15	1.09					0.4302	0.7926	0.2568	0.6821	0.4707	0.8165	0.7235	0.9194	0.1849	0.6149	0.4498	0.8047	0.7895	0.9394		0.9556	0.8288	1.1156	1.0256		100	100	100	100		Amino acid	Urea cycle; arginine-, proline-, metabolism	100000454	6992101;138	660-88-8;	1620.8	174
	286			citrulline	LC/MS pos	2132	C00327	HMDB00904		0.58	1.21	2.33	1.11					0.0392	0.3719	0.3899	0.7679	0.0056	0.1519	0.7115	0.9146	0.3041	0.721	0.0191	0.2569	0.0443	0.4013		1.8086	0.7773	1.0416	0.938		100	100	100	100		Amino acid	Urea cycle; arginine-, proline-, metabolism	391	833	372-75-8;	715	176.1
	290			trans-4-hydroxyproline	GC/MS	1366	C01157	HMDB00725		1.07	1.05	0.59	0.6					0.5847	0.88	0.8262	0.9517	0.0174	0.2485	0.0295	0.325	0.5888	0.883	0.0041	0.1252	0.8147	0.9505		0.723	1.2273	0.7721	1.2884		100	100	100	100		Amino acid	Urea cycle; arginine-, proline-, metabolism	1001	5810;6971053	51-35-4;	1537	140
	295			homocitrulline	LC/MS pos	22138	C02427	HMDB00679		1.25	1	1.27	1.58					0.1271	0.5587	1	1	0.1494	0.5857	0.0109	0.21	0.2631	0.6911	0.0086	0.1903	0.2631	0.6911		1.0055	0.7928	1.2545	0.7928		100	0	100	33		Amino acid	Urea cycle; arginine-, proline-, metabolism	100000963	65072;6991977	1190-49-4;	832	190.1
	297			N-delta-acetylornithine*	LC/MS pos	43249				0.99	1.5	1.85	1.22					0.8682	0.9656	0.0623	0.4227	0.0107	0.21	0.3586	0.7473	0.1963	0.6301	0.0163	0.2415	0.1371	0.5724		1.2538	0.6788	1.2384	1.0174		100	100	100	100		Amino acid	Urea cycle; arginine-, proline-, metabolism	100004523	9920500		836.2	175.1
	300		Creatine metabolism	creatine	LC/MS pos	27718	C00300	HMDB00064		0.82	0.99	1.17	0.97					0.2096	0.6412	0.9456	0.9914	0.3386	0.7407	0.7893	0.9394	0.34	0.7407	0.6143	0.8951	0.3869	0.7672		1.2527	1.0741	1.0317	1.0666		100	100	100	100		Amino acid	Creatine metabolism	1221	586	57-00-1;	758	132.1
	301			creatinine	LC/MS pos	513	C00791	HMDB00562		0.75	1.44	2.08	1.09					0.579	0.8791	0.3714	0.7531	0.1688	0.5998	0.9903	1	0.8009	0.9424	0.3198	0.7263	0.3123	0.7263		1.4913	0.7169	1.125	1.035		100	100	100	100		Amino acid	Creatine metabolism	275	588	60-27-5;	730	114.1
	305		Butanoate metabolism	2-aminobutyrate	GC/MS	1577	C02261	HMDB00650		0.71	0.79	1.02	0.92					0.6363	0.8977	0.5203	0.8584	0.8069	0.9456	0.9445	0.9907	0.4344	0.7928	0.8242	0.9512	0.9014	0.9768		1.6683	1.6392	1.187	1.2932		100	100	100	100		Amino acid	Butanoate metabolism	1128	439691;6971251	1492-24-6;	1215.7	130
	308		Polyamine metabolism	5-methylthioadenosine (MTA)	LC/MS pos	1419	C00170	HMDB01173		1.07	1.42	1.01	0.76					0.7597	0.9335	0.1296	0.561	0.9009	0.9768	0.1717	0.5998	0.1938	0.6277	0.2824	0.7035	0.3601	0.7484		0.9594	0.9517	1.027	1.3541		100	100	100	100		Amino acid	Polyamine metabolism	212	439176	2457-80-9;	2427	298.1
	309			putrescine	GC/MS	1408	C00134	HMDB01414		0.45	0.99	3.11	1.39					0.0082	0.1882	0.9867	1	0.001	0.0501	0.1565	0.5871	0.0381	0.3683	0.0016	0.0649	0.0396	0.3721		2.6343	0.8465	1.1726	0.8414		100	100	100	100		Amino acid	Polyamine metabolism	49		110-60-1;	1705.8	174
	312			spermidine	LC/MS pos	485	C00315	HMDB01257		1.02	0.86	1.17	1.37					0.9729	0.9955	0.3947	0.7717	0.3671	0.7493	0.0954	0.5014	0.5581	0.869	0.0789	0.4615	0.5273	0.8586		1.1295	0.9695	1.148	0.8357		100	100	100	100		Amino acid	Polyamine metabolism	50	1102	124-20-9;	533	146.2
	318		Guanidino and acetamido metabolism	4-guanidinobutanoate	LC/MS pos	15681	C01035	HMDB03464		0.67	1.32	1.53	0.78					0.1567	0.5871	0.2311	0.6653	0.1027	0.5178	0.3389	0.7407	0.855	0.9629	0.5757	0.8781	0.0779	0.4579		1.325	0.8649	0.8852	1.1381		100	100	100	100		Amino acid	Guanidino and acetamido metabolism	100000096	500	463-003;463-00-3;	1085	146.1
	323		Glutathione metabolism	glutathione, reduced (GSH)	LC/MS pos	2127	C00051	HMDB00125		1.06	0.66	0.55	0.89					0.4117	0.7837	0.5403	0.864	0.1323	0.5654	0.869	0.9662	0.8768	0.9684	0.228	0.6632	0.3181	0.7263		0.8041	1.451	0.8532	0.9589		100	100	100	100		Amino acid	Glutathione metabolism	496	124886	70-18-8;	1274	308.1
	324			S-methylglutathione	LC/MS pos	33944	C11347			1.19	0.86	0.76	1.05					0.3285	0.7325	0.5942	0.8869	0.2025	0.6372	0.841	0.9581	0.7401	0.9267	0.4279	0.7916	0.292	0.7073		0.8726	1.1516	1.037	0.9848		100	100	100	100		Amino acid	Glutathione metabolism	100001259	3605667	2922-56-7;	1610	322.1
	325			5-oxoproline	LC/MS neg	1494	C01879	HMDB00267		1.09	1.18	0.94	0.88					0.6541	0.8977	0.6473	0.8977	0.7198	0.9166	0.7127	0.9146	0.5247	0.8584	0.6088	0.895	0.9946	1		0.9832	1.042	1.0751	1.2249		100	100	100	100		Amino acid	Glutathione metabolism	1021	7405	98-79-3;	744	128.2
	326			glutathione, oxidized (GSSG)	LC/MS pos	27727	C00127	HMDB03337		1.06	1	0.93	0.98					0.2745	0.6991	0.9845	1	0.135	0.5718	0.6516	0.8977	0.4385	0.7961	0.1702	0.5998	0.4233	0.7867		0.9492	1.0219	1.0021	1.0215		100	100	100	100		Amino acid	Glutathione metabolism	448	65359;11215652	103239-24-3;	1535	613.1
	327			cysteine-glutathione disulfide	LC/MS pos	35159		HMDB00656		0.4	1.85	3.66	0.79					0.0924	0.4916	0.1651	0.5931	0.0189	0.2553	0.6272	0.8967	0.793	0.9394	0.1242	0.5519	0.0411	0.3783		2.3598	0.6456	0.941	1.192		100	100	100	100		Amino acid	Glutathione metabolism	100001437	4247235	13081-14-6;	821	427.1
	328			ophthalmate	LC/MS pos	34592		HMDB05765		0.72	0.32	0.32	0.71					0.6383	0.8977	0.0558	0.4129	0.0457	0.4077	0.5548	0.8688	0.0902	0.4859	0.0682	0.4284	0.2516	0.6747		1.0831	3.3937	0.7771	1.1013		100	100	100	100		Amino acid	Glutathione metabolism	100001311	9817431	495-27-2;	1457	290.1
	340	Peptide	Dipeptide	glycylglycine	GC/MS	21029	C02037	HMDB11733		0.9	1.05	1.51	1.3					0.6628	0.9001	0.735	0.9239	0.0331	0.3376	0.115	0.5365	0.9442	0.9907	0.0154	0.2359	0.5857	0.88		1.3802	0.9134	1.2467	0.9603		100	100	100	100		Peptide	Dipeptide	100000898	1548897;11163	556-50-3;	1757.9	174
	344			glycylproline	LC/MS pos	22171		HMDB00721		0.61	1.28	2.07	0.98					0.003	0.1024	0.0871	0.4768	0.0003	0.0209	0.9743	0.9956	0.1512	0.5857	0.0026	0.0917	0.0025	0.0874		1.7041	0.8234	1.0327	1.0547		100	100	100	100		Peptide	Dipeptide	100000976	3013625;6993386	704-15-4;	1115	173.1
	345			glycylisoleucine	LC/MS pos	36659				1	0.93	1.54	1.64					0.912	0.9796	0.8727	0.9674	0.2882	0.7073	0.1942	0.6279	0.9719	0.9955	0.1085	0.5282	0.8483	0.9603		1.0796	0.7009	1.0756	0.655		100	100	100	67		Peptide	Dipeptide	100001790		19461-38-2;	2080	189.1
	346			glycylleucine	LC/MS pos	34398	C02155	HMDB00759		1.06	1.01	1.3	1.36					0.5283	0.8586	0.961	0.9936	0.666	0.9008	0.3215	0.7263	0.6294	0.8977	0.3183	0.7263	0.6782	0.9013		1.1686	0.9004	1.2426	0.9136		100	100	100	100		Peptide	Dipeptide	100001258	92843;1548899	869-19-2;	2236	189.1
	350			glycylphenylalanine	LC/MS pos	33954				1.08	1.09	1.2	1.19					0.5313	0.8586	0.7788	0.9381	0.8792	0.9696	0.6168	0.8951	0.5229	0.8584	0.6448	0.8977	0.8036	0.9431		1.0321	0.8606	1.1125	0.9346		100	100	100	100		Peptide	Dipeptide	100001268	1549344;92953	3321-03-7;	2377	223.1
	416			pro-hydroxy-pro	LC/MS pos	35127		HMDB06695		1.51	0.87	0.96	1.67					0.055	0.4129	0.4779	0.8221	0.9236	0.9858	0.0202	0.2641	0.3196	0.7263	0.0838	0.4726	0.0675	0.4275		0.971	1.0103	1.4642	0.8769		100	100	100	100		Peptide	Dipeptide	100001167	11673055	18684-24-7;	960	229.2
	440			cysteinylglycine	GC/MS	35637	C01419	HMDB00078		0.88	0.86	0.93	0.96					0.2544	0.679	0.226	0.6632	0.5958	0.8869	0.652	0.8977	0.1103	0.5294	0.491	0.8325	0.9541	0.9934		1.0483	1.1234	0.9239	0.9655		100	100	100	100		Peptide	Dipeptide	278	65270	19246-18-5;	1763	257
	488			isoleucylglycine	LC/MS pos	40008				1.04	0.8	0.86	1.12					0.6046	0.8946	0.5142	0.8532	0.395	0.7717	0.7552	0.932	0.9217	0.9853	0.6945	0.9069	0.4129	0.7837		0.8916	1.0372	0.9246	0.825		100	100	100	100		Peptide	Dipeptide	100003169	342532	868-28-0;	1732	189.2
	544			tyrosylglycine	LC/MS pos	41375				1	0.87	1.09	1.26					0.77	0.9358	0.5871	0.8811	0.9144	0.9802	0.4707	0.8165	0.857	0.9641	0.6599	0.8989	0.5564	0.869		1.1131	1.0248	1.1148	0.8879		100	100	100	100		Peptide	Dipeptide	100003598	259323	673-05-5;	1596.8	239.1
	625		gamma-glutamyl	gamma-glutamylvaline	LC/MS pos	32393		HMDB11172		1.86	1.04	0.49	0.88					0.063	0.4227	0.8574	0.9641	0.03	0.325	0.7786	0.9381	0.2007	0.6366	0.0724	0.4408	0.1361	0.5718		0.5861	1.2007	1.0927	1.2468		100	100	100	100		Peptide	gamma-glutamyl	100001126		2746-34-1;	2040	247.2
	627			gamma-glutamylleucine	LC/MS pos	18369		HMDB11171		1.2	1.02	0.77	0.9					0.3916	0.77	0.9863	1	0.2079	0.6407	0.6426	0.8977	0.5321	0.8586	0.2267	0.6632	0.5476	0.8653		0.8155	1.0566	0.9754	1.0793		100	100	100	100		Peptide	gamma-glutamyl	1268	151023	2566-39-4;	2744	261.2
	628			gamma-glutamylisoleucine*	LC/MS pos	34456		HMDB11170		1.34	1.53	1.58	1.39					0.3938	0.7717	0.5061	0.8478	0.2823	0.7035	0.2116	0.6416	0.2914	0.7073	0.1138	0.5343	0.8882	0.9727		0.9865	0.6249	1.3263	0.9543		100	100	100	100		Peptide	gamma-glutamyl	100001485			2644	261.2
	632			gamma-glutamylglutamate	LC/MS pos	36738				0.65	0.87	1.06	0.79					0.0125	0.2199	0.3615	0.7493	0.7019	0.9087	0.1029	0.5178	0.0184	0.2551	0.337	0.7407	0.1522	0.5857		1.2125	1.1394	0.7856	0.9942		100	100	100	100		Peptide	gamma-glutamyl	331	92865	1116-22-9;	1036	277.1
	633			gamma-glutamylglutamine	LC/MS pos	2730		HMDB11738		0.91	1.44	1.25	0.79					0.699	0.9076	0.1611	0.5884	0.3753	0.7564	0.3437	0.7407	0.4421	0.7963	0.963	0.9936	0.2063	0.6407		0.8857	0.7102	0.8035	1.0212		67	67	67	100		Peptide	gamma-glutamyl	1140	150914	10148-81-9;	806	276.1
	636			gamma-glutamyltyrosine	LC/MS pos	2734				1.04	0.62	0.45	0.76					0.6617	0.9	0.0003	0.0217	1.0247e-05	0.0034	0.0113	0.2101	0.0043	0.1291	1.5653e-05	0.0041	0.0018	0.0701		0.7069	1.566	0.7352	0.9633		67	100	33	100		Peptide	gamma-glutamyl	1102	94340	7432-23-7;	2073	311.2
	637			gamma-glutamylthreonine*	LC/MS pos	33364				2.09	2.03	0.3	0.31					0.0504	0.4129	0.0646	0.4242	0.0063	0.1644	0.008	0.188	0.0138	0.2257	0.001	0.0487	0.9131	0.9802		0.4123	1.3647	0.8608	2.7763		100	100	100	100		Peptide	gamma-glutamyl	100001314		5652-48-2;	977	249.1
	678	Carbohydrate	Aminosugars metabolism	glucosamine	GC/MS	18534	C00329	HMDB01514		1.44	1.49	0.92	0.89					0.2822	0.7035	0.218	0.6529	0.944	0.9907	0.8041	0.9433	0.1163	0.5396	0.822	0.951	0.8997	0.9761		0.9365	1.0184	1.3532	1.5164		100	100	100	100		Carbohydrate	Aminosugars metabolism	289	441477	66-84-2;	1833	203
	681			N-acetylglucosamine	GC/MS	15095	C00140	HMDB00215		1.61	0.94	0.77	1.33					0.0298	0.325	0.7756	0.9378	0.1609	0.5884	0.2028	0.6372	0.1362	0.5718	0.914	0.9802	0.0718	0.4386		0.7977	1.0296	1.2879	0.9692		100	100	100	100		Carbohydrate	Aminosugars metabolism	100000281	24139	7512-17-6;	1903.3	245
	683			N-acetylglucosamine 6-phosphate	LC/MS neg	15107	C00357	HMDB02817		1.02	0.72	0.68	0.97					0.7847	0.9394	0.0016	0.0649	0.0007	0.0378	0.6818	0.9013	0.0146	0.2291	0.0034	0.111	0.008	0.1882		0.9154	1.341	0.9356	0.9598		100	100	100	100		Carbohydrate	Aminosugars metabolism	1213	10040501	102029-88-9;	628	300.1
	685			erythronate*	GC/MS	33477		HMDB00613		1.08	0.79	0.82	1.12					0.6418	0.8977	0.32	0.7263	0.3174	0.7263	0.6459	0.8977	0.694	0.9069	0.688	0.9069	0.3068	0.7259		0.9423	1.1553	1.017	0.9086		100	100	100	100		Carbohydrate	Aminosugars metabolism	100001320	2781043	88759-55-1;	1546.9	292.1
	687			N-acetylneuraminate	GC/MS	1592	C00270	HMDB00230		1.02	0.85	0.92	1.1					0.9585	0.9936	0.3567	0.7473	0.6308	0.8977	0.609	0.895	0.5317	0.8586	0.9822	0.9997	0.4864	0.8302		1.0183	1.1071	1.0356	0.9451		100	100	100	100		Carbohydrate	Aminosugars metabolism	1162		131-48-6;	2074.9	245
	695			N-acetylmannosamine	GC/MS	15060	C00140	HMDB00835		0.69	1.57	1.53	0.68					0.3236	0.7273	0.322	0.7263	0.2482	0.6731	0.4138	0.7837	0.998	1	0.7931	0.9394	0.1745	0.6054		1.2846	0.8403	0.8922	1.3213		100	100	100	100		Carbohydrate	Aminosugars metabolism	1217	439281	7772-94-3;	1915.9	245.1
	707			glucuronate	GC/MS	15443	C00191	HMDB00127		0.89	1.11	0.84	0.68					0.9017	0.9768	0.8022	0.9431	0.4343	0.7928	0.261	0.6871	0.9282	0.9862	0.1886	0.6218	0.7916	0.9394		0.9303	1.1091	0.8286	1.2271		100	100	100	100		Carbohydrate	Aminosugars metabolism	100000257	65041	207300-70-7;	1888	217
	711		Fructose, mannose, galactose, starch, and sucrose metabolism	fructose	GC/MS	577	C00095	HMDB00660		1.74	1.16	0.46	0.69					0.132	0.5652	0.7823	0.9394	0.0705	0.4342	0.5074	0.8486	0.2025	0.6372	0.0849	0.4727	0.3539	0.7471		0.5346	1.1703	0.9326	1.3572		100	100	100	100		Carbohydrate	Fructose, mannose, galactose, starch, and sucrose metabolism	878	5984	57-48-7;	1758	217
	714			galactose	GC/MS	12055	C01582	HMDB00143		1.67	1.4	0.72	0.86					0.1236	0.5514	0.3188	0.7263	0.3427	0.7407	0.7348	0.9239	0.0845	0.4726	0.3646	0.7493	0.6543	0.8977		0.6128	0.8498	1.0245	1.1882		100	100	100	100		Carbohydrate	Fructose, mannose, galactose, starch, and sucrose metabolism	287	3037556	59-23-4;	1793.8	203.9
	718			isomaltose	GC/MS	39777	C00252	HMDB02923		1.21	1.23	0.63	0.62					0.3883	0.7672	0.5317	0.8586	0.2515	0.6747	0.357	0.7473	0.3004	0.7153	0.1562	0.5871	0.8595	0.9641		0.7301	1.1563	0.8821	1.4241		100	100	100	100		Carbohydrate	Fructose, mannose, galactose, starch, and sucrose metabolism	100002764	439193	499-40-1;	2221.8	204.1
	722			maltose	GC/MS	15806	C00208	HMDB00163		1.34	1.07	0.68	0.86					0.2195	0.6543	0.9621	0.9936	0.2023	0.6372	0.9184	0.9831	0.3573	0.7473	0.3214	0.7263	0.3907	0.7689		0.6965	1.0175	0.9359	1.0913		100	100	100	100		Carbohydrate	Fructose, mannose, galactose, starch, and sucrose metabolism	913	439341	6363-53-7;	2142.1	204.1
	727			mannose	GC/MS	584	C00159	HMDB00169		1.33	1.04	0.57	0.73					0.2475	0.6731	0.8875	0.9724	0.0581	0.4129	0.2999	0.7153	0.3533	0.7471	0.0469	0.41	0.4584	0.814		0.6626	1.1621	0.8826	1.2061		100	100	100	100		Carbohydrate	Fructose, mannose, galactose, starch, and sucrose metabolism	803	161658	3458-28-4;	1753.5	203.9
	735			sorbitol	GC/MS	15053	C00794	HMDB00247		1.52	1.21	0.63	0.79					0.2081	0.6407	0.7942	0.9394	0.1907	0.6234	0.75	0.9305	0.2798	0.7035	0.2487	0.6731	0.4592	0.814		0.6268	0.9933	0.9509	1.2023		100	100	100	100		Carbohydrate	Fructose, mannose, galactose, starch, and sucrose metabolism	506	107428	6706-59-8;	1843	319.1
	740			tagatose	GC/MS	35864	C00795	HMDB03418		0.64	1	0.88	0.56					0.7166	0.9146	0.9315	0.9876	0.5705	0.8757	0.3216	0.7263	0.844	0.9589	0.2774	0.7031	0.7508	0.9305		1.2298	1.3912	0.7821	1.3974		100	100	100	100		Carbohydrate	Fructose, mannose, galactose, starch, and sucrose metabolism	100000893	92092	87-81-0;	1770	217.1
	742			maltotriose	GC/MS	15877	C01835	HMDB01262		2.83	0.86	0.31	1.01					0.0847	0.4726	0.8845	0.9724	0.0679	0.4284	0.9943	1	0.2347	0.6653	0.1754	0.6059	0.1727	0.6018		0.3817	1.2491	1.0821	1.0694		100	100	100	100		Carbohydrate	Fructose, mannose, galactose, starch, and sucrose metabolism	100000276	439586	1109-28-0;	2419	204
	750			maltotetraose	LC/MS neg	15910	C02052	HMDB01296		4.38	0.95	0.19	0.87					0.0728	0.4408	0.9635	0.9936	0.0582	0.4129	0.9258	0.9858	0.1915	0.6234	0.1418	0.5787	0.1736	0.604		0.2205	1.1664	0.9649	1.1069		100	100	100	100		Carbohydrate	Fructose, mannose, galactose, starch, and sucrose metabolism	100000275	446495	34612-38-9;	965	665.1
	751			maltopentaose	LC/MS neg	35163	C06218	HMDB12254		6.45	0.97	0.13	0.9					0.0001	0.0127	0.7684	0.9358	4.8876e-05	0.0088	0.6419	0.8977	0.0014	0.0582	0.0004	0.0239	0.0008	0.0433		0.1415	1.049	0.9129	1.0149		67	100	100	100		Carbohydrate	Fructose, mannose, galactose, starch, and sucrose metabolism	100001447	3710145	34620-76-3;	1100	827.1
	752			maltohexaose	LC/MS neg	35170	C01936	HMDB12253		55.22	1.01	0.02	0.93					1.9897e-05	0.0047	0.8905	0.9733	1.4695e-05	0.0041	0.8221	0.951	0.0003	0.0202	0.0001	0.0144	0.0002	0.0185		0.0187	1.0972	1.0326	1.1116		67	100	100	100		Carbohydrate	Fructose, mannose, galactose, starch, and sucrose metabolism	100001448	5288409	34620-77-4;	1224	989.1
	773		Glycolysis, gluconeogenesis, pyruvate metabolism	1,5-anhydroglucitol (1,5-AG)	GC/MS	20675	C07326	HMDB02712		1.06	0.73	0.97	1.4					0.7541	0.932	0.1194	0.5409	0.7874	0.9394	0.1114	0.5294	0.3449	0.7407	0.3168	0.7263	0.1818	0.6126		1.0463	1.0737	1.1041	0.7888		100	100	100	100		Carbohydrate	Glycolysis, gluconeogenesis, pyruvate metabolism	100000580		154-58-5;	1788.7	217.1
	775			glycerate	GC/MS	1572	C00258	HMDB00139		1.06	0.82	0.75	0.97					0.7854	0.9394	0.2094	0.6412	0.1152	0.5365	0.907	0.9796	0.4656	0.8165	0.2187	0.6538	0.2779	0.7031		0.9333	1.2452	0.9912	1.0197		100	100	100	100		Carbohydrate	Glycolysis, gluconeogenesis, pyruvate metabolism	1052	752	600-19-1;	1360.7	189
	780			glucose	GC/MS	20488	C00031	HMDB00122		1.34	0.98	0.73	1					0.1971	0.6304	0.9577	0.9936	0.1785	0.6092	0.9898	1	0.367	0.7493	0.3234	0.7273	0.3316	0.7339		0.7621	1.0472	1.0223	1.0233		100	100	100	100		Carbohydrate	Glycolysis, gluconeogenesis, pyruvate metabolism	572	79025	50-99-7;	1866.8	217.1
	788			3-phosphoglycerate	GC/MS	1414	C00597	HMDB00807		0.59	0.73	2.14	1.74					0.4132	0.7837	0.5824	0.8797	0.2316	0.6653	0.3446	0.7407	0.3396	0.7407	0.1427	0.5791	0.8426	0.9581		2.1374	0.9984	1.2711	0.7326		100	100	100	100		Carbohydrate	Glycolysis, gluconeogenesis, pyruvate metabolism	132		80731-10-8;	1754	299
	791			1,3-dihydroxyacetone	GC/MS	35963	C00184	HMDB01882		1.37	1.1	0.58	0.73					0.1821	0.6126	0.7773	0.9378	0.0608	0.4214	0.341	0.7407	0.2501	0.6738	0.0539	0.4129	0.4326	0.7926		0.6054	1.036	0.8321	1.1385		100	100	100	100		Carbohydrate	Glycolysis, gluconeogenesis, pyruvate metabolism	100000143	670	96-26-4;62147-49-3;	1263	103
	795			lactate	GC/MS	527	C00186	HMDB00190		1.26	0.97	0.73	0.95					0.2475	0.6731	0.9205	0.9845	0.1617	0.5891	0.8531	0.9622	0.4418	0.7963	0.2553	0.6799	0.3676	0.7493		0.7697	1.0558	0.9725	1.0243		100	100	100	100		Carbohydrate	Glycolysis, gluconeogenesis, pyruvate metabolism	482	612	79-33-4;	1102.8	116.9
	811		Nucleotide sugars, pentose metabolism	ribitol	GC/MS	15772	C00474	HMDB00508		0.95	1.21	1.12	0.87					0.9138	0.9802	0.6074	0.895	0.9369	0.9887	0.6275	0.8967	0.6598	0.8989	0.6894	0.9069	0.7725	0.9358		0.9823	0.8804	0.9306	1.0673		100	100	100	100		Carbohydrate	Nucleotide sugars, pentose metabolism	100000406		488-81-3;	1692.4	217
	815			gluconate	GC/MS	587	C00257	HMDB00625		0.98	1.43	1.31	0.9					0.7705	0.9358	0.2392	0.6674	0.5575	0.869	0.7297	0.9197	0.2982	0.7144	0.8619	0.9641	0.5122	0.8512		1.0295	0.7856	1.0108	1.1272		100	100	100	100		Carbohydrate	Nucleotide sugars, pentose metabolism	338	10690	527-07-1;	1879.4	333
	817			ribose	GC/MS	12080	C00121	HMDB00283		2.08	1.13	0.51	0.94					0.0143	0.2277	0.6449	0.8977	0.0187	0.2553	0.7679	0.9358	0.0347	0.3507	0.0508	0.4129	0.0993	0.5123		0.4984	0.9738	1.0387	1.101		100	100	100	100		Carbohydrate	Nucleotide sugars, pentose metabolism	914	5311110	50-69-1;	1639.2	204
	820			ribose 5-phosphate	GC/MS	561	C00117	HMDB00618		1.65	0.84	0.43	0.85					0.0497	0.4129	0.5007	0.8434	0.0063	0.1644	0.532	0.8586	0.2895	0.7073	0.0157	0.2359	0.0656	0.4274		0.5712	1.3228	0.9413	1.1129		100	100	100	100		Carbohydrate	Nucleotide sugars, pentose metabolism	19	447634	18265-46-8;108321-05-7;	1928.4	315.1
	822			ribulose	GC/MS	35855	C00309	HMDB00621		1.6	1.56	0.69	0.71					0.1872	0.6182	0.469	0.8165	0.2464	0.6731	0.5854	0.88	0.158	0.5884	0.2343	0.6653	0.6425	0.8977		0.6405	0.9251	1.0249	1.4441		100	100	100	100		Carbohydrate	Nucleotide sugars, pentose metabolism	100000147	79021	488-84-6;	1662	306.1
	828			xylitol	GC/MS	4966	C00379	HMDB02917		1.17	1.66	1.17	0.82					0.3927	0.7715	0.3861	0.7663	0.7108	0.9146	0.7014	0.9086	0.2341	0.6653	0.5955	0.8869	0.9928	1		0.8741	0.7491	1.0196	1.245		100	100	100	100		Carbohydrate	Nucleotide sugars, pentose metabolism	543	6912	87-99-0;	1677.6	307.2
	833			xylonate	GC/MS	35638	C05411			1.63	1.02	0.73	1.17					0.0615	0.4214	0.9371	0.9887	0.1677	0.5998	0.5815	0.8797	0.1496	0.5857	0.5237	0.8584	0.1774	0.6091		0.7548	1.0325	1.2313	1.0556		100	100	100	100		Carbohydrate	Nucleotide sugars, pentose metabolism	100001627	6602431	73686-31-7;	1722	292
	834			xylulose	GC/MS	18344	C00310	HMDB00654		1.1	1.29	0.83	0.71					0.8229	0.9512	0.3578	0.7473	0.6943	0.9069	0.2826	0.7035	0.4182	0.7856	0.3022	0.718	0.6129	0.8951		0.7824	0.9419	0.8595	1.2142		67	100	100	100		Carbohydrate	Nucleotide sugars, pentose metabolism	100000421	5289590	551-84-8;	1668	306.1
	840		Nucleotide sugars	UDP-galactose	GC/MS	15860	C00052	HMDB00286		1.52	0.63	0.85	2.06					0.1684	0.5998	0.2835	0.7051	0.3444	0.7407	0.1357	0.5718	0.803	0.9431	0.6561	0.8981	0.0964	0.5041		0.9202	1.0844	1.3978	0.679		100	100	100	100		Carbohydrate	Nucleotide sugars	100000298	18068	2956-16-3;91183-98-1;137868-52-1;	1973	243.1
	847	Energy	Krebs cycle	citrate	GC/MS	1564	C00158	HMDB00094		0.5	0.5	1.16	1.14					0.9287	0.9862	0.342	0.7407	0.4181	0.7856	0.8097	0.9466	0.5345	0.8613	0.6801	0.9013	0.4581	0.814		1.6082	1.3915	0.7985	0.6996		100	100	100	100		Energy	Krebs cycle	1124	311	77-92-9;	1763.4	273.1
	858			succinate	LC/MS neg	1437	C00042	HMDB00254		1.23	0.98	0.69	0.87					0.2074	0.6407	0.8469	0.9603	0.0525	0.4129	0.5019	0.8442	0.4312	0.7926	0.0684	0.4285	0.2988	0.7144		0.7604	1.0952	0.9335	1.0701		100	100	100	100		Energy	Krebs cycle	252	1110	110-15-6;	618	117.1
	859			succinylcarnitine	LC/MS pos	37058				1.46	0.85	0.9	1.56					0.1126	0.5331	0.4613	0.814	0.5054	0.8477	0.1002	0.5125	0.4962	0.8388	0.4354	0.7928	0.1084	0.5282		0.9509	1.0511	1.387	0.8897		100	100	100	100		Energy	Krebs cycle	100001948			1401	262.1
	862			fumarate	GC/MS	1643	C00122	HMDB00134		1.22	1.85	1.13	0.75					0.4349	0.7928	0.038	0.3683	0.6257	0.8961	0.2823	0.7035	0.0477	0.41	0.6602	0.8989	0.2742	0.6991		0.9722	0.8577	1.1851	1.5826		100	100	100	100		Energy	Krebs cycle	330		100-17-8;	1382.1	245
	866			malate	GC/MS	1303	C00149	HMDB00156		1.04	1.36	1.17	0.9					0.8768	0.9684	0.3432	0.7407	0.567	0.8727	0.8087	0.9461	0.433	0.7927	0.8124	0.9493	0.5657	0.8722		1.0677	0.9088	1.1141	1.2386		100	100	100	100		Energy	Krebs cycle	409	525	6915-15-7;	1502	233
	870		Oxidative phosphorylation	phosphate	GC/MS	11438	C00009	HMDB01429		1.01	0.97	0.95	0.99					0.8486	0.9603	0.4408	0.7961	0.2778	0.7031	0.8798	0.9698	0.6757	0.9013	0.3778	0.7579	0.4961	0.8388		0.9954	1.0437	1.0041	1.0102		100	100	100	100		Energy	Oxidative phosphorylation	461	1061	7664-38-2 ;	1307.7	298.9
	871			pyrophosphate (PPi)	GC/MS	2078	C00013	HMDB00250		0.65	1.58	1.92	0.79					0.0637	0.4227	0.0515	0.4129	0.0096	0.2012	0.3212	0.7263	0.9253	0.9858	0.1391	0.5756	0.0138	0.2257		1.3968	0.7261	0.9103	1.1461		100	100	100	100		Energy	Oxidative phosphorylation	495	644102	1466-09-3;2466-09-3;	1642.3	451
	872	Lipid	Essential fatty acid	linoleate (18:2n6)	LC/MS neg	1105	C01595	HMDB00673		0.77	1.07	1.78	1.27					0.1394	0.5759	0.7455	0.93	0.0126	0.2203	0.2564	0.6821	0.3831	0.7629	0.0141	0.2257	0.1997	0.636		1.4641	0.8231	1.1224	0.8818		100	100	100	100		Lipid	Essential fatty acid	180	5280450	60-33-3;	5533	279.3
	876			linolenate [alpha or gamma; (18:3n3 or 6)]	LC/MS neg	34035	C06427	HMDB01388		0.67	1.07	1.88	1.17					0.0714	0.4371	0.8451	0.9596	0.0213	0.2712	0.5802	0.8791	0.2214	0.6575	0.0414	0.3783	0.1457	0.5841		1.7131	0.9103	1.1432	0.9773		100	100	100	100		Lipid	Essential fatty acid	100001337			5450	277.3
	877			dihomo-linolenate (20:3n3 or n6)	LC/MS neg	35718	C03242	HMDB02925		1.1	1.19	1.21	1.12					0.6548	0.8978	0.346	0.7407	0.3211	0.7263	0.6166	0.8951	0.3303	0.7339	0.2967	0.7128	0.7141	0.9146		0.9279	0.7699	1.0223	0.9157		100	100	100	100		Lipid	Essential fatty acid	100001739	5312529	17046-59-2 ;	5600	305.4
	878			eicosapentaenoate (EPA; 20:5n3)	LC/MS neg	18467	C06428	HMDB01999		0.98	1.06	0.94	0.86					0.8982	0.9755	0.6086	0.895	0.9115	0.9796	0.458	0.814	0.7841	0.9394	0.5448	0.8647	0.6508	0.8977		0.9308	0.991	0.9106	1.0545		100	100	100	100		Lipid	Essential fatty acid	2050	446284	10-2005-9;10417-94-4;	5442	301.3
	879			docosapentaenoate (n3 DPA; 22:5n3)	LC/MS neg	32504	C16513	HMDB01976		1.01	1.11	1.03	0.94					0.8612	0.9641	0.5626	0.8715	0.7444	0.9297	0.6668	0.9008	0.7723	0.9358	0.9403	0.9898	0.5943	0.8869		1.0007	0.9692	1.014	1.0756		100	100	100	100		Lipid	Essential fatty acid	100001181		2234-74-4 ;	5574	329.4
	880			docosapentaenoate (n6 DPA; 22:5n6)	LC/MS neg	37478	C16513	HMDB13123		1.01	1.59	1.9	1.2					0.9866	1	0.0584	0.4129	0.0116	0.2101	0.3173	0.7263	0.1545	0.5863	0.0157	0.2359	0.1602	0.5884		1.102	0.581	1.1102	0.9215		100	100	100	100		Lipid	Essential fatty acid	100001580	6441454	25182-74-5;	5625	329.4
	881			docosahexaenoate (DHA; 22:6n3)	LC/MS neg	19323	C06429	HMDB02183		1.18	1.23	1.49	1.43					0.2236	0.6609	0.1533	0.5857	0.011	0.21	0.0163	0.2415	0.0747	0.4499	0.0021	0.0775	0.8596	0.9641		1.0576	0.7084	1.2436	0.8696		100	100	100	100		Lipid	Essential fatty acid	100000665	445580	6217-54-5;	5518	327.3
	883		Short chain fatty acid	valerate	LC/MS neg	33443	C00803	HMDB00892		0.67	1.14	1.36	0.8					0.1269	0.5587	0.6098	0.895	0.3077	0.7263	0.2853	0.7059	0.4312	0.7926	0.9697	0.9955	0.1528	0.5857		1.3259	0.9768	0.8824	1.1094		100	100	100	100		Lipid	Short chain fatty acid	1136	7991	109-52-4;	1774	101.2
	886		Medium chain fatty acid	caproate (6:0)	LC/MS neg	32489	C01585	HMDB00535		0.83	1.01	0.99	0.81					0.2722	0.6971	0.8421	0.9581	0.9737	0.9955	0.1937	0.6277	0.5107	0.8499	0.3343	0.7374	0.3561	0.7473		1.025	1.0359	0.8525	1.0514		100	100	100	100		Lipid	Medium chain fatty acid	926	8892	142-62-1;	2766	115.2
	887			heptanoate (7:0)	LC/MS neg	1644	C17714	HMDB00666		1.2	0.99	0.76	0.92					0.132	0.5652	0.9572	0.9936	0.0363	0.3621	0.4589	0.814	0.2846	0.7056	0.0485	0.4123	0.2553	0.6799		0.8239	1.0835	0.9866	1.0737		100	100	100	100		Lipid	Medium chain fatty acid	925	8094	111-14-8;	3695	129.2
	888			caprylate (8:0)	LC/MS neg	32492	C06423	HMDB00482		0.92	0.97	1.11	1.04					0.7635	0.9342	0.8539	0.9626	0.6967	0.9069	0.7845	0.9394	0.732	0.9212	0.6402	0.8977	0.9338	0.9879		1.1085	1.0023	1.0143	0.9709		100	100	100	100		Lipid	Medium chain fatty acid	932	379	124-07-2;	4367	143.2
	889			pelargonate (9:0)	LC/MS neg	12035	C01601	HMDB00847		0.97	0.98	1.32	1.31					0.8923	0.9738	0.8733	0.9674	0.1234	0.5514	0.1189	0.5396	0.835	0.9551	0.0398	0.3721	0.9864	1		1.2574	0.9491	1.2136	0.9279		100	100	100	100		Lipid	Medium chain fatty acid	437	5461016	112-05-0;	4847	157.2
	890			caprate (10:0)	LC/MS neg	1642	C01571	HMDB00511		0.86	0.95	1.19	1.07					0.3554	0.7473	0.7159	0.9146	0.318	0.7263	0.6569	0.8981	0.3651	0.7493	0.312	0.7263	0.6808	0.9013		1.162	0.976	0.9997	0.9307		100	100	100	100		Lipid	Medium chain fatty acid	888	2969	112-37-8;	5092	171.2
	899		Long chain fatty acid	myristate (14:0)	LC/MS neg	1365	C06424	HMDB00806		0.79	1.07	1.14	0.84					0.3519	0.7471	0.6317	0.8977	0.5386	0.864	0.423	0.7867	0.7379	0.925	0.8899	0.9732	0.3238	0.7273		1.1033	0.9668	0.8675	1.0368		100	100	100	100		Lipid	Long chain fatty acid	519	11005	544-63-8;	5439	227.3
	900			myristoleate (14:1n5)	LC/MS neg	32418	C08322	HMDB02000		0.72	0.94	1.5	1.15					0.1275	0.5591	0.8238	0.9512	0.0519	0.4129	0.4407	0.7961	0.2094	0.6412	0.0602	0.4198	0.3289	0.7325		1.312	0.873	0.942	0.8209		100	100	100	100		Lipid	Long chain fatty acid	100001198	5281119	544-64-9 ;	5338	225.3
	902			palmitate (16:0)	LC/MS neg	1336	C00249	HMDB00220		0.7	1.15	1.39	0.84					0.013	0.2251	0.2336	0.6653	0.0208	0.2681	0.1492	0.5857	0.2179	0.6529	0.3931	0.7717	0.0134	0.2257		1.208	0.8712	0.8418	1.0007		100	100	100	100		Lipid	Long chain fatty acid	424	985	57-10-3;	5619	255.3
	903			palmitoleate (16:1n7)	LC/MS neg	33447	C08362	HMDB03229		0.58	1.04	1.12	0.62					0.2887	0.7073	0.7055	0.9097	0.7534	0.932	0.2634	0.6911	0.6128	0.8951	0.5521	0.868	0.3114	0.7263		1.3123	1.1725	0.7595	1.2208		100	100	100	100		Lipid	Long chain fatty acid	452	445638	373-49-9;	5477	253.3
	905			margarate (17:0)	LC/MS neg	1121		HMDB02259		0.89	1.03	1.31	1.14					0.3122	0.7263	0.8646	0.9649	0.0348	0.351	0.2354	0.6653	0.5411	0.864	0.027	0.3133	0.4008	0.7773		1.2105	0.9213	1.082	0.9498		100	100	100	100		Lipid	Long chain fatty acid	891	10465	506-12-7;	5733	269.3
	906			10-heptadecenoate (17:1n7)	LC/MS neg	33971				0.73	1.05	1.26	0.88					0.2502	0.6738	0.7276	0.9197	0.3651	0.7493	0.5398	0.864	0.5515	0.8677	0.8269	0.9517	0.2905	0.7073		1.2424	0.9863	0.9106	1.0367		100	100	100	100		Lipid	Long chain fatty acid	100001278	5312435	29743-97-3;	5558	267.3
	907			stearate (18:0)	LC/MS neg	1358	C01530	HMDB00827		0.82	1.22	1.51	1.02					0.1118	0.5301	0.1113	0.5294	0.0053	0.1458	0.8354	0.9551	0.9984	1	0.0221	0.2743	0.0353	0.3543		1.248	0.825	1.0241	1.0058		100	100	100	100		Lipid	Long chain fatty acid	439	5281	57-11-4;	5886	283.4
	909			oleate (18:1n9)	GC/MS	1359	C00712	HMDB00207		0.71	1.04	1.81	1.22					0.2796	0.7035	0.7709	0.9358	0.0636	0.4227	0.509	0.8488	0.5606	0.8697	0.0792	0.4618	0.3318	0.7339		1.6603	0.9177	1.1727	0.9576		100	100	100	100		Lipid	Long chain fatty acid	442	445639	112-80-1;	1984.4	339.2
	911			cis-vaccenate (18:1n7)	GC/MS	33970	C08367			0.77	1.07	1.34	0.97					0.4061	0.782	0.6484	0.8977	0.2929	0.7073	0.8279	0.9521	0.7827	0.9394	0.5418	0.864	0.3675	0.7493		1.3261	0.9886	1.0253	1.0532		100	100	100	100		Lipid	Long chain fatty acid	100001228	5282761	506-17-2;	1987	339.3
	916			stearidonate (18:4n3)	LC/MS neg	33969	C16300	HMDB06547		0.66	0.91	1.52	1.1					0.0769	0.4562	0.6405	0.8977	0.103	0.5178	0.775	0.9378	0.1132	0.5343	0.1694	0.5998	0.3065	0.7259		1.4425	0.9494	0.9549	0.8647		100	100	100	100		Lipid	Long chain fatty acid	100001229	5312508	111174-40-4 ;	5381	275.3
	917			nonadecanoate (19:0)	LC/MS neg	1356	C16535	HMDB00772		0.83	0.88	0.76	0.71					0.3584	0.7473	0.4092	0.7836	0.1965	0.6301	0.1688	0.5998	0.2282	0.6632	0.0727	0.4408	0.9434	0.9907		1.0079	1.333	0.8318	1.1682		100	100	100	100		Lipid	Long chain fatty acid	892	12591	646-30-0;	6073	297.3
	918			10-nonadecenoate (19:1n9)	LC/MS neg	33972				0.65	1.1	1.75	1.04					0.1527	0.5857	0.5411	0.864	0.0553	0.4129	0.9819	0.9997	0.5242	0.8584	0.1478	0.5857	0.1553	0.5867		1.4572	0.8315	0.952	0.9187		100	100	100	100		Lipid	Long chain fatty acid	100001277	5312513	73033-09-7;	5775	295.4
	923			eicosenoate (20:1n9 or 11)	LC/MS neg	33587		HMDB02231		0.54	1.27	1.2	0.51					0.0469	0.41	0.2707	0.6971	0.4308	0.7926	0.027	0.3133	0.4341	0.7928	0.2223	0.6578	0.0371	0.3664		1.1756	0.9788	0.631	1.2398		100	100	100	100		Lipid	Long chain fatty acid	100001335			5955	309.4
	925			dihomo-linoleate (20:2n6)	LC/MS neg	17805	C16525			0.94	1.13	1.47	1.22					0.697	0.9069	0.4699	0.8165	0.0565	0.4129	0.3176	0.7263	0.8082	0.9461	0.0482	0.4123	0.435	0.7928		1.2462	0.8475	1.1666	0.9576		100	100	100	100		Lipid	Long chain fatty acid	1231	6439848	2091-39-6;	5722	307.3
	928			mead acid (20:3n9)	LC/MS neg	35174		HMDB10378		0.68	1.38	2.15	1.06					0.3484	0.743	0.2407	0.67	0.0548	0.4129	0.9876	1	0.8528	0.9622	0.1533	0.5857	0.1482	0.5857		1.6595	0.7727	1.1299	1.063		100	100	100	100		Lipid	Long chain fatty acid	100001472	5312531	20590-32-3;	5642	305.4
	929			arachidonate (20:4n6)	LC/MS neg	1110	C00219	HMDB01043		0.95	1.1	1.24	1.06					0.7149	0.9146	0.5225	0.8584	0.1754	0.6059	0.672	0.9013	0.8425	0.9581	0.2104	0.6416	0.4802	0.8233		1.0254	0.8292	0.9741	0.916		100	100	100	100		Lipid	Long chain fatty acid	229	444899	506-32-1;	5525	303.4
	933			erucate (22:1n9)	LC/MS neg	1552	C08316	HMDB02068		0.61	1.09	0.31	0.17					0.0139	0.2257	0.5991	0.8887	6.6991e-05	0.0109	3.5772e-06	0.0021	0.1047	0.5227	9.98e-07	0.0013	0.0314	0.3266		0.5305	1.711	0.3242	1.8688		100	100	100	100		Lipid	Long chain fatty acid	1087	8216	112-86-7;	6273.3	337.4
	934			docosadienoate (22:2n6)	LC/MS neg	32415	C16533			0.9	1.29	0.53	0.37					0.5478	0.8653	0.2137	0.6447	0.0047	0.1361	0.0004	0.0246	0.6229	0.8961	0.0001	0.0141	0.1994	0.6359		0.7318	1.3835	0.6586	1.7893		100	100	100	100		Lipid	Long chain fatty acid	100001182	5282807	7370-49-2 ;	6017	335.4
	936			adrenate (22:4n6)	LC/MS neg	32980	C16527	HMDB02226		0.9	0.93	1.34	1.3					0.6302	0.8977	0.6145	0.8951	0.3245	0.7276	0.3144	0.7263	0.4894	0.8319	0.1717	0.5998	0.9871	1		1.3255	0.9921	1.1965	0.9235		100	100	100	100		Lipid	Long chain fatty acid	100001193	5282844	2091-25-0;	5684	331.3
	973		Fatty acid, monohydroxy	3-hydroxydecanoate	LC/MS neg	22053		HMDB02203		1.18	1.1	0.81	0.88					0.329	0.7325	0.743	0.929	0.2714	0.6971	0.6431	0.8977	0.3581	0.7473	0.2735	0.6991	0.6339	0.8977		0.7921	0.9763	0.9379	1.0713		100	100	100	100		Lipid	Fatty acid, monohydroxy	100000997	26612	5561-87-5;	4681	187.2
	981			16-hydroxypalmitate	LC/MS neg	39609	C18218			0.49	0.99	1.98	0.98					0.1058	0.5253	0.9718	0.9955	0.1369	0.5724	0.8976	0.9755	0.2251	0.6628	0.3137	0.7263	0.2422	0.6718		1.8785	0.9471	0.9233	0.9414		100	100	100	100		Lipid	Fatty acid, monohydroxy	100002953	10466	506-13-8;	5232	271.3
	982			2-hydroxystearate	LC/MS neg	17945	C03045			0.79	1.35	1.74	1.02					0.0693	0.4307	0.0338	0.3432	0.0013	0.0572	0.8508	0.961	0.7529	0.9318	0.0073	0.1805	0.011	0.21		1.2681	0.7282	1.0003	0.9798		100	33	100	100		Lipid	Fatty acid, monohydroxy	1239	69417	629-22-1;	5705	299.4
	990			13-HODE + 9-HODE	LC/MS neg	37752				0.87	0.84	1.31	1.36					0.667	0.9008	0.6976	0.9071	0.3004	0.7153	0.3187	0.7263	0.5647	0.8722	0.1634	0.5914	0.9761	0.9965		1.2585	0.958	1.0914	0.8017		100	100	100	100		Lipid	Fatty acid, monohydroxy	100002196			5270	295.2
	997		Fatty acid, dicarboxylate	2-hydroxyglutarate	GC/MS	37253	C02630	HMDB00606		1.73	1.06	0.67	1.1					0.1014	0.5146	0.9398	0.9897	0.1598	0.5884	0.8291	0.9528	0.2098	0.6412	0.3757	0.7564	0.2454	0.6731		0.7338	1.0963	1.2699	1.1569		100	100	100	100		Lipid	Fatty acid, dicarboxylate	100002070	43	40951-21-1;	1576	247
	1005			azelate (nonanedioate)	LC/MS neg	18362	C08261	HMDB00784		0.84	0.98	1.25	1.08					0.7225	0.9194	0.9512	0.9934	0.6413	0.8977	0.8622	0.9641	0.7683	0.9358	0.6516	0.8977	0.8347	0.9551		1.2898	1.0283	1.0857	1.0091		100	100	100	100		Lipid	Fatty acid, dicarboxylate	2029	2266	123-99-9;	1322	187.2
	1008			tetradecanedioate	LC/MS neg	35669		HMDB00872		0.45	1.25	2.44	0.87					0.1017	0.5147	0.4907	0.8325	0.0675	0.4275	0.6599	0.8989	0.4488	0.804	0.2751	0.6998	0.1066	0.5281		1.8083	0.7397	0.8066	0.9253		100	33	100	100		Lipid	Fatty acid, dicarboxylate	100001613	13185	821-38-5;	3970	257.2
	1009			hexadecanedioate	LC/MS neg	35678		HMDB00672		0.34	0.92	2.8	1.02					0.0312	0.326	0.8293	0.9528	0.0477	0.41	0.9625	0.9936	0.0803	0.4651	0.1443	0.5818	0.1302	0.561		2.8434	1.0146	0.9527	0.9381		100	100	100	100		Lipid	Fatty acid, dicarboxylate	100001614	10459	505-54-4;	4650	285.2
	1011			undecanedioate	LC/MS neg	35671		HMDB00888		0.75	1.19	1.38	0.87					0.3099	0.7263	0.3727	0.7533	0.1817	0.6126	0.587	0.8811	0.9237	0.9858	0.5437	0.8647	0.1894	0.6234		1.2374	0.8955	0.9296	1.0656		100	100	100	100		Lipid	Fatty acid, dicarboxylate	100001617	15816	1852-04-6;	2376	215.1
	1036		Fatty acid, branched	17-methylstearate	LC/MS neg	38296				0.7	0.98	1	0.71					0.1346	0.5712	0.9631	0.9936	0.9966	1	0.1244	0.5519	0.2861	0.707	0.2583	0.684	0.2606	0.6869		1.1577	1.1574	0.8113	1.1359		100	100	67	100		Lipid	Fatty acid, branched	100002356	3083779	2724-59-6;	5987	297.4
	1093		Eicosanoid	12-HETE	LC/MS neg	37536		HMDB06111		0.65	0.68	1.4	1.35					0.3593	0.7475	0.4658	0.8165	0.3142	0.7263	0.411	0.7837	0.2539	0.6785	0.2071	0.6407	0.8874	0.9724		1.6248	1.1567	1.0568	0.7836		100	100	100	100		Lipid	Eicosanoid	100002167		73837-14-6;	5295	319.3
	1094			15-HETE	LC/MS neg	37538	C04742	HMDB02110		1.61	0.82	0.8	1.56					0.1287	0.5601	0.413	0.7837	0.4413	0.7961	0.1187	0.5396	0.5731	0.8769	0.5261	0.8586	0.1081	0.5282		0.8618	1.0826	1.3846	0.8875		100	100	100	100		Lipid	Eicosanoid	100000565	5280724	54845-95-3;	5271	319.3
	1101		Endocannabinoid	palmitoyl ethanolamide	LC/MS neg	38165		HMDB02100		1.03	1.23	1.92	1.6					0.9429	0.9907	0.3667	0.7493	0.0288	0.325	0.1136	0.5343	0.4869	0.8303	0.0139	0.2257	0.5498	0.8676		1.517	0.7908	1.5591	0.9725		100	100	100	100		Lipid	Endocannabinoid	1489	4671	544-31-0;	6416	298.4
	1104			N-palmitoyl taurine	LC/MS neg	39835				0.34	1.04	2.86	0.93					0.0003	0.0202	0.8186	0.9508	0.0003	0.0217	0.675	0.9013	0.0029	0.0984	0.0042	0.128	0.0018	0.0701		2.428	0.8502	0.8217	0.887		100	67	0	67		Lipid	Endocannabinoid	100003239		83982-06-3;	5556.8	362.4
	1109		Fatty acid metabolism (also BCAA metabolism)	propionylcarnitine	LC/MS pos	32452	C03017	HMDB00824		0.22	1.14	8.2	1.55					0.4682	0.8165	0.8739	0.9674	0.1866	0.6179	0.6177	0.8954	0.6838	0.9022	0.2024	0.6372	0.5313	0.8586		6.7568	0.824	1.4536	0.9373		100	100	100	100		Lipid	Fatty acid metabolism (also BCAA metabolism)	100001162	107738	17298-37-2 ;	1589	218.2
	1112			hydroxybutyrylcarnitine*	LC/MS pos	43264		HMDB13127		0.53	1.18	1.95	0.87					0.1507	0.5857	0.8378	0.9564	0.1069	0.5282	0.9881	1	0.3585	0.7473	0.2314	0.6653	0.2386	0.6671		1.5136	0.7766	0.7996	0.9157		100	100	100	100		Lipid	Fatty acid metabolism (also BCAA metabolism)	100003926			1475	248.2
	1113			butyrylglycine	LC/MS pos	31850		HMDB00808		0.3	0.08	0.22	0.83					0.0018	0.0701	7.852e-06	0.0031	0.0003	0.0205	0.5411	0.864	6.3915e-06	0.003	0.0013	0.0582	0.0045	0.1321		0.8445	3.8776	0.2575	0.3097		100	100	0	67		Lipid	Fatty acid metabolism (also BCAA metabolism)	100001151	88412	20208-73-5 ;	2077	146.1
	1115		Fatty acid metabolism	valerylglycine	LC/MS neg	36768		HMDB00927		0.67	0.22	0.37	1.1					0.0081	0.1882	1.0954e-06	0.0013	2.2567e-05	0.0048	0.4227	0.7867	2.5418e-06	0.002	0.0005	0.0308	0.0001	0.0141		1.221	3.3221	0.8156	0.7435		100	100	100	100		Lipid	Fatty acid metabolism	100001451	4737557	24003-66-5;	2117	158.1
	1121		Fatty acid synthesis	malonylcarnitine	LC/MS pos	37059		HMDB02095		0.94	1.07	0.76	0.66					0.7466	0.93	0.5766	0.8788	0.3123	0.7263	0.0811	0.466	0.8654	0.9653	0.0615	0.4214	0.5351	0.8616		0.9257	1.2232	0.8699	1.3118		100	100	100	100		Lipid	Fatty acid synthesis	100001526		853728-01-5;	980	248.1
	1123		Carnitine metabolism	deoxycarnitine	LC/MS pos	36747	C01181	HMDB01161		1.28	1.09	1.19	1.4					0.2097	0.6412	0.599	0.8887	0.2801	0.7035	0.0837	0.4726	0.2135	0.6447	0.0576	0.4129	0.5795	0.8791		1.0127	0.8493	1.2985	0.9243		100	100	100	100		Lipid	Carnitine metabolism	100001662	725	6249-56-5;	759	146.1
	1124			carnitine	LC/MS pos	15500	C00318			1.03	0.94	1.22	1.34					0.8605	0.9641	0.6428	0.8977	0.1259	0.5573	0.0451	0.407	0.8371	0.9562	0.0203	0.2641	0.6515	0.8977		1.1411	0.9375	1.1805	0.8829		100	100	100	100		Lipid	Carnitine metabolism	100000007	10917	461-05-2;	702	162.2
	1125			3-dehydrocarnitine*	LC/MS pos	32654	C02636	HMDB12154		0.81	0.86	2.14	2					0.1909	0.6234	0.3673	0.7493	0.0006	0.0352	0.0011	0.0501	0.1303	0.561	7.7286e-05	0.0112	0.7465	0.93		1.5046	0.7045	1.2121	0.6063		100	100	100	100		Lipid	Carnitine metabolism	100001508	6991982	10457-99-5;	1020	160.2
	1126			acetylcarnitine	LC/MS pos	32198	C02571	HMDB00201		0.54	0.77	1.91	1.33					0.1832	0.6138	0.4188	0.7856	0.1543	0.5863	0.361	0.7493	0.1411	0.5787	0.11	0.5294	0.6803	0.9013		1.9692	1.0326	1.0654	0.7986		100	100	100	100		Lipid	Carnitine metabolism	100000802	7045767	5080-50-2;	1203	204.2
	1141		Bile acid metabolism	cholate	LC/MS neg	22842	C00695	HMDB00619		1.46	0.86	0.66	1.13					0.5432	0.8647	0.633	0.8977	0.2722	0.6971	0.9629	0.9936	0.9244	0.9858	0.4108	0.7837	0.4469	0.8021		0.7308	1.1003	1.0671	0.9458		100	100	100	100		Lipid	Bile acid metabolism	136		81-25-4;	5148	407.4
	1144			glycocholate	LC/MS neg	18476	C01921	HMDB00138		0.13	0.83	4.53	0.69					0.0412	0.3783	0.7996	0.9421	0.175	0.6059	0.5156	0.8549	0.0933	0.4937	0.5835	0.88	0.1638	0.5918		5.5873	1.2345	0.7064	1.027		100	100	100	100		Lipid	Bile acid metabolism	342	10140	475-31-0;863-57-0;	5104	464.4
	1146			taurocholate	LC/MS neg	18497	C05122	HMDB00036		0.16	1.04	8.63	1.34					0.162	0.5891	0.9557	0.9936	0.092	0.491	0.76	0.9335	0.3249	0.7276	0.1535	0.5857	0.2913	0.7073		7.7019	0.8929	1.2493	0.9307		100	100	100	100		Lipid	Bile acid metabolism	1648		145-42-6;	5122	514.3
	1147			taurohyocholate	LC/MS neg	42603				0.35	1.73	7.69	1.55					0.5909	0.8844	0.5849	0.88	0.2474	0.6731	0.9084	0.9796	0.995	1	0.3622	0.7493	0.4477	0.8028		5.5353	0.7195	1.9303	1.2436		100	67	100	100		Lipid	Bile acid metabolism	100004084			5000	514.3
	1149			taurochenodeoxycholate	LC/MS neg	18494	C05465	HMDB00951		0.13	1.34	8.57	0.8					0.067	0.4275	0.6208	0.8961	0.0528	0.4129	0.7267	0.9197	0.2897	0.7073	0.2141	0.6451	0.0997	0.5123		6.2508	0.729	0.7814	0.9782		100	100	100	100		Lipid	Bile acid metabolism	1629	387316	6009-98-9;	5218	498.3
	1154			taurodeoxycholate	LC/MS neg	12261	C05463	HMDB00896		0.22	1.2	4.54	0.84					0.1926	0.6263	0.7285	0.9197	0.1809	0.6126	0.7598	0.9335	0.4736	0.8191	0.4399	0.7961	0.2431	0.6731		3.9458	0.8687	0.8718	1.0387		100	100	100	100		Lipid	Bile acid metabolism	1668	2733768	207737-97-1;	5243	498.3
	1160			taurolithocholate	LC/MS neg	31889	C02592	HMDB00722		0.97	1.79	2.01	1.08					0.8179	0.9508	0.2926	0.7073	0.3168	0.7263	0.8622	0.9641	0.3629	0.7493	0.4036	0.7795	0.5473	0.8653		1.7107	0.8531	1.6509	1.5285		100	100	100	100		Lipid	Bile acid metabolism	100001065	10595	516-90-5 ;	5328	482.4
	1168			6-beta-hydroxylithocholate	LC/MS neg	36807	C15515	HMDB00811		0.5	2.4	2.89	0.6					0.2801	0.7035	0.148	0.5857	0.1837	0.6144	0.2282	0.6632	0.7622	0.934	0.918	0.9831	0.0868	0.4768		2.0284	0.7017	1.0159	1.6837		100	100	100	100		Lipid	Bile acid metabolism	100001625	5283821	668-49-5;	4826	391.3
	1170			beta-muricholate	LC/MS neg	31885	C17726	HMDB00415		1.64	1.15	1.23	1.76					0.6457	0.8977	0.7936	0.9394	0.6924	0.9069	0.5542	0.8688	0.6111	0.8951	0.4882	0.8314	0.8872	0.9724		1.1601	0.9405	1.8979	1.0769		100	100	100	100		Lipid	Bile acid metabolism	100001066	3083762	2393-59-1;	4787	407.4
	1175			alpha-muricholate	LC/MS neg	34092	C17647	HMDB00506		1.21	1.3	0.8	0.74					0.9536	0.9934	0.5289	0.8586	0.6064	0.895	0.2895	0.7073	0.6253	0.8961	0.2714	0.6971	0.6835	0.9022		0.8341	1.0422	1.0069	1.3568		100	100	100	100		Lipid	Bile acid metabolism	100001280	3083761	2393-58-0;	4763	407.4
	1179			tauroursodeoxycholate	LC/MS neg	39378		HMDB00874		0.69	2.02	10.05	3.42					0.8772	0.9684	0.3374	0.7407	0.0514	0.4129	0.1912	0.6234	0.4283	0.7917	0.0303	0.325	0.5596	0.8693		5.0249	0.4999	3.4566	1.0118		100	100	100	100		Lipid	Bile acid metabolism	100002912		14605-22-2;	5002.6	498.4
	1181			tauro(alpha + beta)muricholate	LC/MS neg	43167				0.16	1.66	39.99	3.89					0.5947	0.8869	0.633	0.8977	0.0706	0.4342	0.3311	0.7339	0.9684	0.9948	0.0585	0.4129	0.4789	0.8226		24.5041	0.6127	3.9648	1.0188		100	100	100	100		Lipid	Bile acid metabolism	100004515			4743.7	514.4
	1183			taurohyodeoxycholic acid	LC/MS neg	43588				0	4.7	614.36	0.38					0.0827	0.4705	0.354	0.7471	0.0504	0.4129	0.524	0.8584	0.5001	0.843	0.2812	0.7035	0.0692	0.4307		226.698	0.369	0.6524	1.7351		100	67	67	100		Lipid	Bile acid metabolism	100003869	119046	38411-85-7;	5050	498.5
	1188		Glycerolipid metabolism	choline phosphate	LC/MS pos	34396	C00588			1.42	1.15	0.98	1.21					0.3524	0.7471	0.602	0.8917	0.9722	0.9955	0.6439	0.8977	0.3108	0.7263	0.7246	0.9194	0.7614	0.9335		0.9322	0.9486	1.3215	1.092		100	100	100	100		Lipid	Glycerolipid metabolism	267	135437	72556-74-2;	695	184.1
	1189			ethanolamine	GC/MS	1497	C00189	HMDB00149		1.09	0.86	0.65	0.82					0.529	0.8586	0.3759	0.7564	0.029	0.325	0.3198	0.7263	0.8483	0.9603	0.0303	0.325	0.2919	0.7073		0.8021	1.238	0.8758	1.0642		100	100	100	100		Lipid	Glycerolipid metabolism	420		141-43-5;	1304	174.1
	1190			phosphoethanolamine	GC/MS	12102	C00346	HMDB00224		1.31	0.96	1.38	1.89					0.1009	0.5146	0.7641	0.9343	0.0499	0.4129	0.0021	0.0775	0.307	0.7259	0.0014	0.0582	0.1645	0.5925		1.1875	0.8611	1.5534	0.8227		100	100	100	100		Lipid	Glycerolipid metabolism	1026	5232324;1015	1071-23-4;	1577.3	299.1
	1193			glycerol	GC/MS	15122	C00116	HMDB00131		0.93	1.16	1.14	0.91					0.7148	0.9146	0.4205	0.7863	0.55	0.8676	0.5627	0.8715	0.7479	0.9302	0.9889	1	0.4106	0.7837		1.0539	0.9258	0.975	1.0769		100	100	100	100		Lipid	Glycerolipid metabolism	1254	753	56-81-5;	1311	205
	1194			choline	LC/MS pos	15506	C00114			1.3	0.84	0.59	0.92					0.0615	0.4214	0.2197	0.6543	0.0033	0.1081	0.547	0.8653	0.5681	0.8739	0.0098	0.2032	0.0382	0.3683		0.7371	1.2415	0.9581	1.0406		100	100	100	100		Lipid	Glycerolipid metabolism	1256	170746	67-48-1;	674	104.2
	1195			glycerol 3-phosphate (G3P)	GC/MS	15365	C00093	HMDB00126		0.67	0.88	0.88	0.67					0.3712	0.7531	0.6195	0.8961	0.4333	0.7927	0.2446	0.6731	0.3309	0.7339	0.1794	0.6106	0.7684	0.9358		1.1997	1.3659	0.8063	1.2082		100	100	100	100		Lipid	Glycerolipid metabolism	100000258	754	29849-82-9;	1719.7	357.1
	1196			glycerophosphorylcholine (GPC)	LC/MS pos	15990	C00670	HMDB00086		1.59	1.08	0.34	0.49					0.187	0.6182	0.9121	0.9796	0.0099	0.2036	0.0767	0.4562	0.3029	0.719	0.0051	0.1458	0.3748	0.7561		0.4797	1.4266	0.7619	1.542		100	100	100	100		Lipid	Glycerolipid metabolism	100000269	657272	28319-77-9;	694	258.1
	1199			cytidine 5'-diphosphocholine	LC/MS pos	34418	C00307			1.26	0.97	0.71	0.93					0.2526	0.6758	0.871	0.967	0.1339	0.569	0.7958	0.9396	0.4729	0.8184	0.2083	0.6407	0.351	0.7468		0.7715	1.0804	0.9739	1.0442		100	100	100	100		Lipid	Glycerolipid metabolism	1220		33818-15-4;	777	489.1
	1206		Inositol metabolism	myo-inositol	GC/MS	19934	C00137	HMDB00211		0.97	1.1	1.31	1.16					0.8872	0.9724	0.3942	0.7717	0.0536	0.4129	0.2592	0.6849	0.6085	0.895	0.0394	0.3719	0.4803	0.8233		1.1027	0.8414	1.0742	0.9235		100	100	100	100		Lipid	Inositol metabolism	363		87-89-8;	1924.9	217
	1210			inositol 1-phosphate (I1P)	GC/MS	1481	C04006	HMDB00213		0.93	1	1.17	1.09					0.4835	0.8276	0.9245	0.9858	0.1849	0.6149	0.4394	0.7961	0.5723	0.8767	0.148	0.5857	0.6644	0.9001		1.111	0.9526	1.0355	0.9541		100	100	100	100		Lipid	Inositol metabolism	370		106032-59-1;	2057.8	318.1
	1224		Ketone bodies	3-hydroxybutyrate (BHBA)	GC/MS	542	C01089	HMDB00357		0.45	1.51	3.07	0.93					0.0695	0.4308	0.2768	0.7031	0.0141	0.2257	0.8962	0.9755	0.5302	0.8586	0.0672	0.4275	0.05	0.4129		2.2476	0.7326	1.0222	1.1033		100	100	100	100		Lipid	Ketone bodies	254	441	625-72-9;	1203.5	116.9
	1231		Lysolipid	1-palmitoylglycerophosphoethanolamine	LC/MS neg	35631		HMDB11503		0.9	0.88	0.71	0.73					0.5081	0.8486	0.5959	0.8869	0.1103	0.5294	0.0889	0.482	0.4044	0.7795	0.0298	0.325	0.9233	0.9858		0.9253	1.3105	0.8369	1.1539		100	100	100	100		Lipid	Lysolipid	100001567	9547069		5940	452.3
	1232			2-palmitoylglycerophosphoethanolamine*	LC/MS neg	35688				1.12	1.11	0.77	0.77					0.6219	0.8961	0.6136	0.8951	0.3446	0.7407	0.339	0.7407	0.4839	0.8276	0.1908	0.6234	0.9932	1		0.9252	1.2053	1.0333	1.3415		100	100	100	100		Lipid	Lysolipid	100001652			5790	452.3
	1233			1-palmitoleoylglycerophosphoethanolamine*	LC/MS neg	34565				0.96	1.1	0.68	0.6					0.5564	0.869	0.7876	0.9394	0.5191	0.8576	0.1558	0.5871	0.8186	0.9508	0.1517	0.5857	0.5456	0.8648		0.8271	1.2094	0.7973	1.3254		100	100	100	100		Lipid	Lysolipid	100001784			5661	450.4
	1236			1-stearoylglycerophosphoethanolamine	LC/MS neg	34416		HMDB11130		0.92	0.92	0.86	0.86					0.8023	0.9431	0.6393	0.8977	0.3293	0.7326	0.441	0.7961	0.6122	0.8951	0.2273	0.6632	0.8759	0.9684		0.911	1.0626	0.8422	0.9772		100	100	100	100		Lipid	Lysolipid	100001461	9547068	69747-55-3;	6200	480.4
	1238			1-oleoylglycerophosphoethanolamine	LC/MS neg	35628		HMDB11506		0.92	0.88	0.99	1.05					0.5742	0.8769	0.6172	0.8951	0.9757	0.9965	0.9734	0.9955	0.4568	0.814	0.9984	1	0.9641	0.9937		1.073	1.081	0.9896	0.9467		100	100	100	100		Lipid	Lysolipid	100001569	9547071	89576-29-4;	5928	478.3
	1239			2-oleoylglycerophosphoethanolamine*	LC/MS neg	35687				1.14	1.06	1.13	1.22					0.6912	0.9069	0.9833	1	0.8318	0.9538	0.5321	0.8586	0.7896	0.9394	0.5545	0.8688	0.767	0.9358		1.199	1.0604	1.369	1.1204		100	100	100	100		Lipid	Lysolipid	100001651			5848	478.3
	1240			1-linoleoylglycerophosphoethanolamine*	LC/MS neg	32635		HMDB11507		0.95	0.96	0.87	0.86					0.7692	0.9358	0.7952	0.9396	0.6956	0.9069	0.6709	0.9013	0.6964	0.9069	0.5659	0.8722	0.9807	0.9991		0.9881	1.1334	0.9373	1.0847		100	100	100	100		Lipid	Lysolipid	100001570			5725	476.3
	1241			2-linoleoylglycerophosphoethanolamine*	LC/MS neg	36593				0.83	0.96	0.73	0.63					0.5774	0.8789	0.7547	0.932	0.6505	0.8977	0.4875	0.8307	0.5405	0.864	0.4214	0.7863	0.8602	0.9641		0.9296	1.277	0.771	1.2197		100	100	67	100		Lipid	Lysolipid	100001776			5650	476.4
	1242			1-arachidonoylglycerophosphoethanolamine*	LC/MS neg	35186		HMDB11517		0.9	1.06	1.08	0.91					0.5292	0.8586	0.7228	0.9194	0.6473	0.8977	0.5974	0.8879	0.8425	0.9581	0.9592	0.9936	0.4892	0.8319		1.0263	0.954	0.9264	1.0143		100	100	100	100		Lipid	Lysolipid	100001571			5731	500.3
	1243			2-arachidonoylglycerophosphoethanolamine*	LC/MS pos	34656				1.77	1.04	0.73	1.23					0.0808	0.4652	0.9575	0.9936	0.2341	0.6653	0.5302	0.8586	0.1847	0.6149	0.6673	0.9008	0.2067	0.6407		0.6085	0.8388	1.0797	0.8749		100	100	100	100		Lipid	Lysolipid	100001674			5525	502.3
	1245			2-docosapentaenoylglycerophosphoethanolamine*	LC/MS pos	34875				2.95	0.79	0.27	0.99					0.0306	0.325	0.7118	0.9146	0.0213	0.2712	0.8859	0.9724	0.1521	0.5857	0.0918	0.491	0.0664	0.4275		0.334	1.2584	0.9863	0.9976		67	100	100	100		Lipid	Lysolipid	100002065			5548	528.2
	1246			2-docosahexaenoylglycerophosphoethanolamine*	LC/MS pos	34258				2.47	0.97	0.53	1.36					0.0366	0.3628	0.8497	0.9605	0.1283	0.5596	0.3443	0.7407	0.141	0.5787	0.6382	0.8977	0.0925	0.4916		0.5226	0.9795	1.2908	0.9495		100	100	100	100		Lipid	Lysolipid	100002061			5512	526.2
	1250			1-myristoylglycerophosphocholine (14:0)	LC/MS pos	35626		HMDB10379		1.68	0.89	0.52	0.98					0.2509	0.6747	0.9095	0.9796	0.2737	0.6991	0.8616	0.9641	0.451	0.8062	0.5016	0.8442	0.366	0.7493		0.5391	1.0412	0.9082	0.9287		33	67	100	100		Lipid	Lysolipid	100001383	460604	20559-16-4;	5481	468.3
	1253			1-palmitoylglycerophosphocholine (16:0)	LC/MS pos	33955				4.21	0.98	0.27	1.14					0.0052	0.1458	0.8851	0.9724	0.0116	0.2101	0.7036	0.9095	0.0235	0.2906	0.0777	0.4579	0.0326	0.3369		0.281	1.0555	1.1842	1.0343		100	100	100	100		Lipid	Lysolipid	100001263	86554	17364-16-8;	5671	496.4
	1254			2-palmitoylglycerophosphocholine*	LC/MS pos	35253				4.89	1.01	0.32	1.56					0.0086	0.1903	0.7848	0.9394	0.0553	0.4129	0.3785	0.7579	0.0295	0.325	0.3816	0.7605	0.0551	0.4129		0.3403	1.0538	1.6635	1.0666		100	100	100	100		Lipid	Lysolipid	100001562			5604	496.3
	1255			1-palmitoleoylglycerophosphocholine (16:1)*	LC/MS pos	33230				1.7	0.77	0.29	0.65					0.1113	0.5294	0.639	0.8977	0.0085	0.1903	0.2676	0.6946	0.3841	0.7642	0.0109	0.21	0.146	0.5841		0.5306	1.8098	0.9041	1.3959		67	100	100	100		Lipid	Lysolipid	100001511			5524	494.3
	1256			2-palmitoleoylglycerophosphocholine*	LC/MS pos	35819				1.27	0.64	0.37	0.74					0.6638	0.9001	0.7236	0.9194	0.2354	0.6653	0.6539	0.8977	0.9536	0.9934	0.2513	0.6747	0.5791	0.8791		0.7818	2.0997	0.995	1.3536		33	100	100	100		Lipid	Lysolipid	100001561			5482	494.3
	1257			1-margaroylglycerophosphocholine (17:0)	LC/MS pos	33957		HMDB12108		2.75	0.67	0.39	1.61					0.0394	0.3719	0.5574	0.869	0.0665	0.4275	0.3709	0.7531	0.2279	0.6632	0.4299	0.7926	0.0616	0.4214		0.4267	1.0866	1.1748	0.7305		100	100	100	100		Lipid	Lysolipid	100001264		50930-23-9;	5750	510.4
	1258			1-stearoylglycerophosphocholine (18:0)	LC/MS pos	33961				2.56	0.34	0.4	2.97					0.1441	0.5818	0.0709	0.4349	0.1184	0.5396	0.0867	0.4768	0.7518	0.9309	0.8893	0.9732	0.0308	0.3256		0.5808	1.4654	1.4863	0.5012		100	100	100	100		Lipid	Lysolipid	100001271	497299	19420-57-6;	5844	524.4
	1259			2-stearoylglycerophosphocholine*	LC/MS pos	35255				2.36	0.88	0.52	1.39					0.1167	0.5396	0.9989	1	0.3724	0.7533	0.4402	0.7961	0.2486	0.6731	0.9275	0.9862	0.2493	0.6737		0.4863	0.9416	1.147	0.8273		67	67	100	67		Lipid	Lysolipid	100001555	10208382		5780	524.4
	1260			1-oleoylglycerophosphocholine (18:1)	LC/MS pos	33960				4.04	0.73	0.3	1.68					0.0132	0.2257	0.8632	0.9647	0.0573	0.4129	0.2916	0.7073	0.0673	0.4275	0.463	0.8152	0.0454	0.4077		0.4897	1.6248	1.9786	1.1786		100	100	100	100		Lipid	Lysolipid	100001272	16081932	19420-56-5;	5700	522.4
	1261			2-oleoylglycerophosphocholine*	LC/MS pos	35254				5.85	0.96	0.16	0.95					0.0094	0.1973	0.7265	0.9197	0.0199	0.2628	0.894	0.9745	0.0288	0.325	0.0866	0.4768	0.064	0.4227		0.2244	1.4356	1.3136	1.3826		100	100	100	100		Lipid	Lysolipid	100001556			5640	522.4
	1262			1-linoleoylglycerophosphocholine (18:2n6)	LC/MS pos	34419	C04100			3.65	0.71	0.45	2.3					0.0258	0.3099	0.6803	0.9013	0.118	0.5396	0.1974	0.6305	0.1422	0.5787	0.813	0.9495	0.0561	0.4129		0.5332	1.1907	1.9447	0.8467		100	100	100	100		Lipid	Lysolipid	100001395	11988421		5574	520.4
	1263			2-linoleoylglycerophosphocholine*	LC/MS pos	35257				2.25	0.91	0.44	1.08					0.0555	0.4129	0.6774	0.9013	0.0552	0.4129	0.6797	0.9013	0.237	0.6653	0.2355	0.6653	0.0956	0.5014		0.4769	1.0953	1.0719	0.994		100	100	100	100		Lipid	Lysolipid	100001557			5544	520.4
	1264			1-arachidoylglycerophosphocholine (20:0)	LC/MS pos	35623		HMDB10390		1	0.37	0.16	0.44					1	1	0.4211	0.7863	0.1106	0.5294	0.3719	0.7533	0.5654	0.8722	0.0887	0.482	0.5654	0.8722		0.4559	2.7783	0.4559	1.0355		0	100	0	67		Lipid	Lysolipid	100001384			6100	552.4
	1265			1-dihomo-linoleoylglycerophosphocholine (20:2n6)*	LC/MS pos	33871				0.98	0.81	1.08	1.29					0.6891	0.9069	0.5355	0.8617	0.8429	0.9581	0.4161	0.7845	0.8735	0.9674	0.6566	0.8981	0.4741	0.8192		1.2218	1.1345	1.1943	0.9238		67	100	100	100		Lipid	Lysolipid	100001553			5696	548.3
	1266			1-eicosatrienoylglycerophosphocholine (20:3)*	LC/MS pos	33821				3.09	0.25	0.19	2.31					0.2985	0.7144	0.2388	0.6671	0.1829	0.6136	0.3813	0.7605	0.9121	0.9796	0.7167	0.9146	0.1302	0.561		0.2628	1.4199	0.8122	0.3519		33	100	67	33		Lipid	Lysolipid	100001552			5600	546.4
	1267			2-eicosatrienoylglycerophosphocholine*	LC/MS pos	35884				3.96	0.88	0.29	1.29					0.0169	0.2429	0.8472	0.9603	0.0623	0.4227	0.5389	0.864	0.0532	0.4129	0.313	0.7263	0.0825	0.4705		0.3826	1.332	1.5133	1.1734		100	100	100	100		Lipid	Lysolipid	100001558			5565	546.3
	1268			1-arachidonoylglycerophosphocholine (20:4n6)*	LC/MS pos	33228	C05208			2.63	0.68	0.53	2.04					0.0762	0.4543	0.6532	0.8977	0.2593	0.6849	0.2336	0.6653	0.2994	0.7151	0.9594	0.9936	0.1148	0.5365		0.5883	1.1129	1.5474	0.7589		100	100	100	100		Lipid	Lysolipid	100001551			5554	544.3
	1269			2-arachidonoylglycerophosphocholine*	LC/MS pos	35256				2.57	1.01	0.67	1.71					0.0238	0.2923	0.9434	0.9907	0.2256	0.6632	0.1609	0.5884	0.0915	0.4907	0.8738	0.9674	0.078	0.4579		0.5474	0.8111	1.4048	0.8219		100	100	100	100		Lipid	Lysolipid	100001554			5524	544.3
	1272			1-docosahexaenoylglycerophosphocholine (22:6n3)*	LC/MS pos	33822				2.34	1	0.65	1.52					0.0991	0.5123	0.9738	0.9955	0.3707	0.7531	0.3694	0.7516	0.2314	0.6653	0.9985	1	0.2161	0.6493		0.5445	0.8427	1.2749	0.8395		100	100	100	100		Lipid	Lysolipid	100001566			5518	568.4
	1273			2-docosahexaenoylglycerophosphocholine*	LC/MS pos	35883				4.14	1.04	0.47	1.89					0.0121	0.2139	0.9538	0.9934	0.1443	0.5818	0.1595	0.5884	0.0485	0.4123	0.9635	0.9936	0.0553	0.4129		0.4829	1.0198	1.9977	1.057		100	100	100	100		Lipid	Lysolipid	100001565			5507	568.3
	1275			1-palmitoylglycerophosphoinositol*	LC/MS neg	35305				0.91	1.1	0.53	0.43					0.508	0.8486	0.4642	0.8161	0.0024	0.085	0.0004	0.0246	0.9587	0.9936	9.0559e-05	0.0118	0.3316	0.7339		0.7193	1.3608	0.6518	1.5034		100	100	100	100		Lipid	Lysolipid	100001655			5573	571.3
	1278			1-stearoylglycerophosphoinositol	LC/MS neg	19324				0.95	1.42	1.34	0.89					0.9184	0.9831	0.2059	0.6407	0.432	0.7926	0.6691	0.9013	0.3252	0.7276	0.793	0.9394	0.3951	0.7717		1.0358	0.7739	0.986	1.1019		100	100	100	100		Lipid	Lysolipid	100000656		796963-93-4;	5800	599.4
	1279			2-stearoylglycerophosphoinositol*	LC/MS neg	39223				0.81	1.27	1.54	0.98					0.6615	0.9	0.3632	0.7493	0.2042	0.64	0.9719	0.9955	0.7279	0.9197	0.3691	0.7516	0.3451	0.7407		1.2388	0.8063	1.0029	1.0242		100	100	100	100		Lipid	Lysolipid	100003008			5751.6	599.4
	1280			1-oleoylglycerophosphoinositol*	LC/MS neg	36602				0.78	1.18	1.11	0.73					0.4038	0.7795	0.4445	0.7993	0.6807	0.9013	0.2436	0.6731	0.9579	0.9936	0.5726	0.8767	0.2674	0.6946		1.1806	1.0614	0.9159	1.2502		100	100	100	100		Lipid	Lysolipid	100001777			5577	597.4
	1283			1-arachidonoylglycerophosphoinositol*	LC/MS neg	34214				0.91	1.02	1.52	1.36					0.7048	0.9095	0.789	0.9394	0.0954	0.5014	0.257	0.6821	0.9367	0.9887	0.059	0.4147	0.6486	0.8977		1.4402	0.9492	1.3161	0.9703		100	100	100	100		Lipid	Lysolipid	100001654			5479	619.4
	1294			1-docosahexaenoylglycerophosphoethanolamine*	LC/MS neg	44633				1.11	1.18	1.1	1.04					0.7014	0.9086	0.5741	0.8769	0.7933	0.9394	0.9362	0.9887	0.5066	0.8478	0.8089	0.9461	0.8973	0.9755		1.01	0.9201	1.1257	1.0818		100	100	100	100		Lipid	Lysolipid	100002060			5650	524.3
	1302			1-nonadecanoylglycerophosphocholine(19:0)*	LC/MS pos	44561				1	0.49	0.28	0.58					1	1	0.4043	0.7795	0.1455	0.5841	0.4849	0.8288	0.5509	0.8677	0.1359	0.5718	0.5509	0.8677		0.4244	1.4937	0.4244	0.7284		0	67	0	67		Lipid	Lysolipid	100005353		108273-88-7;	5917.4	538.5
	1308		Monoacylglycerol	1-palmitoylglycerol (1-monopalmitin)	GC/MS	21127				0.64	0.93	1.14	0.78					0.031	0.326	0.6208	0.8961	0.5103	0.8499	0.1963	0.6301	0.0579	0.4129	0.6241	0.8961	0.1761	0.6071		1.1906	1.0487	0.7666	0.9794		100	100	100	100		Lipid	Monoacylglycerol	100000827	14900	542-44-9;	2119.5	371.3
	1309			2-palmitoylglycerol (2-monopalmitin)	GC/MS	33419				0.53	0.52	0.89	0.91					0.094	0.4963	0.0979	0.5087	0.7893	0.9394	0.7701	0.9358	0.0285	0.325	0.6932	0.9069	0.9858	1		1.5204	1.7086	0.8091	0.8884		100	100	67	100		Lipid	Monoacylglycerol	100001048	123409	23470-00-0;	2108	129
	1310			1-stearoylglycerol (1-monostearin)	GC/MS	21188	D01947			0.95	0.92	1.27	1.32					0.6762	0.9013	0.4662	0.8165	0.0911	0.4898	0.0544	0.4129	0.4214	0.7863	0.0184	0.2551	0.8205	0.951		1.1349	0.8966	1.0837	0.8219		100	100	100	100		Lipid	Monoacylglycerol	100000932	24699	123-94-4;31566-31-1;	2186.6	399.4
	1314			1-linoleoylglycerol (1-monolinolein)	LC/MS neg	27447				0.6	0.87	1.59	1.11					0.0832	0.4719	0.6104	0.8951	0.075	0.4499	0.567	0.8727	0.1139	0.5343	0.0986	0.511	0.3355	0.7386		1.5473	0.9711	0.936	0.8429		100	100	100	100		Lipid	Monoacylglycerol	100001040	5283469	2277-28-3;	6226	279.2
	1315			2-linoleoylglycerol (2-monolinolein)	LC/MS neg	32506		HMDB11538		0.55	0.94	2.47	1.44					0.0891	0.482	0.9333	0.9879	0.0169	0.2429	0.2807	0.7035	0.1908	0.6234	0.0186	0.2553	0.2275	0.6632		1.7751	0.7192	0.9779	0.6786		100	100	100	100		Lipid	Monoacylglycerol	100000987	5365676	3443-82-1;	5988	279.3
	1322			1-docosahexaenoylglycerol (1-monodocosahexaenoin)	LC/MS neg	35153				1.39	1.82	3.12	2.37					0.8637	0.9648	0.1954	0.6301	0.0215	0.2712	0.1449	0.5832	0.2935	0.7081	0.0134	0.2257	0.4078	0.7834		1.2408	0.3979	1.719	0.7243		100	67	100	100		Lipid	Monoacylglycerol	100001481			6180	415.3
	1327		Diacylglycerol	1,2-dipalmitoylglycerol	GC/MS	11953		HMDB07098		0.94	1.33	0.94	0.67					0.649	0.8977	0.2181	0.6529	0.7358	0.9239	0.0629	0.4227	0.5583	0.869	0.114	0.5343	0.2366	0.6653		0.8728	0.932	0.8244	1.2373		100	100	100	100		Lipid	Diacylglycerol	850	99931	40290-32-2;	2600	145
	1328			1,3-dipalmitoylglycerol	GC/MS	35728				0.8	1.16	1.09	0.75					0.4237	0.7868	0.6941	0.9069	0.8219	0.951	0.3383	0.7407	0.7661	0.9358	0.5937	0.8869	0.4022	0.7791		0.9716	0.8882	0.7735	1.0342		67	100	67	100		Lipid	Diacylglycerol	1730	68149	26657-95-4 ;	2637	371.3
	1334		Sphingolipid	sphingosine	LC/MS pos	17747	C00319	HMDB00252		3.73	0.8	0.59	2.77					0.018	0.2551	0.7247	0.9194	0.2677	0.6946	0.065	0.4259	0.1034	0.5186	0.5223	0.8584	0.0464	0.41		0.5703	0.963	2.1267	0.7678		100	100	100	100		Lipid	Sphingolipid	297	5353955	123-78-4;	5197	300.2
	1343			palmitoyl sphingomyelin	GC/MS	37506				0.74	1.23	2.81	1.69					0.1186	0.5396	0.2115	0.6416	0.0002	0.0185	0.0113	0.2101	0.7898	0.9394	0.0001	0.0141	0.0593	0.4154		1.8588	0.662	1.3795	0.8166		100	100	100	100		Lipid	Sphingolipid	100002107	9939941	6254-89-3;	2524	311.3
	1344			stearoyl sphingomyelin	GC/MS	19503	C00550	HMDB01348		1.01	1.68	2.36	1.42					0.9564	0.9936	0.1647	0.5925	0.0514	0.4129	0.5024	0.8444	0.3281	0.7325	0.0674	0.4275	0.2947	0.7103		1.5182	0.6438	1.5282	1.0789		100	100	100	100		Lipid	Sphingolipid	1538	6453725	85187-10-6;85187-10-6 ;	2645	311.3
	1359		Sterol/Steroid	squalene	GC/MS	1518	C00751	HMDB00256		1.08	1.35	1.19	0.95					0.7688	0.9358	0.2667	0.6943	0.4665	0.8165	0.9034	0.9769	0.3204	0.7263	0.6633	0.9001	0.5468	0.8653		0.9443	0.7943	1.0235	1.0741		100	100	100	100		Lipid	Sterol/Steroid	508	638072	111-02-4;	2205	69
	1360			cholesterol	GC/MS	63	C00187	HMDB00067		0.99	1.06	1.23	1.15					0.899	0.9758	0.4009	0.7773	0.0155	0.2359	0.0751	0.4499	0.6075	0.895	0.0069	0.1722	0.4921	0.8331		1.1147	0.9039	1.0986	0.9582		100	100	100	100		Lipid	Sterol/Steroid	266	6432564	57-88-5;	2316.9	329.3
	1363			7-alpha-hydroxycholesterol	GC/MS	35692	C03594	HMDB01496		1.15	1.4	1.12	0.92					0.5268	0.8586	0.5297	0.8586	0.9376	0.9887	0.9338	0.9879	0.3784	0.7579	0.9092	0.9796	0.9974	1		0.6524	0.5835	0.7471	0.8149		33	33	100	100		Lipid	Sterol/Steroid	100001602	107722	566-27-8;	2300	456.2
	1364			7-beta-hydroxycholesterol	GC/MS	35092	C03594	HMDB06119		1.18	0.94	0.69	0.86					0.6374	0.8977	0.7255	0.9197	0.4159	0.7845	0.9967	1	0.9311	0.9876	0.559	0.8692	0.5628	0.8715		0.7826	1.1395	0.921	1.0667		100	100	100	100		Lipid	Sterol/Steroid	100001095	473141	566-27-8;	2340	456.4
	1402			campesterol	GC/MS	39511	C01789	HMDB02869		1.55	1.04	0.82	1.23					0.0271	0.3133	0.7466	0.93	0.2825	0.7035	0.2596	0.6849	0.0642	0.4228	0.9665	0.9944	0.1329	0.5671		0.81	0.9824	1.2564	1.0241		100	100	100	100		Lipid	Sterol/Steroid	100001269	173183	474-62-4;	2353	343.4
	1456	Nucleotide	Purine metabolism, (hypo)xanthine/inosine containing	xanthine	LC/MS pos	3147	C00385	HMDB00292		0.92	1	1.16	1.06					0.3671	0.7493	0.9667	0.9944	0.122	0.5477	0.4861	0.8302	0.5366	0.8629	0.1202	0.5427	0.5	0.843		1.1224	0.9702	1.0321	0.9729		100	100	100	100		Nucleotide	Purine metabolism, (hypo)xanthine/inosine containing	1004	1188	69-89-6;	1430	153.1
	1457			xanthosine	LC/MS pos	15136	C01762	HMDB00299		1.09	0.9	0.69	0.83					0.6134	0.8951	0.6772	0.9013	0.1386	0.5745	0.5112	0.85	0.9488	0.9934	0.1377	0.5731	0.5175	0.8562		0.7815	1.137	0.8524	1.0257		100	100	100	100		Nucleotide	Purine metabolism, (hypo)xanthine/inosine containing	100000299	64959	146-80-5;	1785	285
	1459			hypoxanthine	LC/MS neg	3127	C00262	HMDB00157		0.8	1.03	1.39	1.07					0.0583	0.4129	0.7112	0.9146	0.0135	0.2257	0.5897	0.8832	0.2332	0.6653	0.0303	0.325	0.1043	0.522		1.3049	0.94	1.0432	0.9712		100	100	100	100		Nucleotide	Purine metabolism, (hypo)xanthine/inosine containing	171	790	68-94-0;	1313	135.1
	1461			inosine	LC/MS neg	1123	C00294	HMDB00195		0.51	0.97	0.28	0.15					0.2919	0.7073	0.4909	0.8325	0.0466	0.41	0.0248	0.3001	0.2271	0.6632	0.0069	0.1722	0.7811	0.9394		0.8155	2.895	0.413	2.8176		100	100	100	100		Nucleotide	Purine metabolism, (hypo)xanthine/inosine containing	361		58-63-9;	1600	267.2
	1467		Purine metabolism, adenine containing	adenine	GC/MS	554	C00147	HMDB00034		1.22	1.62	1.11	0.84					0.3541	0.7471	0.0581	0.4129	0.7506	0.9305	0.3961	0.7731	0.0539	0.4129	0.6987	0.9076	0.4114	0.7837		0.8736	0.7895	1.0699	1.2804		100	100	100	100		Nucleotide	Purine metabolism, adenine containing	880	190	73-24-5;	1804.2	264
	1468			adenosine	LC/MS pos	555	C00212	HMDB00050		0.77	1.09	1.2	0.85					0.1279	0.5596	0.554	0.8688	0.2645	0.6924	0.297	0.7128	0.4668	0.8165	0.9539	0.9934	0.1402	0.5778		1.2118	1.0106	0.939	1.1009		100	100	100	100		Nucleotide	Purine metabolism, adenine containing	798	60961	58-61-7;	1650	268.1
	1470			N1-methyladenosine	LC/MS pos	15650	C02494	HMDB03331		0.73	0.81	2	1.8					0.4608	0.814	0.6565	0.8981	0.0682	0.4284	0.1105	0.5294	0.4074	0.7834	0.0247	0.3001	0.8305	0.9536		1.2877	0.6449	0.9401	0.5222		100	33	100	67		Nucleotide	Purine metabolism, adenine containing	1242	5460178	15763-06-1;	1356	282.1
	1474			2'-deoxyadenosine 3'-monophosphate	LC/MS pos	40663				0.82	1.01	1.6	1.29					0.2663	0.6942	0.9094	0.9796	0.0384	0.3683	0.2786	0.7035	0.468	0.8165	0.033	0.3376	0.3806	0.7598		1.181	0.7403	0.9674	0.7495		100	100	67	67		Nucleotide	Purine metabolism, adenine containing	100003420	1467	102832-10-0;	1383.5	332.1
	1475			adenosine 2'-monophosphate (2'-AMP)	LC/MS neg	36815	C00946	HMDB11617		1.13	0.92	0.88	1.08					0.4137	0.7837	0.6321	0.8977	0.3883	0.7672	0.6663	0.9008	0.8031	0.9431	0.751	0.9305	0.3645	0.7493		0.8861	1.0088	0.997	0.9263		100	100	100	100		Nucleotide	Purine metabolism, adenine containing	100001694		130-49-4;	1497	346.1
	1476			adenosine 3'-monophosphate (3'-AMP)	LC/MS pos	35142	C01367	HMDB03540		0.92	0.96	1.52	1.46					0.7716	0.9358	0.7936	0.9394	0.0968	0.5054	0.1014	0.5146	0.6971	0.9069	0.0298	0.325	0.9837	1		1.3819	0.909	1.2728	0.8704		100	100	100	100		Nucleotide	Purine metabolism, adenine containing	100001449	15938966	84-21-9;	1451	348.1
	1477			adenosine 5'-monophosphate (AMP)	LC/MS pos	32342	C00020	HMDB00045		0.76	1.06	1.13	0.81					0.0843	0.4726	0.7282	0.9197	0.4681	0.8165	0.1553	0.5867	0.2876	0.7073	0.5839	0.88	0.138	0.5731		1.082	0.958	0.8191	1.0119		100	100	100	100		Nucleotide	Purine metabolism, adenine containing	209	15938965	149022-20-8;	1210	348.1
	1481			adenosine 3',5'-diphosphate	LC/MS neg	15691	C00054	HMDB00061		1.15	0.8	1.13	1.63					0.8669	0.9655	0.5238	0.8584	0.943	0.9907	0.3878	0.7672	0.7362	0.9239	0.505	0.8476	0.5691	0.8748		1.2146	1.0711	1.3962	0.8573		100	100	100	67		Nucleotide	Purine metabolism, adenine containing	1214		75431-54-8;	602	426
	1485			adenylosuccinate	LC/MS neg	18360	C03794	HMDB00536		0.46	13.02	2.38	0.08					0.5134	0.8525	0.069	0.4307	0.4609	0.814	0.0795	0.4623	0.3463	0.7407	0.4084	0.7836	0.0846	0.4726		1.5968	0.6715	0.7352	8.7431		67	33	33	100		Nucleotide	Purine metabolism, adenine containing	1303	195	19046-78-7;	569	462.1
	1496		Purine metabolism, guanine containing	guanosine	LC/MS pos	1573	C00387	HMDB00133		0.71	1.11	1.56	1					0.2079	0.6407	0.4693	0.8165	0.063	0.4227	0.9779	0.9971	0.6774	0.9013	0.1606	0.5884	0.1705	0.5998		1.3179	0.8437	0.9408	0.937		100	100	100	100		Nucleotide	Purine metabolism, guanine containing	1099	6802	118-00-3;	1676	284
	1497			2'-deoxyguanosine	LC/MS neg	1411	C00330	HMDB00085		1	0.93	0.71	0.77					1	1	0.6259	0.8961	0.0492	0.4129	0.108	0.5282	0.7293	0.9197	0.0194	0.2589	0.7293	0.9197		0.7838	1.1016	0.7838	1.0225		33	100	0	67		Nucleotide	Purine metabolism, guanine containing	348	187790	961-07-9;	1759	266.2
	1519		Purine metabolism, urate metabolism	urate	GC/MS	1604	C00366	HMDB00289		0.53	0.84	2.34	1.48					0.6572	0.8981	0.526	0.8586	0.4143	0.7837	0.3188	0.7263	0.4498	0.8047	0.2108	0.6416	0.8899	0.9732		2.274	0.9737	1.214	0.8221		100	100	100	100		Nucleotide	Purine metabolism, urate metabolism	1134		69-93-2;120K5305;	1928	441.2
	1520			allantoin	GC/MS	1107	C02350	HMDB00462		1.26	0.81	0.82	1.27					0.0853	0.4727	0.1185	0.5396	0.1242	0.5519	0.0813	0.466	0.8834	0.9724	0.85	0.9605	0.0305	0.325		0.9138	1.1162	1.1484	0.9055		100	100	100	100		Nucleotide	Purine metabolism, urate metabolism	1002	204	97-59-6;	1809.8	518.3
	1524		Pyrimidine metabolism, cytidine containing	cytidine	LC/MS pos	514	C00475	HMDB00089		1	0.97	0.6	0.62					0.7404	0.9267	0.8372	0.9562	0.0268	0.3133	0.0636	0.4227	0.9287	0.9862	0.0089	0.1938	0.7048	0.9095		0.7107	1.1875	0.7125	1.155		100	100	100	100		Nucleotide	Pyrimidine metabolism, cytidine containing	827	6175	65-46-3;	1065	244
	1528			cytidine 5'-monophosphate (5'-CMP)	LC/MS pos	2372	C00055	HMDB00095		0.58	0.98	1.72	1.02					0.0546	0.4129	0.9663	0.9944	0.0553	0.4129	0.9731	0.9955	0.1435	0.5814	0.1462	0.5841	0.1574	0.5884		1.535	0.8921	0.8917	0.8759		100	67	100	67		Nucleotide	Pyrimidine metabolism, cytidine containing	282	7058165	63-37-6;	887	324
	1535			2'-deoxycytidine 5'-monophosphate	LC/MS pos	533	C00239	HMDB01202		0.64	1.1	2.03	1.19					0.2787	0.7035	0.8162	0.9508	0.1049	0.5227	0.6814	0.9013	0.5328	0.8591	0.1496	0.5857	0.3504	0.7462		1.7908	0.8803	1.1511	0.9692		67	67	100	67		Nucleotide	Pyrimidine metabolism, cytidine containing	298	7058169	1032-65-1;	1132	307.9
	1544		Pyrimidine metabolism, thymine containing	thymine	GC/MS	604	C00178	HMDB00262		0.84	1.28	2.01	1.32					0.4615	0.814	0.1717	0.5998	0.0062	0.1636	0.1955	0.6301	0.6207	0.8961	0.0069	0.1722	0.1464	0.5841		1.3644	0.6795	1.1469	0.8674		100	100	100	100		Nucleotide	Pyrimidine metabolism, thymine containing	882	1135	65-71-4;	1429.1	255
	1549		Pyrimidine metabolism, thymine containing; Valine, leucine and isoleucine metabolism/	3-aminoisobutyrate	GC/MS	1566	C05145	HMDB03911		1.01	1.24	1.66	1.35					0.7614	0.9335	0.6689	0.9013	0.2817	0.7035	0.3355	0.7386	0.6065	0.895	0.1619	0.5891	0.9292	0.9862		1.3943	0.8423	1.4115	1.0444		100	100	100	100		Nucleotide	Pyrimidine metabolism, thymine containing; Valine, leucine and isoleucine metabolism/	1114	64956	10569-72-9;214139-20-5;	1252.2	101.9
	1550		Pyrimidine metabolism, uracil containing	uracil	GC/MS	605	C00106	HMDB00300		0.86	1.18	1.6	1.17					0.4969	0.8394	0.3323	0.7344	0.0409	0.3783	0.5089	0.8488	0.8266	0.9517	0.058	0.4129	0.2526	0.6758		1.2133	0.7592	1.0441	0.8937		100	100	100	100		Nucleotide	Pyrimidine metabolism, uracil containing	825	1174	66-22-8;	1370.4	241
	1552			uridine	LC/MS neg	606	C00299	HMDB00296		1	0.89	0.58	0.65					0.957	0.9936	0.6466	0.8977	0.0472	0.41	0.1077	0.5282	0.7738	0.9368	0.0188	0.2553	0.7166	0.9146		0.766	1.3241	0.7693	1.1848		100	100	100	100		Nucleotide	Pyrimidine metabolism, uracil containing	535	6029	58-96-8;	1430	243.1
	1553			pseudouridine	LC/MS neg	33442	C02067	HMDB00767		0.57	1.13	1.47	0.74					0.0383	0.3683	0.5445	0.8647	0.1354	0.5718	0.1852	0.6149	0.2284	0.6632	0.8851	0.9724	0.0591	0.4147		1.401	0.9559	0.7969	1.0768		100	100	100	100		Nucleotide	Pyrimidine metabolism, uracil containing	821		1445-07-4;	1104	243.1
	1567		Purine and pyrimidine metabolism	methylphosphate	GC/MS	37070				0.58	1.7	1.82	0.62					0.0167	0.2429	0.0262	0.3105	0.0104	0.208	0.0429	0.3901	0.8424	0.9581	0.5309	0.8586	0.0037	0.1161		1.582	0.8682	0.9105	1.472		100	100	100	100		Nucleotide	Purine and pyrimidine metabolism	100001805	13130	7023-27-0;	1221	240.9
	1570	Cofactors and vitamins	Ascorbate and aldarate metabolism	gulono-1,4-lactone	GC/MS	33454	C01040	HMDB03466		1.21	1	0.56	0.68					0.5204	0.8584	0.9921	1	0.0573	0.4129	0.163	0.5908	0.6522	0.8977	0.029	0.325	0.6424	0.8977		0.6062	1.0817	0.7352	1.0837		100	100	100	100		Cofactors and vitamins	Ascorbate and aldarate metabolism	388	608	1128-23-0;	1862	333.1
	1571			ascorbate (Vitamin C)	GC/MS	1640	C00072	HMDB00044		1.08	0.86	0.81	1.02					0.8597	0.9641	0.867	0.9655	0.6237	0.8961	0.8809	0.9701	0.9947	1	0.6508	0.8977	0.8078	0.9461		1.1932	1.472	1.2866	1.2641		100	100	100	100		Cofactors and vitamins	Ascorbate and aldarate metabolism	233		134-03-2;	1850.1	332.1
	1572			dehydroascorbate	GC/MS	1659	C05422	HMDB01264		1.2	1.19	0.88	0.88					0.3635	0.7493	0.2897	0.7073	0.3951	0.7717	0.3162	0.7263	0.1763	0.6071	0.2016	0.6372	0.9071	0.9796		0.8532	0.9718	1.0224	1.1554		67	100	67	100		Cofactors and vitamins	Ascorbate and aldarate metabolism	301	835	490-83-5;	1800	245.1
	1580		Folate metabolism	7,8-dihydrofolate	LC/MS neg	1708	C00415	HMDB01056		0.44	0.28	0.57	0.89					0.1508	0.5857	0.0119	0.2125	0.1	0.5125	0.8392	0.9576	0.0092	0.1973	0.1816	0.6126	0.277	0.7031		1.035	1.8221	0.4517	0.5059		67	100	67	33		Cofactors and vitamins	Folate metabolism	173	661	4033-27-6;	1560	442.2
	1581			5-methyltetrahydrofolate (5MeTHF)	LC/MS neg	18330	C00440	HMDB01396		1.34	0.84	0.66	1.06					0.2922	0.7073	0.8211	0.951	0.1931	0.6271	0.9537	0.9934	0.545	0.8647	0.3257	0.728	0.364	0.7493		0.8392	1.2655	1.1219	1.0591		100	100	100	100		Cofactors and vitamins	Folate metabolism	1244	146	68703-91-3;68792-52-9;	1838	458.2
	1583		Tetrahydrobiopterin metabolism	biopterin	LC/MS pos	12358	C06313	HMDB00468		1.38	1.02	0.87	1.18					0.0477	0.41	0.8915	0.9738	0.3119	0.7263	0.2968	0.7128	0.118	0.5396	0.9799	0.9987	0.1592	0.5884		0.8257	0.9494	1.1425	0.968		100	100	100	100		Cofactors and vitamins	Tetrahydrobiopterin metabolism	1548	445040	22150-76-1;	1555	238.1
	1584			dihydrobiopterin	LC/MS pos	35129	C00268	HMDB00038		1.17	1.24	1.06	1					0.5579	0.869	0.2706	0.6971	0.692	0.9069	0.8759	0.9684	0.2401	0.669	0.8643	0.9649	0.6965	0.9069		0.9147	0.8609	1.0666	1.0665		100	100	100	100		Cofactors and vitamins	Tetrahydrobiopterin metabolism	100001506	1879	6779-87-9;	1510	240.1
	1588		Hemoglobin and porphyrin metabolism	heme	LC/MS pos	41754	C00032	HMDB03178		0.92	2.22	2.34	0.97					0.385	0.7653	0.5564	0.869	0.8259	0.9517	0.6089	0.895	0.31	0.7263	0.6057	0.895	0.8345	0.9551		1.9516	0.833	1.792	1.8453		100	100	100	100		Cofactors and vitamins	Hemoglobin and porphyrin metabolism	100001386		14875-96-8;	5057	616.2
	1601		Nicotinate and nicotinamide metabolism	nicotinamide	LC/MS pos	594	C00153	HMDB01406		0.96	1.09	1.06	0.93					0.7611	0.9335	0.472	0.8175	0.6991	0.9076	0.5225	0.8584	0.7636	0.9342	0.8544	0.9627	0.4712	0.8167		0.9959	0.9422	0.9585	1.0294		100	100	100	100		Cofactors and vitamins	Nicotinate and nicotinamide metabolism	432	936	98-92-0;	1267	123.1
	1605			nicotinamide adenine dinucleotide (NAD+)	LC/MS pos	5278	C00003	HMDB00902		0.71	1.14	1.82	1.13					0.0364	0.3621	0.348	0.743	0.0022	0.0795	0.3792	0.7579	0.316	0.7263	0.0053	0.1458	0.0381	0.3683		1.5435	0.8471	1.093	0.9644		100	100	100	100		Cofactors and vitamins	Nicotinate and nicotinamide metabolism	1310	10897651;5892;5288979	53-84-9;	1370	664
	1616			nicotinate	LC/MS neg	1504	C00253	HMDB01488		1.06	0.97	0.85	0.93					0.5451	0.8647	0.8582	0.9641	0.2683	0.6953	0.7185	0.916	0.7599	0.9335	0.3012	0.7163	0.5797	0.8791		0.8753	1.0355	0.9318	1.004		100	100	100	100		Cofactors and vitamins	Nicotinate and nicotinamide metabolism	567	938	59-67-6;	1221	122.1
	1623			trigonelline (N'-methylnicotinate)	LC/MS pos	32401	C01004	HMDB00875		1.07	0.9	0.62	0.73					0.6541	0.8977	0.7319	0.9212	0.0636	0.4227	0.2195	0.6543	0.9396	0.9897	0.0391	0.3719	0.5779	0.8791		0.8494	1.3783	0.9119	1.2431		100	100	100	100		Cofactors and vitamins	Nicotinate and nicotinamide metabolism	100001092	5570	6138-41-6 ;	757	138.1
	1625		Pantothenate and CoA metabolism	pantothenate	LC/MS pos	1508	C00864	HMDB00210		1.05	1.07	1.09	1.08					0.6789	0.9013	0.679	0.9013	0.477	0.8218	0.4769	0.8218	0.5605	0.8697	0.3221	0.7263	0.9999	1		0.9918	0.9071	1.0448	0.9681		100	100	100	100		Cofactors and vitamins	Pantothenate and CoA metabolism	1024	6613	137-08-6;	2218	220.1
	1626			pantethine	LC/MS neg	39791	C12661	HMDB03828		1.14	1.44	1.33	1.05					0.4119	0.7837	0.2642	0.6924	0.6248	0.8961	0.8666	0.9655	0.1821	0.6126	0.6425	0.8977	0.8186	0.9508		0.9698	0.7306	1.1043	1.0517		100	100	100	100		Cofactors and vitamins	Pantothenate and CoA metabolism	100002991	452306	16816-67-4;	3605.3	553.3
	1627			phosphopantetheine	LC/MS pos	15504	C01134	HMDB01416		1.26	0.74	0.66	1.11					0.2866	0.7073	0.4629	0.8152	0.1404	0.5778	0.7894	0.9394	0.7998	0.9421	0.3643	0.7493	0.2132	0.6447		0.7965	1.2154	1.0001	0.8994		100	100	100	100		Cofactors and vitamins	Pantothenate and CoA metabolism	100000328	115254	NA;	2323	359.1
	1628			coenzyme A	LC/MS neg	2936	C00010	HMDB01423		1.39	0.69	0.72	1.45					0.6714	0.9013	0.5536	0.8688	0.5709	0.8758	0.6526	0.8977	0.9029	0.9769	0.9326	0.9879	0.4756	0.8206		0.7336	1.0128	1.0176	0.7001		67	100	100	67		Cofactors and vitamins	Pantothenate and CoA metabolism	270	317	85-61-0;18439-24-2;	1600	766.1
	1629			3'-dephosphocoenzyme A	LC/MS neg	18289	C00882	HMDB01373		0.9	0.59	1.45	2.22					0.7598	0.9335	0.447	0.8021	0.9541	0.9934	0.6022	0.8917	0.4528	0.8087	0.6816	0.9013	0.7414	0.9274		1.6998	1.176	1.5267	0.6885		100	100	100	67		Cofactors and vitamins	Pantothenate and CoA metabolism	100000138	444485	3633-59-8;	2010	686.2
	1643		Pyridoxal metabolism	pyridoxal	LC/MS pos	1651	C00250	HMDB01545		1.02	0.95	1.18	1.27					0.7957	0.9396	0.8855	0.9724	0.3728	0.7533	0.2108	0.6416	0.935	0.9884	0.1419	0.5787	0.7759	0.9378		1.1276	0.9545	1.1548	0.9094		100	100	100	100		Cofactors and vitamins	Pyridoxal metabolism	491	1050	65-22-5;	1210	168.1
	1644			pyridoxate	LC/MS neg	31555	C00847	HMDB00017		0.93	1.47	1.64	1.04					0.7774	0.9378	0.1645	0.5925	0.0476	0.41	0.6206	0.8961	0.407	0.7832	0.0784	0.4596	0.2335	0.6653		1.1771	0.7167	1.0976	1.0559		100	100	100	100		Cofactors and vitamins	Pyridoxal metabolism	100001121	6723	82-82-6 ;	2210	182.1
	1645		Riboflavin metabolism	flavin adenine dinucleotide (FAD)	LC/MS neg	2134	C00016	HMDB01248		0.72	0.73	1.69	1.66					0.3186	0.7263	0.3199	0.7263	0.271	0.6971	0.2722	0.6971	0.1715	0.5998	0.1335	0.5685	0.9983	1		1.4956	0.886	1.0792	0.6493		100	100	100	100		Cofactors and vitamins	Riboflavin metabolism	327	643975	146-14-5;84366-81-4;	2413	784.1
	1646			riboflavin (Vitamin B2)	LC/MS pos	1827	C00255	HMDB00244		0.9	1.26	1.66	1.18					0.7632	0.9342	0.2112	0.6416	0.029	0.325	0.3536	0.7471	0.4801	0.8233	0.0329	0.3376	0.2713	0.6971		1.2855	0.775	1.1547	0.9777		100	100	100	100		Cofactors and vitamins	Riboflavin metabolism	500	493570	83-88-5;	3111	377.2
	1647			flavin mononucleotide (FMN)	LC/MS neg	15797	C00061	HMDB01520		1.1	1.6	1.27	0.87					0.7023	0.9087	0.0214	0.2712	0.184	0.6144	0.3461	0.7407	0.0507	0.4129	0.7568	0.9333	0.1207	0.5439		0.9629	0.761	1.0628	1.2191		100	100	100	100		Cofactors and vitamins	Riboflavin metabolism	100000251	710	130-40-5;	2395	455.1
	1648		Thiamine metabolism	thiamin (Vitamin B1)	LC/MS pos	5341	C00378			1.26	1.13	0.83	0.94					0.5178	0.8562	0.6537	0.8977	0.4975	0.8399	0.6305	0.8977	0.4426	0.7966	0.4169	0.7854	0.8853	0.9724		0.8953	1.0734	1.1311	1.2095		100	100	100	100		Cofactors and vitamins	Thiamine metabolism	873		59-43-8;	740	265.1
	1675	Xenobiotics	Benzoate metabolism	hippurate	LC/MS neg	15753	C01586	HMDB00714		0.77	3.67	3.27	0.68					0.3594	0.7475	0.0037	0.1161	0.0058	0.1552	0.2322	0.6653	0.0611	0.4214	0.1229	0.5503	0.0075	0.1822		1.3442	0.4115	1.0319	1.509		100	100	100	100		Xenobiotics	Benzoate metabolism	100000014	464	495-69-2;	2136	178.1
	1690			catechol sulfate	LC/MS neg	35320	C00090			0.55	1.86	2.35	0.7					0.4412	0.7961	0.2062	0.6407	0.1679	0.5998	0.522	0.8584	0.6998	0.908	0.5658	0.8722	0.1607	0.5884		1.6626	0.7075	0.9144	1.3131		100	100	100	100		Xenobiotics	Benzoate metabolism	100001605	3083879	120-80-9;	1928	188.9
	1725		Chemical	glycerol 2-phosphate	GC/MS	27728	C02979	HMDB02520		1.02	1.14	0.92	0.82					0.8939	0.9745	0.6489	0.8977	0.6098	0.895	0.4115	0.7837	0.6773	0.9013	0.3521	0.7471	0.8185	0.9508		0.9233	1.008	0.9375	1.146		100	100	100	100		Xenobiotics	Chemical	100001029	2526	819-83-0;	1691.8	243
	2144		Food component/Plant	ergothioneine	LC/MS pos	37459	C05570	HMDB03045		0.88	1.19	0.71	0.52					0.4253	0.7885	0.4034	0.7795	0.2305	0.6653	0.0166	0.2429	0.9769	0.9969	0.0157	0.2359	0.258	0.684		0.912	1.2768	0.7986	1.523		100	100	100	100		Xenobiotics	Food component/Plant	100002154	3032311	58511-63-0;	847	230.2
	2147			N-glycolylneuraminate	GC/MS	37123	C03410	HMDB00833		1.16	0.99	1.23	1.44					0.3215	0.7263	0.926	0.9858	0.1583	0.5884	0.0267	0.3133	0.5161	0.8551	0.0167	0.2429	0.4387	0.7961		1.0944	0.8893	1.2715	0.8832		100	100	100	100		Xenobiotics	Food component/Plant	100001491	4603312	1113-83-3;	2119	444.2
	2178			stachydrine	LC/MS pos	34384	C10172	HMDB04827		0.52	0.82	1.06	0.68					0.1182	0.5396	0.7196	0.9166	0.8965	0.9755	0.2488	0.6731	0.1719	0.5998	0.4553	0.8119	0.3584	0.7473		1.4016	1.3225	0.7341	1.083		100	100	100	100		Xenobiotics	Food component/Plant	100001296	115244	4136-37-2;	860	144.1
	2179			homostachydrine*	LC/MS pos	33009	C08283			0.75	0.97	0.84	0.65					0.4369	0.7948	0.9882	1	0.5801	0.8791	0.205	0.6407	0.5718	0.8767	0.2039	0.64	0.5857	0.88		0.74	0.88	0.5522	0.855		33	100	0	67		Xenobiotics	Food component/Plant	100001550	441447	1195-94-4;	1199	158.2
	2213			equol sulfate	LC/MS neg	40478				0.49	1.12	0.68	0.3					0.0404	0.3762	0.7474	0.9302	0.2055	0.6407	0.0032	0.1065	0.1741	0.605	0.0045	0.1321	0.0852	0.4727		0.8311	1.2221	0.4053	1.3659		100	100	100	100		Xenobiotics	Food component/Plant	100003429			3625	321.2
	2237			equol glucuronide	LC/MS neg	41948				0.67	1.13	0.75	0.44					0.0462	0.41	0.4839	0.8276	0.0748	0.4499	0.0009	0.0471	0.2843	0.7055	0.001	0.0487	0.0603	0.4198		0.7968	1.0618	0.5329	1.204		100	100	0	100		Xenobiotics	Food component/Plant	100003895			3195	417.2
	2283		Sugar, sugar substitute, starch	erythritol	GC/MS	20699	C00503	HMDB02994		0.87	0.8	0.83	0.91					0.9709	0.9955	0.5847	0.88	0.3973	0.7735	0.7263	0.9197	0.6791	0.9013	0.4001	0.7769	0.7167	0.9146		0.9486	1.1374	0.8261	0.9054		100	100	100	100		Xenobiotics	Sugar, sugar substitute, starch	100000846		149-32-6;	1517.5	217
