# Supplementary material for: Cytosolic 10-formyltetrahydrofolate dehydrogenase regulates glycine metabolism in mouse liver
Source: Sci Rep. 2019 Oct 17;9:14937. doi: 10.1038/s41598-019-51397-1 (PMC6797707; doi:10.1038/s41598-019-51397-1)
Supplement: Supplementary file 3 — Supplementary File 2 [file 41598_2019_51397_MOESM3_ESM.xlsx]

## Sheet: Pathway Heat Map (brain)
	The Medical University of South Carolina MUSC-01-13VW ALDH-L1 KO Brain
	Heat map of statistically significant biochemicals profiled in this study.									Fold of Change		Statistical Values
										Welch's Two-Sample t-Test		Welch's Two-Sample t-Test			Mean Values			% Filled Values
	Pathway Sort Order	Super Pathway	Sub Pathway	Biochemical Name	Platform	Comp ID	KEGG	HMDB		ALDH-L1 KO WT		ALDH-L1 KO / WT			WT	ALDH-L1 KO		WT	ALDH-L1 KO		Super Pathway	Sub Pathway	Chemical ID	PubChem	CAS	RI	Mass
											X	p-value	q-value	X			X			X				PUBCHEM
	1	Amino acid	Glycine, serine and threonine metabolism	glycine	GC/MS	11777	C00037	HMDB00123		0.99		0.9552	0.9937		1.0213	1.0093		100	100		Amino acid	Glycine, serine and threonine metabolism	340	5257127;750	56-40-6;	1166	101.9
	2			sarcosine (N-Methylglycine)	GC/MS	1516	C00213	HMDB00271		0.98		0.8074	0.9937		0.993	0.9724		100	100		Amino acid	Glycine, serine and threonine metabolism	1023	1088;7311726	107-97-1;	1182.9	116
	4			N-acetylglycine	GC/MS	27710		HMDB00532		1.12		0.7099	0.9937		0.8383	0.9421		100	100		Amino acid	Glycine, serine and threonine metabolism	100001006	10972	543-24-8;	1396.4	143.9
	8			serine	GC/MS	1648	C00065	HMDB00187		1.26		0.0077	0.6471		0.9028	1.14		100	100		Amino acid	Glycine, serine and threonine metabolism	503	5951;6857581	56-45-1;	1389.1	204
	12			homoserine	GC/MS	23642	C00263	HMDB00719		1.12		0.2636	0.9876		0.9418	1.0555		100	100		Amino acid	Glycine, serine and threonine metabolism	100000458	12647;6971022	672-15-1;	1471	218.1
	16			3-phosphoserine	GC/MS	543	C01005	HMDB00272		1.09		0.5409	0.9937		0.9343	1.0177		100	100		Amino acid	Glycine, serine and threonine metabolism	133		407-41-0;	1777.6	356.1
	17			threonine	LC/MS pos	1284	C00188	HMDB00167		1.18		0.1013	0.9876		0.8995	1.0613		100	100		Amino acid	Glycine, serine and threonine metabolism	564	6971019;6288	72-19-5;	713	120.1
	24		Alanine and aspartate metabolism	aspartate	GC/MS	15996	C00049	HMDB00191		0.99		0.9613	0.9937		1.0309	1.0161		100	100		Amino acid	Alanine and aspartate metabolism	234	5960	56-84-8;	1529.7	232
	25			asparagine	GC/MS	512	C00152	HMDB00168		0.59		0.5098	0.9937		1.5511	0.9215		100	100		Amino acid	Alanine and aspartate metabolism	917	6267;6992089	70-47-3;	1617.5	188
	28			beta-alanine	GC/MS	55	C00099	HMDB00056		0.92		0.5616	0.9937		1.0294	0.9436		100	100		Amino acid	Alanine and aspartate metabolism	244	239;4755801	56-41-7;107-95-9;	1451.8	174
	33			alanine	GC/MS	1126	C00041	HMDB00161		0.79		0.1013	0.9876		1.2001	0.9512		100	100		Amino acid	Alanine and aspartate metabolism	811	5950;7311724	56-41-7;	1147.6	115.9
	34			N-acetylalanine	LC/MS pos	1585	C02847	HMDB00766		0.99		0.8901	0.9937		0.9792	0.9735		100	100		Amino acid	Alanine and aspartate metabolism	1110	88064	97-69-8;	1603	132.1
	36			N-acetylaspartate (NAA)	LC/MS neg	22185	C01042	HMDB00812		0.97		0.8977	0.9937		1.031	1.0011		100	100		Amino acid	Alanine and aspartate metabolism	100000787	65065	997-55-7;997-55-7 ;	620	174.1
	41		Glutamate metabolism	glutamate	LC/MS pos	57	C00025	HMDB03339		1		0.9173	0.9937		1.0079	1.0114		100	100		Amino acid	Glutamate metabolism	561	611	56-86-0;	700	148.1
	46			glutamate, gamma-methyl ester	LC/MS pos	33487				0.73		0.213	0.9876		1.1922	0.8738		100	100		Amino acid	Glutamate metabolism	100001103	73913	1499-55-4 ;	1062	162.1
	47			glutamine	LC/MS pos	53	C00064	HMDB00641		1.07		0.2783	0.9876		0.9537	1.0251		100	100		Amino acid	Glutamate metabolism	563	5961	56-85-9;	684	147.2
	48			pyroglutamine*	LC/MS pos	32672				0.85		0.257	0.9876		1.0455	0.8902		100	100		Amino acid	Glutamate metabolism	100001540	134508	2353-44-8;	764	129.2
	49			gamma-aminobutyrate (GABA)	GC/MS	1416	C00334	HMDB00112		0.9		0.4163	0.9937		1.0774	0.9645		100	100		Amino acid	Glutamate metabolism	141	6992099;119	56-12-2;	1539.7	304.1
	52			N-acetylglutamate	LC/MS pos	15720	C00624	HMDB01138		0.84		0.2303	0.9876		1.0818	0.9076		100	100		Amino acid	Glutamate metabolism	100000282	1549099	5817-08-3;	1492	190.1
	53			N-acetyl-aspartyl-glutamate (NAAG)	LC/MS pos	35665	C12270	HMDB01067		1		0.9962	1		1.0148	1.012		100	100		Amino acid	Glutamate metabolism	100001612	5255	3106-85-2;	1563	305
	54			N-acetylglutamine	LC/MS neg	33943	C02716	HMDB06029		1.11		0.3779	0.9937		0.9429	1.0486		100	100		Amino acid	Glutamate metabolism	100001253	182230	2490-97-3;	783	187.1
	56		Histidine metabolism	histidine	LC/MS neg	59	C00135	HMDB00177		1.07		0.1508	0.9876		0.9534	1.0238		100	100		Amino acid	Histidine metabolism	355	773;3651426	5934-29-2;	757	154.1
	68			1-methylimidazoleacetate	LC/MS pos	32350	C05828	HMDB02820		0.79		0.3486	0.9937		1.0546	0.8351		100	100		Amino acid	Histidine metabolism	100001208	75810	2625-49-2 ;	845	141.1
	80		Lysine metabolism	lysine	LC/MS pos	1301	C00047	HMDB00182		1.02		0.8091	0.9937		0.9844	1.005		100	100		Amino acid	Lysine metabolism	407	5962	56-87-1;	603	147.2
	82			2-aminoadipate	GC/MS	6146	C00956	HMDB00510		1.05		0.9128	0.9937		1.1028	1.1592		100	100		Amino acid	Lysine metabolism	381	469	542-32-5;1118-90-7;	1686.5	260.1
	85			pipecolate	LC/MS pos	1444	C00408	HMDB00070		1.01		0.8069	0.9937		1.0007	1.0142		100	100		Amino acid	Lysine metabolism	1025	849	4043-87-2;	1120	130.1
	91			glutarylcarnitine (C5)	LC/MS pos	35439		HMDB13130		0.99		1	1		0.9263	0.9182		100	100		Amino acid	Lysine metabolism	100001593		102636-82-8;	1565	276.1
	95		Phenylalanine & tyrosine metabolism	phenylalanine	LC/MS pos	64	C00079	HMDB00159		1.07		0.3228	0.9937		0.9661	1.0356		100	100		Amino acid	Phenylalanine & tyrosine metabolism	460	6925665;6140	63-91-2;	2056	166.1
	112			tyrosine	LC/MS pos	1299	C00082	HMDB00158		0.94		0.564	0.9937		1.0063	0.9417		100	100		Amino acid	Phenylalanine & tyrosine metabolism	815	6057;6942100	60-18-4;	1516	182.1
	113			3-(4-hydroxyphenyl)lactate	LC/MS neg	32197	C03672	HMDB00755		0.66		0.0888	0.9876		1.3468	0.8908		100	100		Amino acid	Phenylalanine & tyrosine metabolism	240	9378	6482-98-0;	1395	181.1
	167		Tryptophan metabolism	tryptophan	LC/MS pos	54	C00078	HMDB00929		1.05		0.4842	0.9937		0.976	1.0258		100	100		Amino acid	Tryptophan metabolism	565	6923516;6305	73-22-3;	2445	205.1
	187			C-glycosyltryptophan*	LC/MS pos	32675				1		0.9844	0.9937		1.0059	1.0068		100	100		Amino acid	Tryptophan metabolism	100001949			1912	367.1
	191			5-hydroxyindoleacetate	LC/MS pos	437	C05635	HMDB00763		0.76		0.8832	0.9937		1.4931	1.1306		100	100		Amino acid	Tryptophan metabolism	71	1826	54-16-0;	2549	192.1
	194			3-indoxyl sulfate	LC/MS neg	27672		HMDB00682		1.32		0.5475	0.9937		0.9287	1.2273		100	100		Amino acid	Tryptophan metabolism	100000467	10258	2642-37-7;	2258	212
	211		Valine, leucine and isoleucine metabolism	isoleucine	LC/MS pos	1125	C00407	HMDB00172		0.99		0.9273	0.9937		1.0247	1.0115		100	100		Amino acid	Valine, leucine and isoleucine metabolism	376	791	73-32-5;	1614	132.1
	212			leucine	LC/MS pos	60	C00123	HMDB00687		1.09		0.2524	0.9876		0.9459	1.029		100	100		Amino acid	Valine, leucine and isoleucine metabolism	397	7045798;6106	61-90-5;	1674	132.2
	221			valine	LC/MS pos	1649	C00183	HMDB00883		0.94		0.425	0.9937		1.0496	0.9907		100	100		Amino acid	Valine, leucine and isoleucine metabolism	566	6971018;6287	72-18-4;	1040	118.1
	231			isobutyrylcarnitine	LC/MS pos	33441		HMDB00736		0.57		0.1601	0.9876		1.4443	0.8217		100	100		Amino acid	Valine, leucine and isoleucine metabolism	100001055		25518-49-4;	1941	232.2
	233			2-methylbutyrylcarnitine (C5)	LC/MS pos	35431		HMDB00378		1.11		0.9127	0.9937		1.0443	1.1614		100	67		Amino acid	Valine, leucine and isoleucine metabolism	100001509	6426901	31023-25-3;	2439	246.1
	236			isovalerylcarnitine	LC/MS pos	34407		HMDB00688		1.12		0.6679	0.9937		0.8002	0.8935		100	67		Amino acid	Valine, leucine and isoleucine metabolism	100001393	6426851	31023-24-2;	2533	246.2
	237			hydroxyisovaleroyl carnitine	LC/MS pos	35433				1.05		0.603	0.9937		0.9662	1.0193		100	100		Amino acid	Valine, leucine and isoleucine metabolism	100001594		99159-87-2;	1683	262.1
	247		Cysteine, methionine, SAM, taurine metabolism	cysteine	GC/MS	31453	C00097	HMDB00574		1.12		0.297	0.9876		0.9441	1.0565		100	100		Amino acid	Cysteine, methionine, SAM, taurine metabolism	800	5862;6419722	52-90-4;56-89-3;	1560.1	218
	251			cystine	GC/MS	31454	C00491	HMDB00192		0.96		0.931	0.9937		1.0301	0.9845		100	100		Amino acid	Cysteine, methionine, SAM, taurine metabolism	279	595	56-89-3;	2015.3	218
	252			cystathionine	GC/MS	15705	C02291	HMDB00099		1.46		0.0047	0.6471		0.8264	1.2046		100	100		Amino acid	Cysteine, methionine, SAM, taurine metabolism	310	4083111;834	535-34-2;	1979.6	218.1
	256			taurine	GC/MS	2125	C00245	HMDB00251		1.08		0.5698	0.9937		0.9911	1.0736		100	100		Amino acid	Cysteine, methionine, SAM, taurine metabolism	512	1123;4068592	107-35-7;	1616.4	254.1
	259			S-adenosylhomocysteine (SAH)	LC/MS neg	15948	C00021	HMDB00939		1.14		0.025	0.9876		0.9379	1.0722		100	100		Amino acid	Cysteine, methionine, SAM, taurine metabolism	197		979-92-0;	1821	383.1
	260			methionine	LC/MS pos	1302	C00073	HMDB00696		1.12		0.1452	0.9876		0.914	1.0238		100	100		Amino acid	Cysteine, methionine, SAM, taurine metabolism	415	6992087;6137	63-68-3;	1252	150.1
	262			N-acetylmethionine	LC/MS neg	1589	C02712	HMDB11745		1.1		0.662	0.9937		1.0221	1.1266		100	100		Amino acid	Cysteine, methionine, SAM, taurine metabolism	1083	448580	65-82-7;	1805	190.1
	277		Urea cycle; arginine-, proline-, metabolism	dimethylarginine (SDMA + ADMA)	LC/MS pos	36808	C03626	HMDB01539		1.25		0.4551	0.9937		0.9736	1.2163		100	100		Amino acid	Urea cycle; arginine-, proline-, metabolism	100001810	123831	102783-24-4;	812	203.2
	278			arginine	LC/MS pos	1638	C00062	HMDB00517		1.1		0.3845	0.9937		0.9501	1.0438		100	100		Amino acid	Urea cycle; arginine-, proline-, metabolism	231	5246487;232	1119-34-2;	650	175.2
	281			ornithine	GC/MS	1493	C00077	HMDB03374		1.07		0.4477	0.9937		0.9539	1.0231		100	100		Amino acid	Urea cycle; arginine-, proline-, metabolism	444	6262	3184-13-2;	1763.8	141.9
	283			urea	GC/MS	1670	C00086	HMDB00294		1.09		0.7279	0.9937		0.9673	1.0522		100	100		Amino acid	Urea cycle; arginine-, proline-, metabolism	533	1176;16150869	57-13-6;	1223.9	171
	284			proline	LC/MS pos	1898	C00148	HMDB00162		1.02		0.5913	0.9937		0.9927	1.0136		100	100		Amino acid	Urea cycle; arginine-, proline-, metabolism	480	145742;6971047	147-85-3;	796	116.1
	285			5-aminovalerate	LC/MS pos	18319	C00431	HMDB03355		0.73		0.2295	0.9876		1.1825	0.8647		100	100		Amino acid	Urea cycle; arginine-, proline-, metabolism	100000454	6992101;138	660-88-8;	860	118.1
	286			citrulline	LC/MS pos	2132	C00327	HMDB00904		1.04		0.5951	0.9937		0.9749	1.0127		100	100		Amino acid	Urea cycle; arginine-, proline-, metabolism	391	833	372-75-8;	715	176.1
	290			trans-4-hydroxyproline	GC/MS	1366	C01157	HMDB00725		1.09		0.1585	0.9876		0.964	1.0461		100	100		Amino acid	Urea cycle; arginine-, proline-, metabolism	1001	5810;6971053	51-35-4;	1537	140
	293			argininosuccinate	LC/MS pos	15497	C03406	HMDB00052		0.92		0.637	0.9937		1.0419	0.9608		100	100		Amino acid	Urea cycle; arginine-, proline-, metabolism	232	828	156637-58-0;	689	291.2
	300		Creatine metabolism	creatine	LC/MS pos	27718	C00300	HMDB00064		1.02		0.831	0.9937		0.9854	1.0023		100	100		Amino acid	Creatine metabolism	1221	586	57-00-1;	758	132.1
	301			creatinine	LC/MS pos	513	C00791	HMDB00562		1.15		0.3347	0.9937		0.954	1.1018		100	100		Amino acid	Creatine metabolism	275	588	60-27-5;	730	114.1
	308		Polyamine metabolism	5-methylthioadenosine (MTA)	LC/MS pos	1419	C00170	HMDB01173		1.07		0.5429	0.9937		0.969	1.0398		100	100		Amino acid	Polyamine metabolism	212	439176	2457-80-9;	2427	298.1
	309			putrescine	GC/MS	1408	C00134	HMDB01414		1.33		0.0633	0.9876		0.8649	1.1497		100	100		Amino acid	Polyamine metabolism	49		110-60-1;	1705.8	174
	312			spermidine	LC/MS pos	485	C00315	HMDB01257		1.08		0.2682	0.9876		0.9303	1.008		100	100		Amino acid	Polyamine metabolism	50	1102	124-20-9;	533	146.2
	315			spermine	LC/MS pos	603	C00750	HMDB01256		1.26		0.4365	0.9937		0.8929	1.1256		100	100		Amino acid	Polyamine metabolism	507	1103	71-44-3;	506	203.2
	318		Guanidino and acetamido metabolism	4-guanidinobutanoate	LC/MS pos	15681	C01035	HMDB03464		1.07		0.1254	0.9876		0.9615	1.0292		100	100		Amino acid	Guanidino and acetamido metabolism	100000096	500	463-003;463-00-3;	1085	146.1
	319			4-acetamidobutanoate	GC/MS	1558	C02946	HMDB03681		0.87		0.1705	0.9876		1.0661	0.9294		100	100		Amino acid	Guanidino and acetamido metabolism	1113	18189	3025-96-5;	1510.2	158
	323		Glutathione metabolism	glutathione, reduced (GSH)	LC/MS pos	2127	C00051	HMDB00125		1.11		0.663	0.9937		1.007	1.1133		100	100		Amino acid	Glutathione metabolism	496	124886	70-18-8;	1274	308.1
	325			5-oxoproline	LC/MS neg	1494	C01879	HMDB00267		1.07		0.4246	0.9937		0.9685	1.0384		100	100		Amino acid	Glutathione metabolism	1021	7405	98-79-3;	744	128.2
	326			glutathione, oxidized (GSSG)	LC/MS pos	27727	C00127	HMDB03337		1.23		0.5279	0.9937		0.9267	1.1435		100	100		Amino acid	Glutathione metabolism	448	65359;11215652	103239-24-3;	1535	613.1
	327			cysteine-glutathione disulfide	LC/MS pos	35159		HMDB00656		1.16		0.2245	0.9876		0.9167	1.0618		100	100		Amino acid	Glutathione metabolism	100001437	4247235	13081-14-6;	821	427.1
	328			ophthalmate	LC/MS pos	34592		HMDB05765		0.86		0.4205	0.9937		1.0395	0.8897		100	100		Amino acid	Glutathione metabolism	100001311	9817431	495-27-2;	1457	290.1
	329			S-lactoylglutathione	LC/MS pos	15731	C03451	HMDB01066		1.26		0.3822	0.9937		0.9203	1.1565		100	100		Amino acid	Glutathione metabolism	1343	1083	54398-03-7;	1683	380.1
	340	Peptide	Dipeptide	glycylglycine	GC/MS	21030	C02037	HMDB11733		1.14		0.6172	0.9937		0.8561	0.9739		100	100		Peptide	Dipeptide	100000898	1548897;11163	556-50-3;	1447.3	258.1
	344			glycylproline	GC/MS	33457		HMDB00721		1.26		0.5384	0.9937		0.8335	1.0511		100	100		Peptide	Dipeptide	100000976	3013625;6993386	704-15-4;	1704	226.1
	619		Dipeptide derivative	carnosine	LC/MS neg	1768	C00386	HMDB00033		1.05		0.632	0.9937		0.9947	1.044		100	100		Peptide	Dipeptide derivative	249	439224;6992100	305-84-0;	813	225.2
	620			homocarnosine	LC/MS neg	1633	C00884	HMDB00745		1.16		0.191	0.9876		0.9024	1.0477		100	100		Peptide	Dipeptide derivative	41	10243361	3650-73-5;	862	239.2
	621			anserine	LC/MS neg	15747	C01262	HMDB00194		1.06		0.7682	0.9937		1.0472	1.105		100	100		Peptide	Dipeptide derivative	100000044	6992114;112072	10030-52-1;	1126	239.2
	627		gamma-glutamyl	gamma-glutamylleucine	LC/MS pos	18369		HMDB11171		1.06		0.6734	0.9937		0.9653	1.0266		100	100		Peptide	gamma-glutamyl	1268	151023	2566-39-4;	2744	261.2
	632			gamma-glutamylglutamate	LC/MS pos	36738				0.98		0.6992	0.9937		1.0244	0.9995		100	100		Peptide	gamma-glutamyl	331	92865	1116-22-9;	1036	277.1
	633			gamma-glutamylglutamine	LC/MS pos	2730		HMDB11738		1.03		0.7626	0.9937		1.0141	1.0446		100	100		Peptide	gamma-glutamyl	1140	150914	10148-81-9;	806	276.1
	635			gamma-glutamylphenylalanine	LC/MS pos	33422		HMDB00594		0.78		0.1207	0.9876		1.0945	0.8525		100	100		Peptide	gamma-glutamyl	100000491	111299	7432-24-8;	2846	295.1
	636			gamma-glutamyltyrosine	LC/MS pos	2734				1.11		0.5607	0.9937		0.9371	1.0404		100	100		Peptide	gamma-glutamyl	1102	94340	7432-23-7;	2073	311.2
	681	Carbohydrate	Aminosugars metabolism	N-acetylglucosamine	GC/MS	15095	C00140	HMDB00215		1.08		0.5737	0.9937		0.9707	1.0439		100	100		Carbohydrate	Aminosugars metabolism	100000281	24139	7512-17-6;	1903.3	245
	685			erythronate*	GC/MS	33477		HMDB00613		1.01		0.854	0.9937		0.9853	0.9994		100	100		Carbohydrate	Aminosugars metabolism	100001320	2781043	88759-55-1;	1546.9	292.1
	687			N-acetylneuraminate	GC/MS	1592	C00270	HMDB00230		0.96		0.5196	0.9937		1.0335	0.991		100	100		Carbohydrate	Aminosugars metabolism	1162		131-48-6;	2074.9	245
	711		Fructose, mannose, galactose, starch, and sucrose metabolism	fructose	GC/MS	31266	C00095	HMDB00660		1.54		0.0469	0.9876		0.7927	1.2191		100	100		Carbohydrate	Fructose, mannose, galactose, starch, and sucrose metabolism	878	5984	57-48-7;	1762.7	204
	723			mannitol	GC/MS	15335	C00392	HMDB00765		1		0.9406	0.9937		1.0366	1.0338		100	100		Carbohydrate	Fructose, mannose, galactose, starch, and sucrose metabolism	100000277	6251	69-65-8;	1839	319.1
	735			sorbitol	GC/MS	15053	C00794	HMDB00247		0.99		0.9615	0.9937		0.9948	0.9877		100	100		Carbohydrate	Fructose, mannose, galactose, starch, and sucrose metabolism	506	107428	6706-59-8;	1843	319.1
	773		Glycolysis, gluconeogenesis, pyruvate metabolism	1,5-anhydroglucitol (1,5-AG)	GC/MS	20675	C07326	HMDB02712		1.21		0.1973	0.9876		0.9411	1.1419		100	100		Carbohydrate	Glycolysis, gluconeogenesis, pyruvate metabolism	100000580		154-58-5;	1788.7	217.1
	778			glucose-6-phosphate (G6P)	GC/MS	31260	C00668	HMDB01401		1.19		0.1026	0.9876		0.8833	1.0471		100	100		Carbohydrate	Glycolysis, gluconeogenesis, pyruvate metabolism	291		103192-55-8;	2042.7	387.2
	780			glucose	GC/MS	20488	C00031	HMDB00122		0.87		0.7547	0.9937		1.179	1.0204		100	100		Carbohydrate	Glycolysis, gluconeogenesis, pyruvate metabolism	572	79025	50-99-7;	1866.8	217.1
	783			fructose-6-phosphate	GC/MS	12021	C05345	HMDB00124		1.18		0.295	0.9876		0.9587	1.1278		100	100		Carbohydrate	Glycolysis, gluconeogenesis, pyruvate metabolism	1232		103213-47-4;	1994.9	315.1
	786			Isobar: fructose 1,6-diphosphate, glucose 1,6-diphosphate, myo-inositol 1,4 or 1,3-diphosphate	LC/MS neg	36984				0.74		0.4079	0.9937		1.262	0.9305		100	100		Carbohydrate	Glycolysis, gluconeogenesis, pyruvate metabolism	100002180			572	339
	791			1,3-dihydroxyacetone	GC/MS	35963	C00184	HMDB01882		1.37		0.1914	0.9876		0.8342	1.1428		100	100		Carbohydrate	Glycolysis, gluconeogenesis, pyruvate metabolism	100000143	670	96-26-4;62147-49-3;	1263	103
	795			lactate	GC/MS	527	C00186	HMDB00190		0.95		0.2856	0.9876		1.0119	0.9634		100	100		Carbohydrate	Glycolysis, gluconeogenesis, pyruvate metabolism	482	612	79-33-4;	1102.8	116.9
	817		Nucleotide sugars, pentose metabolism	ribose	GC/MS	12080	C00121	HMDB00283		1.05		0.6892	0.9937		0.9827	1.0288		100	100		Carbohydrate	Nucleotide sugars, pentose metabolism	914	5311110	50-69-1;	1639.2	204
	822			ribulose	GC/MS	35855	C00309	HMDB00621		1.09		0.5136	0.9937		1.0007	1.089		100	100		Carbohydrate	Nucleotide sugars, pentose metabolism	100000147	79021	488-84-6;	1662	306.1
	824			Isobar: ribulose 5-phosphate, xylulose 5-phosphate	GC/MS	37288				1.33		0.1274	0.9876		0.7914	1.0556		100	100		Carbohydrate	Nucleotide sugars, pentose metabolism	100002179			1935	357.2
	829			arabinose	GC/MS	575	C00216	HMDB00646		0.93		0.6749	0.9937		0.9908	0.9226		100	100		Carbohydrate	Nucleotide sugars, pentose metabolism	828	66308	28697-53-2;	1631.6	217
	832			xylose	GC/MS	15835	C00181	HMDB00098		1.54		0.293	0.9876		0.9031	1.3866		100	100		Carbohydrate	Nucleotide sugars, pentose metabolism	826	95259	609-06-3;	1723.9	204
	833			xylonate	GC/MS	35638	C05411			1.24		0.2147	0.9876		0.9219	1.1469		100	100		Carbohydrate	Nucleotide sugars, pentose metabolism	100001627	6602431	73686-31-7;	1722	292
	841		Nucleotide sugars	UDP-glucose (isobar with UDP-galactose)	LC/MS neg	38670	C00029	HMDB00286		0.83		0.3462	0.9937		1.1527	0.9533		100	100		Carbohydrate	Nucleotide sugars	100002997			651	565
	847	Energy	Krebs cycle	citrate	GC/MS	1564	C00158	HMDB00094		0.96		0.8567	0.9937		1.0308	0.987		100	100		Energy	Krebs cycle	1124	311	77-92-9;	1763.4	273.1
	857			alpha-ketoglutarate	GC/MS	33453	C00026	HMDB00208		0.84		0.3091	0.9876		1.11	0.9291		100	100		Energy	Krebs cycle	93	51	305-72-6;328-50-7;22202-68-2;	1779	419.1
	859			succinylcarnitine	LC/MS pos	37058				0.66		0.0841	0.9876		1.3733	0.9025		100	100		Energy	Krebs cycle	100001948			1401	262.1
	862			fumarate	GC/MS	1643	C00122	HMDB00134		0.93		0.5088	0.9937		0.9972	0.923		100	100		Energy	Krebs cycle	330		100-17-8;	1382.1	245
	866			malate	GC/MS	1303	C00149	HMDB00156		0.88		0.2301	0.9876		1.0393	0.9166		100	100		Energy	Krebs cycle	409	525	6915-15-7;	1502	233
	870		Oxidative phosphorylation	phosphate	GC/MS	11438	C00009	HMDB01429		1.01		0.4885	0.9937		0.9954	1.0018		100	100		Energy	Oxidative phosphorylation	461	1061	7664-38-2 ;	1307.7	298.9
	871			pyrophosphate (PPi)	GC/MS	2078	C00013	HMDB00250		1.15		0.5115	0.9937		0.9581	1.1065		100	100		Energy	Oxidative phosphorylation	495	644102	1466-09-3;2466-09-3;	1642.3	451
	872	Lipid	Essential fatty acid	linoleate (18:2n6)	LC/MS neg	1105	C01595	HMDB00673		0.98		0.8555	0.9937		1.0029	0.9809		100	100		Lipid	Essential fatty acid	180	5280450	60-33-3;	5533	279.3
	876			linolenate [alpha or gamma; (18:3n3 or 6)]	LC/MS neg	34035	C06427	HMDB01388		0.89		0.5854	0.9937		1.0123	0.8972		100	100		Lipid	Essential fatty acid	100001337			5450	277.3
	877			dihomo-linolenate (20:3n3 or n6)	LC/MS neg	35718	C03242	HMDB02925		0.84		0.3125	0.9876		1.1421	0.957		100	100		Lipid	Essential fatty acid	100001739	5312529	17046-59-2 ;	5600	305.4
	879			docosapentaenoate (n3 DPA; 22:5n3)	LC/MS neg	32504	C16513	HMDB01976		0.86		0.3787	0.9937		1.0343	0.8889		100	100		Lipid	Essential fatty acid	100001181		2234-74-4 ;	5574	329.4
	880			docosapentaenoate (n6 DPA; 22:5n6)	LC/MS neg	37478	C16513	HMDB13123		0.48		0.0918	0.9876		1.6206	0.7715		100	100		Lipid	Essential fatty acid	100001580	6441454	25182-74-5;	5625	329.4
	881			docosahexaenoate (DHA; 22:6n3)	LC/MS neg	19323	C06429	HMDB02183		0.99		0.913	0.9937		1.0284	1.0133		100	100		Lipid	Essential fatty acid	100000665	445580	6217-54-5;	5518	327.3
	886		Medium chain fatty acid	caproate (6:0)	LC/MS neg	32489	C01585	HMDB00535		0.97		0.7273	0.9937		1.0123	0.9849		100	100		Lipid	Medium chain fatty acid	926	8892	142-62-1;	2766	115.2
	887			heptanoate (7:0)	LC/MS neg	1644	C17714	HMDB00666		1.07		0.7073	0.9937		0.8668	0.925		67	100		Lipid	Medium chain fatty acid	925	8094	111-14-8;	3695	129.2
	888			caprylate (8:0)	LC/MS neg	32492	C06423	HMDB00482		0.97		0.9591	0.9937		0.9264	0.9022		33	100		Lipid	Medium chain fatty acid	932	379	124-07-2;	4367	143.2
	889			pelargonate (9:0)	LC/MS neg	12035	C01601	HMDB00847		1.22		0.0082	0.6471		0.9209	1.1192		100	100		Lipid	Medium chain fatty acid	437	5461016	112-05-0;	4847	157.2
	890			caprate (10:0)	LC/MS neg	1642	C01571	HMDB00511		0.93		0.6575	0.9937		1.043	0.9742		100	100		Lipid	Medium chain fatty acid	888	2969	112-37-8;	5092	171.2
	901		Long chain fatty acid	pentadecanoate (15:0)	GC/MS	1361	C16537	HMDB00826		0.83		0.0918	0.9876		1.0581	0.8796		100	100		Lipid	Long chain fatty acid	980	13849	1002-84-2;10002-84-2;	1853.5	299.2
	902			palmitate (16:0)	LC/MS neg	1336	C00249	HMDB00220		0.91		0.5019	0.9937		1.0998	0.9962		100	100		Lipid	Long chain fatty acid	424	985	57-10-3;	5619	255.3
	905			margarate (17:0)	LC/MS neg	1121		HMDB02259		0.84		0.4702	0.9937		1.201	1.004		100	100		Lipid	Long chain fatty acid	891	10465	506-12-7;	5733	269.3
	906			10-heptadecenoate (17:1n7)	LC/MS neg	33971				0.81		0.252	0.9876		1.1258	0.9174		100	100		Lipid	Long chain fatty acid	100001278	5312435	29743-97-3;	5558	267.3
	907			stearate (18:0)	LC/MS neg	1358	C01530	HMDB00827		0.88		0.5397	0.9937		1.1075	0.9765		100	100		Lipid	Long chain fatty acid	439	5281	57-11-4;	5886	283.4
	909			oleate (18:1n9)	GC/MS	1359	C00712	HMDB00207		1.06		0.6787	0.9937		0.9102	0.961		100	100		Lipid	Long chain fatty acid	442	445639	112-80-1;	1984.4	339.2
	911			cis-vaccenate (18:1n7)	GC/MS	33970	C08367			1.15		0.1782	0.9876		0.89	1.0207		100	100		Lipid	Long chain fatty acid	100001228	5282761	506-17-2;	1987	339.3
	918			10-nonadecenoate (19:1n9)	LC/MS neg	33972				0.98		0.9768	0.9937		0.9721	0.954		100	100		Lipid	Long chain fatty acid	100001277	5312513	73033-09-7;	5775	295.4
	923			eicosenoate (20:1n9 or 11)	LC/MS neg	33587		HMDB02231		0.95		0.7988	0.9937		0.991	0.9374		100	100		Lipid	Long chain fatty acid	100001335			5955	309.4
	925			dihomo-linoleate (20:2n6)	LC/MS neg	17805	C16525			0.86		0.453	0.9937		1.0207	0.873		100	100		Lipid	Long chain fatty acid	1231	6439848	2091-39-6;	5722	307.3
	928			mead acid (20:3n9)	LC/MS neg	35174		HMDB10378		0.88		0.5148	0.9937		1.1111	0.975		100	100		Lipid	Long chain fatty acid	100001472	5312531	20590-32-3;	5642	305.4
	929			arachidonate (20:4n6)	LC/MS neg	1110	C00219	HMDB01043		0.88		0.5268	0.9937		1.1208	0.9841		100	100		Lipid	Long chain fatty acid	229	444899	506-32-1;	5525	303.4
	933			erucate (22:1n9)	LC/MS neg	1552	C08316	HMDB02068		0.88		0.521	0.9937		1.1211	0.9877		100	100		Lipid	Long chain fatty acid	1087	8216	112-86-7;	6273.3	337.4
	936			adrenate (22:4n6)	LC/MS neg	32980	C16527	HMDB02226		0.9		0.5841	0.9937		1.0946	0.981		100	100		Lipid	Long chain fatty acid	100001193	5282844	2091-25-0;	5684	331.3
	982		Fatty acid, monohydroxy	2-hydroxystearate	LC/MS neg	17945	C03045			0.82		0.6497	0.9937		1.1968	0.9839		100	100		Lipid	Fatty acid, monohydroxy	1239	69417	629-22-1;	5705	299.4
	990			13-HODE + 9-HODE	LC/MS neg	37752				1.15		0.524	0.9937		0.9228	1.0625		100	100		Lipid	Fatty acid, monohydroxy	100002196			5270	295.2
	997		Fatty acid, dicarboxylate	2-hydroxyglutarate	GC/MS	37253	C02630	HMDB00606		0.9		0.5347	0.9937		1.032	0.9329		100	100		Lipid	Fatty acid, dicarboxylate	100002070	43	40951-21-1;	1576	247
	1021		Fatty acid, amide	stearamide	GC/MS	37487	C13846			1.3		0.2734	0.9876		0.9392	1.2244		100	100		Lipid	Fatty acid, amide	100002105	31292	124-26-5;	2071	131
	1049		Eicosanoid	prostaglandin D2	LC/MS neg	7737	C00696	HMDB01403		1.04		0.9253	0.9937		0.8978	0.9368		100	100		Lipid	Eicosanoid	486	448457	41598-07-6;	4657	351.2
	1051			prostaglandin E2	LC/MS neg	7746	C00584	HMDB01220		0.95		0.7816	0.9937		1.1357	1.0744		100	100		Lipid	Eicosanoid	487	5280360	363-24-6;	4562	351.3
	1094			15-HETE	LC/MS neg	37538	C04742	HMDB02110		1.03		0.7647	0.9937		1.0133	1.0487		100	100		Lipid	Eicosanoid	100000565	5280724	54845-95-3;	5271	319.3
	1101		Endocannabinoid	palmitoyl ethanolamide	LC/MS neg	38165		HMDB02100		0.81		0.4907	0.9937		1.04	0.8412		100	100		Lipid	Endocannabinoid	1489	4671	544-31-0;	6416	298.4
	1109		Fatty acid metabolism (also BCAA metabolism)	propionylcarnitine	LC/MS pos	32452	C03017	HMDB00824		0.8		0.0652	0.9876		1.1432	0.9124		100	100		Lipid	Fatty acid metabolism (also BCAA metabolism)	100001162	107738	17298-37-2 ;	1589	218.2
	1111			butyrylcarnitine	LC/MS pos	32412	C02862	HDMB02013		0.84		0.5189	0.9937		1.1544	0.9716		100	100		Lipid	Fatty acid metabolism (also BCAA metabolism)	100001054	213144	25576-40-3;	2007	232.2
	1112			hydroxybutyrylcarnitine*	LC/MS pos	43264		HMDB13127		0.69		0.0389	0.9876		1.0621	0.7323		100	67		Lipid	Fatty acid metabolism (also BCAA metabolism)	100003926			1475	248.2
	1123		Carnitine metabolism	deoxycarnitine	LC/MS pos	36747	C01181	HMDB01161		0.79		0.1105	0.9876		1.1037	0.8728		100	100		Lipid	Carnitine metabolism	100001662	725	6249-56-5;	759	146.1
	1124			carnitine	LC/MS pos	15500	C00318			1.04		0.4736	0.9937		0.9645	1.001		100	100		Lipid	Carnitine metabolism	100000007	10917	461-05-2;	702	162.2
	1125			3-dehydrocarnitine*	LC/MS pos	32654	C02636	HMDB12154		1		0.9847	0.9937		1.0462	1.0497		100	100		Lipid	Carnitine metabolism	100001508	6991982	10457-99-5;	1020	160.2
	1126			acetylcarnitine	LC/MS pos	32198	C02571	HMDB00201		1.15		0.3022	0.9876		0.9342	1.07		100	100		Lipid	Carnitine metabolism	100000802	7045767	5080-50-2;	1203	204.2
	1188		Glycerolipid metabolism	choline phosphate	LC/MS pos	34396	C00588			0.95		0.1801	0.9876		1.0223	0.9715		100	100		Lipid	Glycerolipid metabolism	267	135437	72556-74-2;	695	184.1
	1189			ethanolamine	GC/MS	1497	C00189	HMDB00149		0.96		0.1966	0.9876		1.026	0.9884		100	100		Lipid	Glycerolipid metabolism	420		141-43-5;	1304	174.1
	1190			phosphoethanolamine	GC/MS	12102	C00346	HMDB00224		0.84		0.2533	0.9876		1.1487	0.9643		100	100		Lipid	Glycerolipid metabolism	1026	5232324;1015	1071-23-4;	1577.3	299.1
	1193			glycerol	GC/MS	15122	C00116	HMDB00131		1.13		0.1242	0.9876		0.9127	1.0289		100	100		Lipid	Glycerolipid metabolism	1254	753	56-81-5;	1311	205
	1194			choline	LC/MS pos	15506	C00114			1.07		0.5421	0.9937		0.9506	1.0212		100	100		Lipid	Glycerolipid metabolism	1256	170746	67-48-1;	674	104.2
	1195			glycerol 3-phosphate (G3P)	GC/MS	15365	C00093	HMDB00126		1.03		0.7481	0.9937		1.0821	1.1137		100	100		Lipid	Glycerolipid metabolism	100000258	754	29849-82-9;	1719.7	357.1
	1196			glycerophosphorylcholine (GPC)	LC/MS pos	15990	C00670	HMDB00086		0.89		0.9384	0.9937		1.2612	1.1236		100	100		Lipid	Glycerolipid metabolism	100000269	657272	28319-77-9;	694	258.1
	1200			cytidine-5'-diphosphoethanolamine	LC/MS pos	34410	C00570	HMDB01564		0.77		0.1823	0.9876		1.0838	0.8297		100	100		Lipid	Glycerolipid metabolism	100001407	293	72842-05-8;	765	447
	1206		Inositol metabolism	myo-inositol	GC/MS	19934	C00137	HMDB00211		0.99		0.7171	0.9937		1.0082	0.997		100	100		Lipid	Inositol metabolism	363		87-89-8;	1924.9	217
	1208			chiro-inositol	GC/MS	37112				1.21		0.4096	0.9937		0.9722	1.1729		100	100		Lipid	Inositol metabolism	100001859		643-12-9;	1857	318.1
	1210			inositol 1-phosphate (I1P)	GC/MS	1481	C04006	HMDB00213		1.07		0.4945	0.9937		0.9885	1.0599		100	100		Lipid	Inositol metabolism	370		106032-59-1;	2057.8	318.1
	1215			scyllo-inositol	GC/MS	32379	C06153	HMDB06088		1.22		0.2541	0.9876		0.9282	1.1366		100	100		Lipid	Inositol metabolism	100001215		488-59-5;	1893.8	318.2
	1224		Ketone bodies	3-hydroxybutyrate (BHBA)	GC/MS	542	C01089	HMDB00357		1.29		0.2155	0.9876		0.8416	1.0821		100	100		Lipid	Ketone bodies	254	441	625-72-9;	1203.5	116.9
	1231		Lysolipid	1-palmitoylglycerophosphoethanolamine	LC/MS neg	35631		HMDB11503		0.93		0.8526	0.9937		1.0291	0.9528		100	100		Lipid	Lysolipid	100001567	9547069		5940	452.3
	1232			2-palmitoylglycerophosphoethanolamine*	LC/MS neg	35688				0.93		0.8712	0.9937		0.9507	0.8815		100	100		Lipid	Lysolipid	100001652			5790	452.3
	1236			1-stearoylglycerophosphoethanolamine	LC/MS neg	34416		HMDB11130		0.9		0.606	0.9937		1.1018	0.9953		100	100		Lipid	Lysolipid	100001461	9547068	69747-55-3;	6200	480.4
	1238			1-oleoylglycerophosphoethanolamine	LC/MS neg	35628		HMDB11506		0.98		0.8521	0.9937		1.0053	0.9887		100	100		Lipid	Lysolipid	100001569	9547071	89576-29-4;	5928	478.3
	1239			2-oleoylglycerophosphoethanolamine*	LC/MS neg	35687				0.97		0.8511	0.9937		1.0269	0.9988		100	100		Lipid	Lysolipid	100001651			5848	478.3
	1242			1-arachidonoylglycerophosphoethanolamine*	LC/MS neg	35186		HMDB11517		0.78		0.3055	0.9876		1.1517	0.8955		100	100		Lipid	Lysolipid	100001571			5731	500.3
	1243			2-arachidonoylglycerophosphoethanolamine*	LC/MS pos	34656				0.81		0.2866	0.9876		1.1083	0.8967		100	100		Lipid	Lysolipid	100001674			5525	502.3
	1246			2-docosahexaenoylglycerophosphoethanolamine*	LC/MS pos	34258				0.69		0.6622	0.9937		1.2	0.8306		100	100		Lipid	Lysolipid	100002061			5512	526.2
	1253			1-palmitoylglycerophosphocholine (16:0)	LC/MS pos	33955				0.86		0.4698	0.9937		1.0605	0.91		100	100		Lipid	Lysolipid	100001263	86554	17364-16-8;	5671	496.4
	1254			2-palmitoylglycerophosphocholine*	LC/MS pos	35253				0.76		0.4081	0.9937		1.1762	0.8894		100	100		Lipid	Lysolipid	100001562			5604	496.3
	1258			1-stearoylglycerophosphocholine (18:0)	LC/MS pos	33961				0.93		0.8654	0.9937		1.1235	1.0422		100	100		Lipid	Lysolipid	100001271	497299	19420-57-6;	5844	524.4
	1260			1-oleoylglycerophosphocholine (18:1)	LC/MS pos	33960				1.01		0.8857	0.9937		1.0067	1.0156		100	100		Lipid	Lysolipid	100001272	16081932	19420-56-5;	5700	522.4
	1262			1-linoleoylglycerophosphocholine (18:2n6)	LC/MS pos	34419	C04100			1.4		0.5622	0.9937		0.8551	1.1933		100	100		Lipid	Lysolipid	100001395	11988421		5574	520.4
	1263			2-linoleoylglycerophosphocholine*	LC/MS pos	35257				1.03		0.9237	0.9937		1.0358	1.0674		100	100		Lipid	Lysolipid	100001557			5544	520.4
	1268			1-arachidonoylglycerophosphocholine (20:4n6)*	LC/MS pos	33228	C05208			1.13		0.8701	0.9937		0.8914	1.0107		100	100		Lipid	Lysolipid	100001551			5554	544.3
	1269			2-arachidonoylglycerophosphocholine*	LC/MS pos	35256				1.17		0.7727	0.9937		0.9248	1.0812		100	100		Lipid	Lysolipid	100001554			5524	544.3
	1275			1-palmitoylglycerophosphoinositol*	LC/MS neg	35305				0.99		0.975	0.9937		1.0651	1.0581		100	100		Lipid	Lysolipid	100001655			5573	571.3
	1278			1-stearoylglycerophosphoinositol	LC/MS neg	19324				0.99		0.967	0.9937		1.0453	1.0353		100	100		Lipid	Lysolipid	100000656		796963-93-4;	5800	599.4
	1279			2-stearoylglycerophosphoinositol*	LC/MS neg	39223				0.9		0.391	0.9937		1.075	0.9682		100	100		Lipid	Lysolipid	100003008			5751.6	599.4
	1280			1-oleoylglycerophosphoinositol*	LC/MS neg	36602				0.93		0.7662	0.9937		1.0562	0.9816		100	100		Lipid	Lysolipid	100001777			5577	597.4
	1283			1-arachidonoylglycerophosphoinositol*	LC/MS neg	34214				0.86		0.5498	0.9937		1.1179	0.9563		100	100		Lipid	Lysolipid	100001654			5479	619.4
	1286			1-oleoylglycerophosphoserine	LC/MS neg	19260				0.87		0.4767	0.9937		1.0981	0.9526		100	100		Lipid	Lysolipid	100000630	9547099		5690	522.3
	1288			1-palmitoylplasmenylethanolamine*	LC/MS neg	39270				1.08		0.1066	0.9876		0.9485	1.0203		100	100		Lipid	Lysolipid	100003000			6153	436.4
	1289			1-stearoylplasmenylethanolamine*	LC/MS neg	39271				0.98		0.9853	0.9937		1.073	1.0462		100	100		Lipid	Lysolipid	100003001			6500	464.4
	1294			1-docosahexaenoylglycerophosphoethanolamine*	LC/MS neg	44633				0.9		0.7725	0.9937		1.0987	0.9917		100	100		Lipid	Lysolipid	100002060			5650	524.3
	1299			1-oleoylplasmenylethanolamine*	LC/MS neg	44621				1.05		0.6519	0.9937		1.0299	1.0767		100	100		Lipid	Lysolipid	100005372			6105.2	462.5
	1301			1-eicosenoylglycerophosphoethanolamine (20:1n9)*	LC/MS neg	44628				0.93		0.6546	0.9937		1.0333	0.9587		100	100		Lipid	Lysolipid	100005376			6243.8	506.5
	1308		Monoacylglycerol	1-palmitoylglycerol (1-monopalmitin)	GC/MS	21127				1.16		0.1933	0.9876		0.9314	1.0799		100	100		Lipid	Monoacylglycerol	100000827	14900	542-44-9;	2119.5	371.3
	1310			1-stearoylglycerol (1-monostearin)	GC/MS	21188	D01947			1.14		0.1883	0.9876		0.9507	1.0796		100	100		Lipid	Monoacylglycerol	100000932	24699	123-94-4;31566-31-1;	2186.6	399.4
	1327		Diacylglycerol	1,2-dipalmitoylglycerol	GC/MS	11953		HMDB07098		0.99		0.9059	0.9937		1.0701	1.0626		100	100		Lipid	Diacylglycerol	850	99931	40290-32-2;	2600	145
	1328			1,3-dipalmitoylglycerol	GC/MS	35728				1.17		0.9002	0.9937		0.8829	1.0372		100	100		Lipid	Diacylglycerol	1730	68149	26657-95-4 ;	2637	371.3
	1330		Neurotransmitter	acetylcholine	LC/MS pos	18790	C01996	HMDB00895		1.05		0.9048	0.9937		0.9149	0.9631		67	100		Lipid	Neurotransmitter	1749	187	60-32-1;	866	146.1
	1334		Sphingolipid	sphingosine	LC/MS pos	17747	C00319	HMDB00252		0.72		0.3659	0.9937		1.2385	0.8963		100	67		Lipid	Sphingolipid	297	5353955	123-78-4;	5197	300.2
	1343			palmitoyl sphingomyelin	GC/MS	37506				1.41		0.0472	0.9876		0.8002	1.1245		100	100		Lipid	Sphingolipid	100002107	9939941	6254-89-3;	2524	311.3
	1344			stearoyl sphingomyelin	GC/MS	19503	C00550	HMDB01348		1.05		0.7061	0.9937		0.9941	1.0451		100	100		Lipid	Sphingolipid	1538	6453725	85187-10-6;85187-10-6 ;	2645	311.3
	1360		Sterol/Steroid	cholesterol	GC/MS	63	C00187	HMDB00067		1.19		0.209	0.9876		0.9082	1.084		100	100		Lipid	Sterol/Steroid	266	6432564	57-88-5;	2316.9	329.3
	1363			7-alpha-hydroxycholesterol	GC/MS	35692	C03594	HMDB01496		0.83		0.2773	0.9876		1.0836	0.9018		100	100		Lipid	Sterol/Steroid	100001602	107722	566-27-8;	2300	456.2
	1364			7-beta-hydroxycholesterol	GC/MS	35092	C03594	HMDB06119		0.96		0.7268	0.9937		1.0632	1.0171		100	100		Lipid	Sterol/Steroid	100001095	473141	566-27-8;	2340	456.4
	1455		Free fatty acid	desmosterol	GC/MS	40304	C01802	HMDB02719		1.29		0.1407	0.9876		0.8974	1.1588		100	100		Lipid	Free fatty acid	306	439577	313-04-2;	2329.1	327.3
	1456	Nucleotide	Purine metabolism, (hypo)xanthine/inosine containing	xanthine	LC/MS pos	3147	C00385	HMDB00292		0.91		0.1622	0.9876		1.0309	0.9356		100	100		Nucleotide	Purine metabolism, (hypo)xanthine/inosine containing	1004	1188	69-89-6;	1430	153.1
	1457			xanthosine	LC/MS neg	15136	C01762	HMDB00299		1.23		0.4934	0.9937		0.7978	0.9814		100	100		Nucleotide	Purine metabolism, (hypo)xanthine/inosine containing	100000299	64959	146-80-5;	1075	283.1
	1459			hypoxanthine	LC/MS neg	3127	C00262	HMDB00157		0.98		0.8821	0.9937		1.001	0.9839		100	100		Nucleotide	Purine metabolism, (hypo)xanthine/inosine containing	171	790	68-94-0;	1313	135.1
	1461			inosine	LC/MS neg	1123	C00294	HMDB00195		0.97		0.8529	0.9937		1.0583	1.0255		100	100		Nucleotide	Purine metabolism, (hypo)xanthine/inosine containing	361		58-63-9;	1600	267.2
	1467		Purine metabolism, adenine containing	adenine	GC/MS	554	C00147	HMDB00034		1.24		0.2272	0.9876		0.8426	1.046		100	100		Nucleotide	Purine metabolism, adenine containing	880	190	73-24-5;	1804.2	264
	1468			adenosine	LC/MS pos	555	C00212	HMDB00050		0.51		0.8856	0.9937		3.8626	1.9763		100	100		Nucleotide	Purine metabolism, adenine containing	798	60961	58-61-7;	1650	268.1
	1470			N1-methyladenosine	LC/MS pos	15650	C02494	HMDB03331		0.84		0.2156	0.9876		1.1597	0.9794		100	100		Nucleotide	Purine metabolism, adenine containing	1242	5460178	15763-06-1;	1356	282.1
	1475			adenosine 2'-monophosphate (2'-AMP)	LC/MS neg	36815	C00946	HMDB11617		1.22		0.1606	0.9876		0.8632	1.0501		67	100		Nucleotide	Purine metabolism, adenine containing	100001694		130-49-4;	1497	346.1
	1476			adenosine 3'-monophosphate (3'-AMP)	LC/MS neg	35142	C01367	HMDB03540		1.83		0.2545	0.9876		0.7502	1.375		100	100		Nucleotide	Purine metabolism, adenine containing	100001449	15938966	84-21-9;	1268	346.1
	1477			adenosine 5'-monophosphate (AMP)	LC/MS pos	32342	C00020	HMDB00045		0.96		0.8375	0.9937		1.0443	1.0073		100	100		Nucleotide	Purine metabolism, adenine containing	209	15938965	149022-20-8;	1210	348.1
	1483			adenosine-2',3'-cyclic monophosphate	LC/MS neg	37467	C02353			0.99		0.8858	0.9937		0.9857	0.9737		67	100		Nucleotide	Purine metabolism, adenine containing	72	2024	37063-35-7;	1781	328.2
	1496		Purine metabolism, guanine containing	guanosine	LC/MS neg	1573	C00387	HMDB00133		1.13		0.2771	0.9876		0.9518	1.0783		100	100		Nucleotide	Purine metabolism, guanine containing	1099	6802	118-00-3;	1675	282.1
	1499			guanosine 5'- monophosphate (5'-GMP)	LC/MS pos	2849	C00144	HMDB01397		1.06		0.7745	0.9937		0.947	1.0011		100	67		Nucleotide	Purine metabolism, guanine containing	347	761	5550-12-9;	1300	364
	1505			guanosine 5'-diphospho-fucose	LC/MS neg	15903				0.82		0.6403	0.9937		1.2626	1.0306		100	100		Nucleotide	Purine metabolism, guanine containing	335		15839-70-0;	797	588.1
	1519		Purine metabolism, urate metabolism	urate	GC/MS	1604	C00366	HMDB00289		0.86		0.5488	0.9937		1.1866	1.016		100	100		Nucleotide	Purine metabolism, urate metabolism	1134		69-93-2;120K5305;	1928	441.2
	1520			allantoin	GC/MS	1107	C02350	HMDB00462		1.06		0.5932	0.9937		0.963	1.016		100	100		Nucleotide	Purine metabolism, urate metabolism	1002	204	97-59-6;	1809.8	518.3
	1524		Pyrimidine metabolism, cytidine containing	cytidine	LC/MS pos	514	C00475	HMDB00089		1.02		0.8679	0.9937		0.9641	0.9861		100	100		Nucleotide	Pyrimidine metabolism, cytidine containing	827	6175	65-46-3;	1065	244
	1528			cytidine 5'-monophosphate (5'-CMP)	LC/MS pos	2372	C00055	HMDB00095		1.14		0.1887	0.9876		0.9194	1.0457		100	100		Nucleotide	Pyrimidine metabolism, cytidine containing	282	7058165	63-37-6;	887	324
	1550		Pyrimidine metabolism, uracil containing	uracil	GC/MS	605	C00106	HMDB00300		0.98		0.9307	0.9937		1.0492	1.0293		100	100		Nucleotide	Pyrimidine metabolism, uracil containing	825	1174	66-22-8;	1370.4	241
	1552			uridine	LC/MS neg	606	C00299	HMDB00296		1.07		0.249	0.9876		0.9722	1.0432		100	100		Nucleotide	Pyrimidine metabolism, uracil containing	535	6029	58-96-8;	1430	243.1
	1553			pseudouridine	LC/MS neg	33442	C02067	HMDB00767		1.25		0.349	0.9937		0.8637	1.0817		100	100		Nucleotide	Pyrimidine metabolism, uracil containing	821		1445-07-4;	1104	243.1
	1567		Purine and pyrimidine metabolism	methylphosphate	GC/MS	37070				0.92		0.6885	0.9937		1.0545	0.9746		100	100		Nucleotide	Purine and pyrimidine metabolism	100001805	13130	7023-27-0;	1221	240.9
	1571	Cofactors and vitamins	Ascorbate and aldarate metabolism	ascorbate (Vitamin C)	GC/MS	1640	C00072	HMDB00044		1.6		0.1813	0.9876		0.7627	1.2188		100	100		Cofactors and vitamins	Ascorbate and aldarate metabolism	233		134-03-2;	1850.1	332.1
	1572			dehydroascorbate	GC/MS	1659	C05422	HMDB01264		1.11		0.5171	0.9937		0.9129	1.0124		100	100		Cofactors and vitamins	Ascorbate and aldarate metabolism	301	835	490-83-5;	1800	245.1
	1601		Nicotinate and nicotinamide metabolism	nicotinamide	LC/MS pos	594	C00153	HMDB01406		0.99		0.9358	0.9937		0.9961	0.99		100	100		Cofactors and vitamins	Nicotinate and nicotinamide metabolism	432	936	98-92-0;	1267	123.1
	1605			nicotinamide adenine dinucleotide (NAD+)	LC/MS pos	5278	C00003	HMDB00902		0.97		0.9469	0.9937		1.0719	1.0429		100	100		Cofactors and vitamins	Nicotinate and nicotinamide metabolism	1310	10897651;5892;5288979	53-84-9;	1370	664
	1616			nicotinate	LC/MS neg	1504	C00253	HMDB01488		0.94		0.7741	0.9937		0.9844	0.9278		67	100		Cofactors and vitamins	Nicotinate and nicotinamide metabolism	567	938	59-67-6;	1221	122.1
	1625		Pantothenate and CoA metabolism	pantothenate	LC/MS pos	1508	C00864	HMDB00210		1.09		0.3284	0.9937		0.9556	1.0437		100	100		Cofactors and vitamins	Pantothenate and CoA metabolism	1024	6613	137-08-6;	2218	220.1
	1628			coenzyme A	LC/MS neg	2936	C00010	HMDB01423		0.62		0.2496	0.9876		1.1954	0.7425		100	100		Cofactors and vitamins	Pantothenate and CoA metabolism	270	317	85-61-0;18439-24-2;	1600	766.1
	1629			3'-dephosphocoenzyme A	LC/MS neg	18289	C00882	HMDB01373		1.1		0.8205	0.9937		1.1079	1.2161		100	100		Cofactors and vitamins	Pantothenate and CoA metabolism	100000138	444485	3633-59-8;	2010	686.2
	1645		Riboflavin metabolism	flavin adenine dinucleotide (FAD)	LC/MS neg	2134	C00016	HMDB01248		1.18		0.4509	0.9937		0.9423	1.1137		100	100		Cofactors and vitamins	Riboflavin metabolism	327	643975	146-14-5;84366-81-4;	2413	784.1
	1646			riboflavin (Vitamin B2)	LC/MS pos	1827	C00255	HMDB00244		1.04		0.7833	0.9937		1.0263	1.0716		100	100		Cofactors and vitamins	Riboflavin metabolism	500	493570	83-88-5;	3111	377.2
	1725	Xenobiotics	Chemical	glycerol 2-phosphate	GC/MS	27728	C02979	HMDB02520		1.07		0.6376	0.9937		0.9614	1.0315		100	100		Xenobiotics	Chemical	100001029	2526	819-83-0;	1691.8	243
	1749			2-pyrrolidinone	GC/MS	31675		HMDB02039		0.91		0.6583	0.9937		1.011	0.9191		100	100		Xenobiotics	Chemical	100001081	12025	616-45-5 ;	1190.9	142
	2144		Food component/Plant	ergothioneine	LC/MS pos	37459	C05570	HMDB03045		1.48		0.1976	0.9876		0.7942	1.1776		100	100		Xenobiotics	Food component/Plant	100002154	3032311	58511-63-0;	847	230.2
	2179			homostachydrine*	LC/MS pos	33009	C08283			0.97		0.8496	0.9937		1.003	0.9764		100	100		Xenobiotics	Food component/Plant	100001550	441447	1195-94-4;	1199	158.2
	2283		Sugar, sugar substitute, starch	erythritol	GC/MS	20699	C00503	HMDB02994		1.03		0.695	0.9937		1.004	1.0298		100	100		Xenobiotics	Sugar, sugar substitute, starch	100000846		149-32-6;	1517.5	217

## Sheet: Pathway Heat Map (lung)
	The Medical University of South Carolina MUSC-01-13VW ALDH-L1 KO Lung
	Heat map of statistically significant biochemicals profiled in this study.									Fold of Change		Statistical Values
										Welch's Two-Sample t-Test		Welch's Two-Sample t-Test			Mean Values			% Filled Values
	Pathway Sort Order	Super Pathway	Sub Pathway	Biochemical Name	Platform	Comp ID	KEGG	HMDB		ALDH-L1 KO WT		ALDH-L1 KO / WT			WT	ALDH-L1 KO		WT	ALDH-L1 KO		Super Pathway	Sub Pathway	Chemical ID	PubChem	CAS	RI	Mass
											X	p-value	q-value	X			X			X				PUBCHEM
	1	Amino acid	Glycine, serine and threonine metabolism	glycine	GC/MS	11777	C00037	HMDB00123		0.71		0.1537	0.7056		1.0869	0.776		100	100		Amino acid	Glycine, serine and threonine metabolism	340	5257127;750	56-40-6;	1166	101.9
	2			sarcosine (N-Methylglycine)	GC/MS	1516	C00213	HMDB00271		1.12		0.7725	0.88		0.9691	1.0825		100	100		Amino acid	Glycine, serine and threonine metabolism	1023	1088;7311726	107-97-1;	1182.9	116
	4			N-acetylglycine	GC/MS	27710		HMDB00532		0.64		0.0545	0.7056		1.349	0.8652		100	100		Amino acid	Glycine, serine and threonine metabolism	100001006	10972	543-24-8;	1396.4	143.9
	7			beta-hydroxypyruvate	GC/MS	15686	C00168	HMDB01352		1.64		0.1877	0.7056		0.6925	1.1333		67	67		Amino acid	Glycine, serine and threonine metabolism	100000055	964	1113-60-6;3369-79-7;	1425.1	221
	8			serine	GC/MS	1648	C00065	HMDB00187		1.09		0.522	0.7395		0.9617	1.0511		100	100		Amino acid	Glycine, serine and threonine metabolism	503	5951;6857581	56-45-1;	1389.1	204
	10			N-acetylserine	LC/MS pos	37076		HMDB02931		0.88		0.2988	0.7056		1.1011	0.9684		100	100		Amino acid	Glycine, serine and threonine metabolism	100001851	65249	97-14-3;	1012	148
	12			homoserine	GC/MS	23642	C00263	HMDB00719		0.93		0.7304	0.8481		0.9793	0.9093		100	100		Amino acid	Glycine, serine and threonine metabolism	100000458	12647;6971022	672-15-1;	1471	218.1
	16			3-phosphoserine	GC/MS	543	C01005	HMDB00272		0.83		0.7943	0.8891		0.8657	0.7187		100	100		Amino acid	Glycine, serine and threonine metabolism	133		407-41-0;	1777.6	356.1
	17			threonine	GC/MS	1284	C00188	HMDB00167		0.88		0.4372	0.7056		1.076	0.9424		100	100		Amino acid	Glycine, serine and threonine metabolism	564	6971019;6288	72-19-5;	1412.3	218.1
	18			N-acetylthreonine	LC/MS neg	33939	C01118			1.06		0.7552	0.8641		1.0118	1.0703		100	100		Amino acid	Glycine, serine and threonine metabolism	100001274	4651717	17093-74-2;	846	160.1
	21			betaine	LC/MS pos	3141	C00719	HMDB00043		0.92		0.5452	0.7559		1.0586	0.9732		100	100		Amino acid	Glycine, serine and threonine metabolism	799	247	107-43-7;	721	118.2
	24		Alanine and aspartate metabolism	aspartate	GC/MS	15996	C00049	HMDB00191		0.83		0.3421	0.7056		1.0681	0.885		100	100		Amino acid	Alanine and aspartate metabolism	234	5960	56-84-8;	1529.7	232
	25			asparagine	GC/MS	11398	C00152	HMDB00168		1.38		0.5284	0.7456		0.8984	1.2362		100	100		Amino acid	Alanine and aspartate metabolism	917	6267;6992089	70-47-3;	1651.2	231
	28			beta-alanine	GC/MS	55	C00099	HMDB00056		0.56		0.2617	0.7056		1.3411	0.7523		100	100		Amino acid	Alanine and aspartate metabolism	244	239;4755801	56-41-7;107-95-9;	1451.8	174
	30			3-ureidopropionate	LC/MS pos	3155	C02642	HMDB00026		1.01		0.9971	0.998		0.9589	0.9718		100	67		Amino acid	Alanine and aspartate metabolism	1053	111	462-88-4;	1062	133.1
	33			alanine	GC/MS	1126	C00041	HMDB00161		0.81		0.3215	0.7056		1.0951	0.8868		100	100		Amino acid	Alanine and aspartate metabolism	811	5950;7311724	56-41-7;	1147.6	115.9
	34			N-acetylalanine	LC/MS neg	1585	C02847	HMDB00766		0.84		0.4269	0.7056		1.0599	0.8919		100	100		Amino acid	Alanine and aspartate metabolism	1110	88064	97-69-8;	882	130.1
	41		Glutamate metabolism	glutamate	LC/MS pos	57	C00025	HMDB03339		0.9		0.4942	0.726		0.9822	0.8792		100	100		Amino acid	Glutamate metabolism	561	611	56-86-0;	700	148.1
	46			glutamate, gamma-methyl ester	LC/MS pos	33487				0.84		0.5712	0.7609		1.0921	0.9159		100	100		Amino acid	Glutamate metabolism	100001103	73913	1499-55-4 ;	1062	162.1
	47			glutamine	LC/MS pos	53	C00064	HMDB00641		0.91		0.5441	0.7559		1.1149	1.009		100	100		Amino acid	Glutamate metabolism	563	5961	56-85-9;	684	147.2
	49			gamma-aminobutyrate (GABA)	GC/MS	1416	C00334	HMDB00112		0.65		0.3017	0.7056		1.0664	0.6963		100	100		Amino acid	Glutamate metabolism	141	6992099;119	56-12-2;	1539.7	304.1
	56		Histidine metabolism	histidine	LC/MS neg	59	C00135	HMDB00177		1.41		0.142	0.7056		0.9184	1.2972		100	100		Amino acid	Histidine metabolism	355	773;3651426	5934-29-2;	757	154.1
	68			1-methylimidazoleacetate	LC/MS pos	32350	C05828	HMDB02820		0.95		0.975	0.9962		1.077	1.0244		100	100		Amino acid	Histidine metabolism	100001208	75810	2625-49-2 ;	845	141.1
	80		Lysine metabolism	lysine	LC/MS pos	1301	C00047	HMDB00182		1.09		0.7015	0.8292		0.9723	1.0614		100	100		Amino acid	Lysine metabolism	407	5962	56-87-1;	603	147.2
	82			2-aminoadipate	GC/MS	6146	C00956	HMDB00510		0.72		0.6003	0.7681		1.1267	0.8079		100	100		Amino acid	Lysine metabolism	381	469	542-32-5;1118-90-7;	1686.5	260.1
	85			pipecolate	LC/MS pos	1444	C00408	HMDB00070		0.93		0.6953	0.8274		1.1397	1.0548		100	100		Amino acid	Lysine metabolism	1025	849	4043-87-2;	1120	130.1
	95		Phenylalanine & tyrosine metabolism	phenylalanine	LC/MS pos	64	C00079	HMDB00159		1.11		0.3072	0.7056		0.9643	1.0676		100	100		Amino acid	Phenylalanine & tyrosine metabolism	460	6925665;6140	63-91-2;	2056	166.1
	100			p-cresol sulfate	LC/MS neg	36103	C01468	HMDB11635		2.83		0.2909	0.7056		0.6166	1.7455		0	100		Amino acid	Phenylalanine & tyrosine metabolism	100001315	4615422	3233-57-7;	2896	187.1
	112			tyrosine	LC/MS pos	1299	C00082	HMDB00158		0.94		0.6396	0.7767		1.0413	0.9825		100	100		Amino acid	Phenylalanine & tyrosine metabolism	815	6057;6942100	60-18-4;	1516	182.1
	113			3-(4-hydroxyphenyl)lactate	LC/MS neg	32197	C03672	HMDB00755		1.17		0.6213	0.7701		0.9258	1.0841		100	100		Amino acid	Phenylalanine & tyrosine metabolism	240	9378	6482-98-0;	1395	181.1
	142			phenylacetylglycine	LC/MS neg	33945	C05598	HMDB00821		1.11		0.8799	0.9362		1.1097	1.2322		100	100		Amino acid	Phenylalanine & tyrosine metabolism	100001275	68144	500-98-1;	2377	192.1
	150			phenol sulfate	LC/MS neg	32553	C02180			0.96		0.8854	0.9362		1.088	1.0403		100	100		Amino acid	Phenylalanine & tyrosine metabolism	100001510	74426	937-34-8;	2150	173.1
	166		Tryptophan metabolism	kynurenine	LC/MS pos	15140	C00328	HMDB00684		0.61		0.137	0.7056		1.2453	0.7619		100	100		Amino acid	Tryptophan metabolism	100000265	161166;6971029	2922-83-0;	1902	209.1
	167			tryptophan	LC/MS pos	54	C00078	HMDB00929		1.09		0.4504	0.7056		0.9888	1.0798		100	100		Amino acid	Tryptophan metabolism	565	6923516;6305	73-22-3;	2445	205.1
	187			C-glycosyltryptophan*	LC/MS pos	32675				0.77		0.2423	0.7056		1.0449	0.8023		100	100		Amino acid	Tryptophan metabolism	100001949			1912	367.1
	191			5-hydroxyindoleacetate	LC/MS pos	437	C05635	HMDB00763		0.73		0.4077	0.7056		1.0284	0.7502		100	100		Amino acid	Tryptophan metabolism	71	1826	54-16-0;	2549	192.1
	194			3-indoxyl sulfate	LC/MS neg	27672		HMDB00682		1.57		0.2007	0.7056		0.855	1.3437		100	100		Amino acid	Tryptophan metabolism	100000467	10258	2642-37-7;	2258	212
	195			indolepropionate	LC/MS neg	32405		HMDB02302		2.03		0.001	0.272		0.6864	1.392		100	100		Amino acid	Tryptophan metabolism	100001083	3744	830-96-6 ;	2795	188.2
	204		Valine, leucine and isoleucine metabolism	3-methyl-2-oxovalerate	LC/MS neg	15676	C00671	HMDB03736		0.53		0.1974	0.7056		0.958	0.5042		67	33		Amino acid	Valine, leucine and isoleucine metabolism	100000036	47	51829-07-3;	2106	129.2
	211			isoleucine	LC/MS pos	1125	C00407	HMDB00172		1.11		0.518	0.7395		1.0004	1.1128		100	100		Amino acid	Valine, leucine and isoleucine metabolism	376	791	73-32-5;	1614	132.1
	212			leucine	LC/MS pos	60	C00123	HMDB00687		1.18		0.338	0.7056		0.9779	1.1494		100	100		Amino acid	Valine, leucine and isoleucine metabolism	397	7045798;6106	61-90-5;	1674	132.2
	221			valine	LC/MS pos	1649	C00183	HMDB00883		1.09		0.5628	0.7609		1.0289	1.1195		100	100		Amino acid	Valine, leucine and isoleucine metabolism	566	6971018;6287	72-18-4;	1040	118.1
	223			3-hydroxyisobutyrate	GC/MS	1549	C06001	HMDB00336		1.11		0.7774	0.8811		1.0174	1.1243		100	100		Amino acid	Valine, leucine and isoleucine metabolism	111	11966314	2068-83-9;	1205	177.11
	224			4-methyl-2-oxopentanoate	LC/MS neg	22116	C00233	HMDB00695		0.46		0.071	0.7056		1.5582	0.7229		100	100		Amino acid	Valine, leucine and isoleucine metabolism	100000551	70	816-66-0;	2200	129.2
	229			alpha-hydroxyisovalerate	LC/MS neg	33937		HMDB00407		1.02		0.8738	0.9362		1.0256	1.0455		100	100		Amino acid	Valine, leucine and isoleucine metabolism	100001300	99823	600-37-3;	1142	117.1
	231			isobutyrylcarnitine	LC/MS pos	33441		HMDB00736		0.94		0.7141	0.8391		0.9894	0.9268		100	100		Amino acid	Valine, leucine and isoleucine metabolism	100001055		25518-49-4;	1941	232.2
	233			2-methylbutyrylcarnitine (C5)	LC/MS pos	35431		HMDB00378		0.86		0.3156	0.7056		1.0272	0.8843		100	100		Amino acid	Valine, leucine and isoleucine metabolism	100001509	6426901	31023-25-3;	2439	246.1
	236			isovalerylcarnitine	LC/MS pos	34407		HMDB00688		1.04		0.8831	0.9362		0.9185	0.9579		100	100		Amino acid	Valine, leucine and isoleucine metabolism	100001393	6426851	31023-24-2;	2533	246.2
	237			hydroxyisovaleroyl carnitine	LC/MS pos	35433				0.67		0.1843	0.7056		1.2167	0.8149		100	100		Amino acid	Valine, leucine and isoleucine metabolism	100001594		99159-87-2;	1683	262.1
	247		Cysteine, methionine, SAM, taurine metabolism	cysteine	GC/MS	31453	C00097	HMDB00574		0.64		0.0404	0.7056		1.1801	0.75		100	100		Amino acid	Cysteine, methionine, SAM, taurine metabolism	800	5862;6419722	52-90-4;56-89-3;	1560.1	218
	249			cysteine sulfinic acid	GC/MS	37443	C00606	HMDB00996		2.7		0.472	0.7056		0.7535	2.0369		100	100		Amino acid	Cysteine, methionine, SAM, taurine metabolism	100002113	109;3924855	207121-48-0;	1662	252
	250			S-methylcysteine	LC/MS pos	39592		HMDB02108		0.7		0.2885	0.7056		1.1527	0.8118		100	100		Amino acid	Cysteine, methionine, SAM, taurine metabolism	100002749	7058174;24417	1187-84-4;	869.1	136
	251			cystine	GC/MS	31454	C00491	HMDB00192		0.67		0.8288	0.9132		0.7389	0.4925		100	67		Amino acid	Cysteine, methionine, SAM, taurine metabolism	279	595	56-89-3;	2015.3	218
	253			methionine sulfoxide	LC/MS pos	18374	C02989	HMDB02005		0.9		0.5041	0.7346		0.9778	0.8816		100	100		Amino acid	Cysteine, methionine, SAM, taurine metabolism	100000039	158980;1548907	3226-65-1;	729	166.1
	254			N-formylmethionine	LC/MS neg	2829	C03145	HMDB01015		0.98		0.8401	0.9224		0.9982	0.9802		100	100		Amino acid	Cysteine, methionine, SAM, taurine metabolism	194	439750	4289-98-9;	1541	176.1
	255			hypotaurine	GC/MS	590	C00519	HMDB00965		0.7		0.3392	0.7056		1.0978	0.7684		100	100		Amino acid	Cysteine, methionine, SAM, taurine metabolism	358	107812	300-84-5;	1598.5	188
	256			taurine	GC/MS	2125	C00245	HMDB00251		0.67		0.243	0.7056		1.1463	0.7732		100	100		Amino acid	Cysteine, methionine, SAM, taurine metabolism	512	1123;4068592	107-35-7;	1616.4	254.1
	258			S-adenosylmethionine (SAM)	LC/MS pos	15915	C00019	HMDB01185		0.78		0.1073	0.7056		1.1337	0.8839		100	100		Amino acid	Cysteine, methionine, SAM, taurine metabolism	1263		24346-00-7;86867-01-8;	676	399.1
	259			S-adenosylhomocysteine (SAH)	LC/MS neg	15948	C00021	HMDB00939		0.72		0.1788	0.7056		1.122	0.8031		100	100		Amino acid	Cysteine, methionine, SAM, taurine metabolism	197		979-92-0;	1821	383.1
	260			methionine	LC/MS pos	1302	C00073	HMDB00696		1.19		0.3808	0.7056		0.9781	1.1591		100	100		Amino acid	Cysteine, methionine, SAM, taurine metabolism	415	6992087;6137	63-68-3;	1252	150.1
	262			N-acetylmethionine	LC/MS neg	1589	C02712	HMDB11745		1.17		0.4608	0.7056		0.9694	1.1294		100	100		Amino acid	Cysteine, methionine, SAM, taurine metabolism	1083	448580	65-82-7;	1805	190.1
	264			2-hydroxybutyrate (AHB)	GC/MS	21044	C05984	HMDB00008		2.04		0.1949	0.7056		0.5814	1.1874		67	67		Amino acid	Cysteine, methionine, SAM, taurine metabolism	100000933	440864	3347-90-8;	1169.4	130.9
	277		Urea cycle; arginine-, proline-, metabolism	dimethylarginine (SDMA + ADMA)	LC/MS pos	36808	C03626	HMDB01539		1.04		0.6372	0.7767		0.9946	1.034		100	100		Amino acid	Urea cycle; arginine-, proline-, metabolism	100001810	123831	102783-24-4;	812	203.2
	278			arginine	LC/MS pos	1638	C00062	HMDB00517		1.09		0.6291	0.7745		0.9953	1.0807		100	100		Amino acid	Urea cycle; arginine-, proline-, metabolism	231	5246487;232	1119-34-2;	650	175.2
	281			ornithine	GC/MS	1493	C00077	HMDB03374		2.39		0.4354	0.7056		0.6692	1.5968		67	100		Amino acid	Urea cycle; arginine-, proline-, metabolism	444	6262	3184-13-2;	1763.8	141.9
	283			urea	GC/MS	1670	C00086	HMDB00294		0.96		0.8423	0.9224		1.0196	0.9745		100	100		Amino acid	Urea cycle; arginine-, proline-, metabolism	533	1176;16150869	57-13-6;	1223.9	171
	284			proline	LC/MS pos	1898	C00148	HMDB00162		1.16		0.3544	0.7056		0.9786	1.1364		100	100		Amino acid	Urea cycle; arginine-, proline-, metabolism	480	145742;6971047	147-85-3;	796	116.1
	285			5-aminovalerate	LC/MS pos	18319	C00431	HMDB03355		0.93		0.9795	0.9962		0.9823	0.91		100	100		Amino acid	Urea cycle; arginine-, proline-, metabolism	100000454	6992101;138	660-88-8;	860	118.1
	286			citrulline	LC/MS pos	2132	C00327	HMDB00904		1.02		0.9365	0.9719		0.9492	0.9635		100	100		Amino acid	Urea cycle; arginine-, proline-, metabolism	391	833	372-75-8;	715	176.1
	290			trans-4-hydroxyproline	GC/MS	1366	C01157	HMDB00725		0.78		0.2056	0.7056		1.1445	0.8949		100	100		Amino acid	Urea cycle; arginine-, proline-, metabolism	1001	5810;6971053	51-35-4;	1537	140
	297			N-delta-acetylornithine*	LC/MS pos	43249				1.02		0.998	0.998		0.8924	0.9103		100	100		Amino acid	Urea cycle; arginine-, proline-, metabolism	100004523	9920500		836.2	175.1
	300		Creatine metabolism	creatine	LC/MS pos	27718	C00300	HMDB00064		0.71		0.2086	0.7056		1.0626	0.7529		100	100		Amino acid	Creatine metabolism	1221	586	57-00-1;	758	132.1
	305		Butanoate metabolism	2-aminobutyrate	GC/MS	1577	C02261	HMDB00650		0.73		0.5638	0.7609		1.1403	0.8327		100	100		Amino acid	Butanoate metabolism	1128	439691;6971251	1492-24-6;	1215.7	130
	308		Polyamine metabolism	5-methylthioadenosine (MTA)	LC/MS pos	1419	C00170	HMDB01173		0.82		0.2393	0.7056		1.1258	0.9266		100	100		Amino acid	Polyamine metabolism	212	439176	2457-80-9;	2427	298.1
	309			putrescine	GC/MS	1408	C00134	HMDB01414		0.61		0.1521	0.7056		1.1351	0.6878		100	100		Amino acid	Polyamine metabolism	49		110-60-1;	1705.8	174
	312			spermidine	LC/MS pos	485	C00315	HMDB01257		0.78		0.3023	0.7056		1.1275	0.8842		100	100		Amino acid	Polyamine metabolism	50	1102	124-20-9;	533	146.2
	318		Guanidino and acetamido metabolism	4-guanidinobutanoate	LC/MS pos	15681	C01035	HMDB03464		1.22		0.4072	0.7056		0.9602	1.1696		100	100		Amino acid	Guanidino and acetamido metabolism	100000096	500	463-003;463-00-3;	1085	146.1
	323		Glutathione metabolism	glutathione, reduced (GSH)	LC/MS pos	2127	C00051	HMDB00125		0.89		0.6172	0.7681		1.0057	0.8996		67	100		Amino acid	Glutathione metabolism	496	124886	70-18-8;	1274	308.1
	324			S-methylglutathione	LC/MS pos	33944	C11347			0.72		0.0201	0.7056		1.1671	0.8456		100	100		Amino acid	Glutathione metabolism	100001259	3605667	2922-56-7;	1610	322.1
	325			5-oxoproline	LC/MS neg	1494	C01879	HMDB00267		0.76		0.302	0.7056		1.0375	0.792		100	100		Amino acid	Glutathione metabolism	1021	7405	98-79-3;	744	128.2
	326			glutathione, oxidized (GSSG)	LC/MS pos	27727	C00127	HMDB03337		0.76		0.0325	0.7056		1.1281	0.861		100	100		Amino acid	Glutathione metabolism	448	65359;11215652	103239-24-3;	1535	613.1
	327			cysteine-glutathione disulfide	LC/MS pos	35159		HMDB00656		0.76		0.1197	0.7056		1.1049	0.8343		100	100		Amino acid	Glutathione metabolism	100001437	4247235	13081-14-6;	821	427.1
	328			ophthalmate	LC/MS pos	34592		HMDB05765		0.81		0.3135	0.7056		1.0771	0.8682		100	100		Amino acid	Glutathione metabolism	100001311	9817431	495-27-2;	1457	290.1
	340	Peptide	Dipeptide	glycylglycine	GC/MS	21030	C02037	HMDB11733		1.08		0.4397	0.7056		0.992	1.0718		100	100		Peptide	Dipeptide	100000898	1548897;11163	556-50-3;	1447.3	258.1
	344			glycylproline	LC/MS pos	22171		HMDB00721		1.42		0.3237	0.7056		0.9298	1.3164		100	100		Peptide	Dipeptide	100000976	3013625;6993386	704-15-4;	1115	173.1
	416			pro-hydroxy-pro	LC/MS pos	35127		HMDB06695		1.14		0.3292	0.7056		0.9574	1.0909		100	100		Peptide	Dipeptide	100001167	11673055	18684-24-7;	960	229.2
	440			cysteinylglycine	GC/MS	37642	C01419	HMDB00078		0.76		0.522	0.7395		0.9655	0.7383		100	100		Peptide	Dipeptide	278	65270	19246-18-5;	1763	240.9
	570			prolylproline	LC/MS pos	40731				1.04		0.9652	0.993		0.9613	0.9966		100	100		Peptide	Dipeptide	100003678	11902928;11622593	999-99-9;	1500	213.1
	621		Dipeptide derivative	anserine	LC/MS neg	15747	C01262	HMDB00194		0.87		0.5144	0.7395		1.0747	0.9362		100	100		Peptide	Dipeptide derivative	100000044	6992114;112072	10030-52-1;	1126	239.2
	625		gamma-glutamyl	gamma-glutamylvaline	LC/MS pos	32393		HMDB11172		0.9		0.6175	0.7681		0.9714	0.8761		100	100		Peptide	gamma-glutamyl	100001126		2746-34-1;	2040	247.2
	627			gamma-glutamylleucine	LC/MS pos	18369		HMDB11171		1.01		0.9954	0.998		0.9843	0.9929		100	100		Peptide	gamma-glutamyl	1268	151023	2566-39-4;	2744	261.2
	628			gamma-glutamylisoleucine*	LC/MS pos	34456		HMDB11170		1.18		0.4603	0.7056		0.9907	1.171		100	100		Peptide	gamma-glutamyl	100001485			2644	261.2
	631			gamma-glutamylmethionine	LC/MS pos	37539				1.06		0.8846	0.9362		0.9331	0.9858		100	100		Peptide	gamma-glutamyl	100001313	7009567	17663-87-5;	1993	279.2
	632			gamma-glutamylglutamate	LC/MS pos	36738				0.81		0.3859	0.7056		1.0684	0.8705		100	100		Peptide	gamma-glutamyl	331	92865	1116-22-9;	1036	277.1
	633			gamma-glutamylglutamine	LC/MS pos	2730		HMDB11738		1.12		0.4559	0.7056		0.9576	1.0745		100	100		Peptide	gamma-glutamyl	1140	150914	10148-81-9;	806	276.1
	635			gamma-glutamylphenylalanine	LC/MS pos	33422		HMDB00594		0.99		0.9969	0.998		0.924	0.9141		100	100		Peptide	gamma-glutamyl	100000491	111299	7432-24-8;	2846	295.1
	636			gamma-glutamyltyrosine	LC/MS pos	2734				0.83		0.6396	0.7767		1.0493	0.8739		100	100		Peptide	gamma-glutamyl	1102	94340	7432-23-7;	2073	311.2
	637			gamma-glutamylthreonine*	LC/MS pos	33364				0.9		0.5686	0.7609		0.9711	0.8786		100	100		Peptide	gamma-glutamyl	100001314		5652-48-2;	977	249.1
	640			gamma-glutamylalanine	LC/MS pos	37063				0.83		0.2507	0.7056		1.1518	0.9506		100	100		Peptide	gamma-glutamyl	100001843	440103	5875-41-2;	1108	219
	685	Carbohydrate	Aminosugars metabolism	erythronate*	GC/MS	33477		HMDB00613		0.9		0.3824	0.7056		1.086	0.9759		100	100		Carbohydrate	Aminosugars metabolism	100001320	2781043	88759-55-1;	1546.9	292.1
	687			N-acetylneuraminate	GC/MS	1592	C00270	HMDB00230		0.79		0.5684	0.7609		0.9692	0.7655		67	67		Carbohydrate	Aminosugars metabolism	1162		131-48-6;	2074.9	245
	711		Fructose, mannose, galactose, starch, and sucrose metabolism	fructose	GC/MS	577	C00095	HMDB00660		1.25		0.2211	0.7056		0.8711	1.0923		100	100		Carbohydrate	Fructose, mannose, galactose, starch, and sucrose metabolism	878	5984	57-48-7;	1758	217
	722			maltose	GC/MS	15806	C00208	HMDB00163		0.54		0.1447	0.7056		1.2968	0.7035		100	100		Carbohydrate	Fructose, mannose, galactose, starch, and sucrose metabolism	913	439341	6363-53-7;	2142.1	204.1
	723			mannitol	GC/MS	15335	C00392	HMDB00765		0.61		0.1587	0.7056		1.274	0.7788		100	100		Carbohydrate	Fructose, mannose, galactose, starch, and sucrose metabolism	100000277	6251	69-65-8;	1839	319.1
	727			mannose	GC/MS	584	C00159	HMDB00169		0.89		0.6258	0.773		1.0761	0.96		100	100		Carbohydrate	Fructose, mannose, galactose, starch, and sucrose metabolism	803	161658	3458-28-4;	1753.5	203.9
	728			mannose-1-phosphate	GC/MS	33868	C00636	HMDB06330		0.76		0.2894	0.7056		1.0824	0.8187		100	100		Carbohydrate	Fructose, mannose, galactose, starch, and sucrose metabolism	293		71888-67-0;	1708	217.1
	729			mannose-6-phosphate	GC/MS	1470	C00275	HMDB01078		0.64		0.2506	0.7056		1.2599	0.8054		100	100		Carbohydrate	Fructose, mannose, galactose, starch, and sucrose metabolism	294		70442-25-0;104872-94-8;	2035.9	387.2
	735			sorbitol	GC/MS	15053	C00794	HMDB00247		0.94		0.5699	0.7609		1.0135	0.9513		100	100		Carbohydrate	Fructose, mannose, galactose, starch, and sucrose metabolism	506	107428	6706-59-8;	1843	319.1
	742			maltotriose	GC/MS	15877	C01835	HMDB01262		0.31		0.4087	0.7056		2.2757	0.7102		100	67		Carbohydrate	Fructose, mannose, galactose, starch, and sucrose metabolism	100000276	439586	1109-28-0;	2419	204
	773		Glycolysis, gluconeogenesis, pyruvate metabolism	1,5-anhydroglucitol (1,5-AG)	GC/MS	20675	C07326	HMDB02712		1.02		0.9209	0.9613		1.0324	1.0561		100	100		Carbohydrate	Glycolysis, gluconeogenesis, pyruvate metabolism	100000580		154-58-5;	1788.7	217.1
	775			glycerate	GC/MS	1572	C00258	HMDB00139		1.13		0.6135	0.7681		1.004	1.1356		100	100		Carbohydrate	Glycolysis, gluconeogenesis, pyruvate metabolism	1052	752	600-19-1;	1360.7	189
	778			glucose-6-phosphate (G6P)	GC/MS	31260	C00668	HMDB01401		0.72		0.2403	0.7056		1.1097	0.7942		100	100		Carbohydrate	Glycolysis, gluconeogenesis, pyruvate metabolism	291		103192-55-8;	2042.7	387.2
	780			glucose	GC/MS	38507	C00031	HMDB00122		1.25		0.1534	0.7056		0.9576	1.1948		100	100		Carbohydrate	Glycolysis, gluconeogenesis, pyruvate metabolism	572	79025	50-99-7;	1866.8	204.1
	783			fructose-6-phosphate	GC/MS	12021	C05345	HMDB00124		0.78		0.6643	0.7958		1.0469	0.8213		100	100		Carbohydrate	Glycolysis, gluconeogenesis, pyruvate metabolism	1232		103213-47-4;	1994.9	315.1
	786			Isobar: fructose 1,6-diphosphate, glucose 1,6-diphosphate, myo-inositol 1,4 or 1,3-diphosphate	LC/MS neg	36984				0.77		0.3781	0.7056		1.0646	0.8204		100	100		Carbohydrate	Glycolysis, gluconeogenesis, pyruvate metabolism	100002180			572	339
	788			3-phosphoglycerate	GC/MS	1414	C00597	HMDB00807		0.9		0.6037	0.7681		1.0704	0.9648		100	100		Carbohydrate	Glycolysis, gluconeogenesis, pyruvate metabolism	132		80731-10-8;	1754	299
	793			phosphoenolpyruvate (PEP)	GC/MS	597	C00074	HMDB00263		0.91		0.6522	0.7839		1.0374	0.9461		100	100		Carbohydrate	Glycolysis, gluconeogenesis, pyruvate metabolism	463	1005	10526-80-4;	1595.4	369
	795			lactate	GC/MS	527	C00186	HMDB00190		1.01		0.9173	0.9604		1.0552	1.0675		100	100		Carbohydrate	Glycolysis, gluconeogenesis, pyruvate metabolism	482	612	79-33-4;	1102.8	116.9
	808		Nucleotide sugars, pentose metabolism	6-phosphogluconate	GC/MS	15442	C00345	HMDB01316		0.85		0.5679	0.7609		1.0179	0.8703		100	100		Carbohydrate	Nucleotide sugars, pentose metabolism	100000341	91493	921-62-0;53411-70-4;	2060.4	387.2
	809			arabitol	GC/MS	38075	C00474	HMDB01851		1.01		0.8849	0.9362		1.0075	1.0161		100	100		Carbohydrate	Nucleotide sugars, pentose metabolism	100000012	94154	7643-75-6;	1687.5	307.1
	811			ribitol	GC/MS	15772	C00474	HMDB00508		0.85		0.4355	0.7056		1.0239	0.8678		100	100		Carbohydrate	Nucleotide sugars, pentose metabolism	100000406		488-81-3;	1692.4	217
	814			sedoheptulose-7-phosphate	GC/MS	35649	C05382	HMDB01068		0.75		0.2555	0.7056		1.1056	0.8285		100	100		Carbohydrate	Nucleotide sugars, pentose metabolism	100001628	616	2646-35-7;	2070	691.35
	817			ribose	GC/MS	12080	C00121	HMDB00283		0.68		0.2593	0.7056		1.2546	0.8583		100	100		Carbohydrate	Nucleotide sugars, pentose metabolism	914	5311110	50-69-1;	1639.2	204
	822			ribulose	GC/MS	35855	C00309	HMDB00621		0.64		0.1177	0.7056		1.2917	0.8218		100	100		Carbohydrate	Nucleotide sugars, pentose metabolism	100000147	79021	488-84-6;	1662	306.1
	824			Isobar: ribulose 5-phosphate, xylulose 5-phosphate	GC/MS	37288				0.72		0.1915	0.7056		1.1679	0.8405		100	100		Carbohydrate	Nucleotide sugars, pentose metabolism	100002179			1935	357.2
	828			xylitol	GC/MS	41319	C00379	HMDB02917		1.06		0.864	0.9362		0.9531	1.01		100	100		Carbohydrate	Nucleotide sugars, pentose metabolism	543	6912	87-99-0;	1677.6	217
	829			arabinose	GC/MS	575	C00216	HMDB00646		0.58		0.2146	0.7056		1.492	0.8696		100	100		Carbohydrate	Nucleotide sugars, pentose metabolism	828	66308	28697-53-2;	1631.6	217
	832			xylose	GC/MS	15835	C00181	HMDB00098		0.89		0.7317	0.8481		1.0272	0.9096		100	100		Carbohydrate	Nucleotide sugars, pentose metabolism	826	95259	609-06-3;	1723.9	204
	833			xylonate	GC/MS	35638	C05411			0.91		0.6043	0.7681		0.9874	0.8986		100	100		Carbohydrate	Nucleotide sugars, pentose metabolism	100001627	6602431	73686-31-7;	1722	292
	847	Energy	Krebs cycle	citrate	GC/MS	1564	C00158	HMDB00094		0.53		0.0128	0.6514		1.4028	0.7483		100	100		Energy	Krebs cycle	1124	311	77-92-9;	1763.4	273.1
	858			succinate	LC/MS neg	1437	C00042	HMDB00254		0.72		0.2874	0.7056		1.1122	0.7972		100	100		Energy	Krebs cycle	252	1110	110-15-6;	618	117.1
	859			succinylcarnitine	LC/MS pos	37058				0.55		0.1417	0.7056		1.1261	0.6172		100	100		Energy	Krebs cycle	100001948			1401	262.1
	862			fumarate	GC/MS	1643	C00122	HMDB00134		0.76		0.3712	0.7056		1.1803	0.8916		100	100		Energy	Krebs cycle	330		100-17-8;	1382.1	245
	866			malate	GC/MS	1303	C00149	HMDB00156		0.74		0.3238	0.7056		1.2035	0.8949		100	100		Energy	Krebs cycle	409	525	6915-15-7;	1502	233
	870		Oxidative phosphorylation	phosphate	GC/MS	11438	C00009	HMDB01429		0.9		0.3424	0.7056		1.0319	0.9253		100	100		Energy	Oxidative phosphorylation	461	1061	7664-38-2 ;	1307.7	298.9
	871			pyrophosphate (PPi)	GC/MS	2078	C00013	HMDB00250		1.63		0.2132	0.7056		0.7543	1.2279		100	100		Energy	Oxidative phosphorylation	495	644102	1466-09-3;2466-09-3;	1642.3	451
	872	Lipid	Essential fatty acid	linoleate (18:2n6)	LC/MS neg	1105	C01595	HMDB00673		0.84		0.4167	0.7056		1.1007	0.9193		100	100		Lipid	Essential fatty acid	180	5280450	60-33-3;	5533	279.3
	876			linolenate [alpha or gamma; (18:3n3 or 6)]	LC/MS neg	34035	C06427	HMDB01388		0.8		0.4316	0.7056		1.1377	0.914		100	100		Lipid	Essential fatty acid	100001337			5450	277.3
	877			dihomo-linolenate (20:3n3 or n6)	LC/MS neg	35718	C03242	HMDB02925		0.68		0.2386	0.7056		1.067	0.727		100	100		Lipid	Essential fatty acid	100001739	5312529	17046-59-2 ;	5600	305.4
	878			eicosapentaenoate (EPA; 20:5n3)	LC/MS neg	18467	C06428	HMDB01999		0.61		0.1338	0.7056		1.1731	0.7164		100	100		Lipid	Essential fatty acid	2050	446284	10-2005-9;10417-94-4;	5442	301.3
	879			docosapentaenoate (n3 DPA; 22:5n3)	LC/MS neg	32504	C16513	HMDB01976		0.67		0.1563	0.7056		1.078	0.7268		100	100		Lipid	Essential fatty acid	100001181		2234-74-4 ;	5574	329.4
	880			docosapentaenoate (n6 DPA; 22:5n6)	LC/MS neg	37478	C16513	HMDB13123		0.73		0.2499	0.7056		1.1519	0.8396		100	100		Lipid	Essential fatty acid	100001580	6441454	25182-74-5;	5625	329.4
	881			docosahexaenoate (DHA; 22:6n3)	LC/MS neg	19323	C06429	HMDB02183		0.78		0.3084	0.7056		1.0668	0.8339		100	100		Lipid	Essential fatty acid	100000665	445580	6217-54-5;	5518	327.3
	883		Short chain fatty acid	valerate	LC/MS neg	33443	C00803	HMDB00892		1.29		0.4226	0.7056		0.6971	0.899		33	33		Lipid	Short chain fatty acid	1136	7991	109-52-4;	1774	101.2
	886		Medium chain fatty acid	caproate (6:0)	LC/MS neg	32489	C01585	HMDB00535		1.32		0.2812	0.7056		0.9495	1.2568		100	100		Lipid	Medium chain fatty acid	926	8892	142-62-1;	2766	115.2
	887			heptanoate (7:0)	LC/MS neg	1644	C17714	HMDB00666		1.11		0.5375	0.7526		1.0033	1.1145		100	100		Lipid	Medium chain fatty acid	925	8094	111-14-8;	3695	129.2
	888			caprylate (8:0)	LC/MS neg	32492	C06423	HMDB00482		1.34		0.0015	0.272		0.8608	1.1526		100	100		Lipid	Medium chain fatty acid	932	379	124-07-2;	4367	143.2
	889			pelargonate (9:0)	LC/MS neg	12035	C01601	HMDB00847		1.01		0.9046	0.9498		0.9728	0.9817		100	100		Lipid	Medium chain fatty acid	437	5461016	112-05-0;	4847	157.2
	890			caprate (10:0)	LC/MS neg	1642	C01571	HMDB00511		1.14		0.4153	0.7056		0.9094	1.0348		100	100		Lipid	Medium chain fatty acid	888	2969	112-37-8;	5092	171.2
	891			undecanoate (11:0)	LC/MS neg	12067		HMDB00947		0.98		0.8864	0.9362		0.9788	0.9573		100	100		Lipid	Medium chain fatty acid	889	8180	334-48-5;	5207	185.2
	893			laurate (12:0)	GC/MS	1645	C02679	HMDB00638		1.17		0.3883	0.7056		0.9874	1.1548		100	100		Lipid	Medium chain fatty acid	181	3893	143-07-7;	1640.7	257.2
	899		Long chain fatty acid	myristate (14:0)	LC/MS neg	1365	C06424	HMDB00806		0.88		0.5463	0.7559		1.1686	1.0316		100	100		Lipid	Long chain fatty acid	519	11005	544-63-8;	5439	227.3
	900			myristoleate (14:1n5)	LC/MS neg	32418	C08322	HMDB02000		0.47		0.1221	0.7056		1.3983	0.6504		100	100		Lipid	Long chain fatty acid	100001198	5281119	544-64-9 ;	5338	225.3
	901			pentadecanoate (15:0)	GC/MS	1361	C16537	HMDB00826		0.81		0.4681	0.7056		1.2292	0.9967		100	100		Lipid	Long chain fatty acid	980	13849	1002-84-2;10002-84-2;	1853.5	299.2
	902			palmitate (16:0)	LC/MS neg	1336	C00249	HMDB00220		0.81		0.2517	0.7056		1.0428	0.8493		100	100		Lipid	Long chain fatty acid	424	985	57-10-3;	5619	255.3
	903			palmitoleate (16:1n7)	LC/MS neg	33447	C08362	HMDB03229		0.68		0.2714	0.7056		1.2666	0.8672		100	100		Lipid	Long chain fatty acid	452	445638	373-49-9;	5477	253.3
	905			margarate (17:0)	LC/MS neg	1121		HMDB02259		0.77		0.0943	0.7056		1.0876	0.8401		100	100		Lipid	Long chain fatty acid	891	10465	506-12-7;	5733	269.3
	906			10-heptadecenoate (17:1n7)	LC/MS neg	33971				0.86		0.3437	0.7056		1.0915	0.9415		100	100		Lipid	Long chain fatty acid	100001278	5312435	29743-97-3;	5558	267.3
	907			stearate (18:0)	LC/MS neg	1358	C01530	HMDB00827		0.85		0.1365	0.7056		1.0777	0.9168		100	100		Lipid	Long chain fatty acid	439	5281	57-11-4;	5886	283.4
	909			oleate (18:1n9)	GC/MS	1359	C00712	HMDB00207		0.64		0.1051	0.7056		1.3943	0.8912		100	100		Lipid	Long chain fatty acid	442	445639	112-80-1;	1984.4	339.2
	911			cis-vaccenate (18:1n7)	GC/MS	33970	C08367			0.87		0.5739	0.7617		1.0983	0.9539		100	100		Lipid	Long chain fatty acid	100001228	5282761	506-17-2;	1987	339.3
	916			stearidonate (18:4n3)	LC/MS neg	33969	C16300	HMDB06547		0.62		0.0427	0.7056		1.1748	0.7306		100	100		Lipid	Long chain fatty acid	100001229	5312508	111174-40-4 ;	5381	275.3
	917			nonadecanoate (19:0)	LC/MS neg	1356	C16535	HMDB00772		0.55		0.0425	0.7056		1.4358	0.7935		100	100		Lipid	Long chain fatty acid	892	12591	646-30-0;	6073	297.3
	918			10-nonadecenoate (19:1n9)	LC/MS neg	33972				0.71		0.1815	0.7056		1.1779	0.8395		100	100		Lipid	Long chain fatty acid	100001277	5312513	73033-09-7;	5775	295.4
	923			eicosenoate (20:1n9 or 11)	LC/MS neg	33587		HMDB02231		0.65		0.1093	0.7056		1.149	0.7521		100	100		Lipid	Long chain fatty acid	100001335			5955	309.4
	925			dihomo-linoleate (20:2n6)	LC/MS neg	17805	C16525			0.62		0.1382	0.7056		1.162	0.7194		100	100		Lipid	Long chain fatty acid	1231	6439848	2091-39-6;	5722	307.3
	928			mead acid (20:3n9)	LC/MS neg	35174		HMDB10378		0.77		0.339	0.7056		1.1207	0.8616		100	100		Lipid	Long chain fatty acid	100001472	5312531	20590-32-3;	5642	305.4
	929			arachidonate (20:4n6)	LC/MS neg	1110	C00219	HMDB01043		0.66		0.2229	0.7056		1.0652	0.7066		100	100		Lipid	Long chain fatty acid	229	444899	506-32-1;	5525	303.4
	934			docosadienoate (22:2n6)	LC/MS neg	32415	C16533			0.62		0.124	0.7056		1.2374	0.7732		100	100		Lipid	Long chain fatty acid	100001182	5282807	7370-49-2 ;	6017	335.4
	935			docosatrienoate (22:3n3)	LC/MS neg	32417	C16534	HMDB02823		0.57		0.1182	0.7056		1.4144	0.8062		100	100		Lipid	Long chain fatty acid	100001195	5312556	59708-86-0 ;	5825	333.4
	936			adrenate (22:4n6)	LC/MS neg	32980	C16527	HMDB02226		0.71		0.1981	0.7056		1.2735	0.9011		100	100		Lipid	Long chain fatty acid	100001193	5282844	2091-25-0;	5684	331.3
	966		Fatty acid, monohydroxy	4-hydroxybutyrate (GHB)	GC/MS	34585	C00989	HMDB00710		1.19		0.3845	0.7056		0.9468	1.1227		100	100		Lipid	Fatty acid, monohydroxy	100001507	10413	502-85-2;	1277	233.1
	982			2-hydroxystearate	LC/MS neg	17945	C03045			0.86		0.3239	0.7056		1.0313	0.8891		100	100		Lipid	Fatty acid, monohydroxy	1239	69417	629-22-1;	5705	299.4
	985			2-hydroxypalmitate	LC/MS neg	35675				0.85		0.2935	0.7056		1.0767	0.9163		100	100		Lipid	Fatty acid, monohydroxy	100001579	92836	764-67-0;	5508	271.3
	990			13-HODE + 9-HODE	LC/MS neg	37752				0.6		0.2658	0.7056		1.0925	0.6509		100	100		Lipid	Fatty acid, monohydroxy	100002196			5270	295.2
	1005		Fatty acid, dicarboxylate	azelate (nonanedioate)	LC/MS neg	18362	C08261	HMDB00784		0.82		0.41	0.7056		1.1375	0.9286		100	100		Lipid	Fatty acid, dicarboxylate	2029	2266	123-99-9;	1322	187.2
	1008			tetradecanedioate	LC/MS neg	35669		HMDB00872		0.47		0.0861	0.7056		1.1337	0.5296		100	67		Lipid	Fatty acid, dicarboxylate	100001613	13185	821-38-5;	3970	257.2
	1009			hexadecanedioate	LC/MS neg	35678		HMDB00672		0.5		0.0877	0.7056		1.337	0.6729		100	100		Lipid	Fatty acid, dicarboxylate	100001614	10459	505-54-4;	4650	285.2
	1026		Fatty acid, amino	2-aminooctanoate	LC/MS pos	43343		HMDB00991		1.21		0.6022	0.7681		0.8018	0.9737		100	100		Lipid	Fatty acid, amino	100004227	69522	644-90-6;	3384	160.1
	1034		Fatty acid, branched	15-methylpalmitate (isobar with 2-methylpalmitate)	LC/MS neg	38768				0.78		0.1789	0.7056		1.1571	0.8988		100	100		Lipid	Fatty acid, branched	100002945			5698	269.4
	1036			17-methylstearate	LC/MS neg	38296				0.7		0.0674	0.7056		1.2807	0.8926		100	100		Lipid	Fatty acid, branched	100002356	3083779	2724-59-6;	5987	297.4
	1047		Eicosanoid	prostaglandin A2	LC/MS neg	19761	C05953	HMDB02752		0.79		0.47	0.7056		1.1503	0.9093		100	100		Lipid	Eicosanoid	100000578	5280880	13345-50-1;	4875	333.3
	1048			prostaglandin B2	LC/MS neg	19499	C05954	HMDB04236		0.65		0.337	0.7056		1.0672	0.6909		100	100		Lipid	Eicosanoid	100000576	5280881	13367-85-6;	4943	333.4
	1049			prostaglandin D2	LC/MS neg	7737	C00696	HMDB01403		0.84		0.5876	0.7681		0.941	0.7941		100	100		Lipid	Eicosanoid	486	448457	41598-07-6;	4657	351.2
	1050			prostaglandin E1	LC/MS neg	19391	C04741	HMDB01442		0.7		0.3445	0.7056		1.1247	0.7823		100	100		Lipid	Eicosanoid	1313	5280723	745-65-3;	4600	353.3
	1051			prostaglandin E2	LC/MS neg	7746	C00584	HMDB01220		0.77		0.4306	0.7056		1.0972	0.8404		100	100		Lipid	Eicosanoid	487	5280360	363-24-6;	4562	351.3
	1055			prostaglandin I2	LC/MS pos	32466	C01312	HMDB01335		0.67		0.329	0.7056		1.1171	0.747		100	100		Lipid	Eicosanoid	25		61849-14-7;	4999	353.2
	1063			13,14-dihydro-15-keto-prostaglandin a2	LC/MS neg	19449		HMDB01244		0.39		0.2248	0.7056		1.6203	0.6378		100	100		Lipid	Eicosanoid	100000587		74872-89-2;	4822	333.4
	1078			8-iso-15-keto-prostaglandin E2	LC/MS neg	7758	C04707	HMDB02341		0.96		0.9784	0.9962		1.0268	0.9894		100	100		Lipid	Eicosanoid	1317	16061134	914804-63-0;	4410	349.2
	1084			6-keto prostaglandin F1alpha	LC/MS neg	20476	C05961	HMDB02886		0.7		0.3543	0.7056		1.0909	0.7617		100	100		Lipid	Eicosanoid	100000571	5280888	58961-34-8;58962-34-8;	4180	369.3
	1086			12-HEPE	LC/MS neg	37534		HMDB10202		0.77		0.1185	0.7056		1.1282	0.8652		100	100		Lipid	Eicosanoid	100002165	10041593	81187-21-5;	5236	317.3
	1093			12-HETE	LC/MS neg	37536		HMDB06111		1.28		0.4111	0.7056		0.9409	1.2016		100	100		Lipid	Eicosanoid	100002167		73837-14-6;	5295	319.3
	1101		Endocannabinoid	palmitoyl ethanolamide	LC/MS neg	38165		HMDB02100		0.62		0.0813	0.7056		1.1521	0.7096		100	100		Lipid	Endocannabinoid	1489	4671	544-31-0;	6416	298.4
	1109		Fatty acid metabolism (also BCAA metabolism)	propionylcarnitine	LC/MS pos	32452	C03017	HMDB00824		0.8		0.3139	0.7056		1.082	0.8688		100	100		Lipid	Fatty acid metabolism (also BCAA metabolism)	100001162	107738	17298-37-2 ;	1589	218.2
	1111			butyrylcarnitine	LC/MS pos	32412	C02862	HDMB02013		1.35		0.2223	0.7056		0.875	1.1856		100	100		Lipid	Fatty acid metabolism (also BCAA metabolism)	100001054	213144	25576-40-3;	2007	232.2
	1112			hydroxybutyrylcarnitine*	LC/MS pos	43264		HMDB13127		0.66		0.2399	0.7056		1.1626	0.7701		100	100		Lipid	Fatty acid metabolism (also BCAA metabolism)	100003926			1475	248.2
	1114		Fatty acid metabolism	valerylcarnitine	LC/MS pos	34406		HMDB13128		1.03		0.8764	0.9362		0.9087	0.9384		100	100		Lipid	Fatty acid metabolism	100001394	6426903		2584	246.2
	1123		Carnitine metabolism	deoxycarnitine	LC/MS pos	36747	C01181	HMDB01161		0.85		0.4243	0.7056		1.0348	0.8796		100	100		Lipid	Carnitine metabolism	100001662	725	6249-56-5;	759	146.1
	1124			carnitine	LC/MS pos	15500	C00318			0.83		0.2908	0.7056		1.0454	0.8697		100	100		Lipid	Carnitine metabolism	100000007	10917	461-05-2;	702	162.2
	1125			3-dehydrocarnitine*	LC/MS pos	32654	C02636	HMDB12154		0.82		0.414	0.7056		1.1591	0.9504		100	100		Lipid	Carnitine metabolism	100001508	6991982	10457-99-5;	1020	160.2
	1126			acetylcarnitine	LC/MS pos	32198	C02571	HMDB00201		0.82		0.2748	0.7056		1.0562	0.8651		100	100		Lipid	Carnitine metabolism	100000802	7045767	5080-50-2;	1203	204.2
	1127			hexanoylcarnitine	LC/MS pos	32328		HMDB00705		0.84		0.4224	0.7056		1.0369	0.8718		100	100		Lipid	Carnitine metabolism	100000781	6426853	6920-35-0;	3174	260.2
	1129			octanoylcarnitine	LC/MS pos	33936	C02838	HMDB00791		1.04		0.8721	0.9362		1.0881	1.1288		100	100		Lipid	Carnitine metabolism	100001247	123701	3671-77-0;	4100	288.3
	1135			myristoylcarnitine	LC/MS pos	33952		HMDB05066		0.61		0.2636	0.7056		0.9908	0.5998		100	67		Lipid	Carnitine metabolism	100001270	6426854	18822-89-4;	5113	372.4
	1137			palmitoylcarnitine	LC/MS pos	22189	C02990	HMDB00222		0.48		0.2972	0.7056		1.2268	0.5914		100	100		Lipid	Carnitine metabolism	100000776	461	6865-14-1;	5179	400.4
	1138			stearoylcarnitine	LC/MS pos	34409		HMDB00848		0.49		0.2916	0.7056		1.3302	0.6508		100	100		Lipid	Carnitine metabolism	100001391		18822-91-8;	5300	428.4
	1139			oleoylcarnitine	LC/MS pos	35160		HMDB05065		0.65		0.2693	0.7056		1.0621	0.6941		100	67		Lipid	Carnitine metabolism	100001501		38677-66-6;	5202	426.4
	1141		Bile acid metabolism	cholate	LC/MS neg	22842	C00695	HMDB00619		0.87		0.5342	0.7509		1.1898	1.034		100	100		Lipid	Bile acid metabolism	136		81-25-4;	5148	407.4
	1146			taurocholate	LC/MS neg	18497	C05122	HMDB00036		0.16		0.0604	0.7056		3.8923	0.6151		100	100		Lipid	Bile acid metabolism	1648		145-42-6;	5122	514.3
	1149			taurochenodeoxycholate	LC/MS neg	18494	C05465	HMDB00951		0.67		0.3607	0.7056		0.9091	0.6117		100	33		Lipid	Bile acid metabolism	1629	387316	6009-98-9;	5218	498.3
	1153			deoxycholate	LC/MS neg	1114	C04483	HMDB00626		0.84		0.4294	0.7056		1.0321	0.8713		100	100		Lipid	Bile acid metabolism	302	440355	83-44-3;	5268	391.4
	1154			taurodeoxycholate	LC/MS neg	12261	C05463	HMDB00896		0.38		0.2194	0.7056		2.2803	0.8583		100	100		Lipid	Bile acid metabolism	1668	2733768	207737-97-1;	5243	498.3
	1175			alpha-muricholate	LC/MS neg	34092	C17647	HMDB00506		1.74		0.0908	0.7056		0.7406	1.2863		100	100		Lipid	Bile acid metabolism	100001280	3083761	2393-58-0;	4763	407.4
	1179			tauroursodeoxycholate	LC/MS neg	39378		HMDB00874		0.74		0.3505	0.7056		1.2329	0.9134		100	0		Lipid	Bile acid metabolism	100002912		14605-22-2;	5002.6	498.4
	1181			tauro(alpha + beta)muricholate	LC/MS neg	43167				0.23		0.0957	0.7056		3.2956	0.7484		100	100		Lipid	Bile acid metabolism	100004515			4743.7	514.4
	1183			taurohyodeoxycholic acid	LC/MS neg	43588				1.01		0.9558	0.9861		0.9101	0.9222		100	33		Lipid	Bile acid metabolism	100003869	119046	38411-85-7;	5050	498.5
	1188		Glycerolipid metabolism	choline phosphate	LC/MS pos	34396	C00588			0.68		0.2429	0.7056		1.0714	0.7276		100	100		Lipid	Glycerolipid metabolism	267	135437	72556-74-2;	695	184.1
	1189			ethanolamine	GC/MS	1497	C00189	HMDB00149		0.68		0.3347	0.7056		1.1458	0.7773		100	100		Lipid	Glycerolipid metabolism	420		141-43-5;	1304	174.1
	1190			phosphoethanolamine	LC/MS neg	1600	C00346	HMDB00224		0.75		0.131	0.7056		1.1043	0.8319		100	100		Lipid	Glycerolipid metabolism	1026	5232324;1015	1071-23-4;	644	140.1
	1193			glycerol	GC/MS	15122	C00116	HMDB00131		1.03		0.7919	0.8891		0.9329	0.9628		100	100		Lipid	Glycerolipid metabolism	1254	753	56-81-5;	1311	205
	1194			choline	LC/MS pos	15506	C00114			0.7		0.1807	0.7056		1.0921	0.7646		100	100		Lipid	Glycerolipid metabolism	1256	170746	67-48-1;	674	104.2
	1195			glycerol 3-phosphate (G3P)	GC/MS	15365	C00093	HMDB00126		0.88		0.3992	0.7056		1.095	0.9649		100	100		Lipid	Glycerolipid metabolism	100000258	754	29849-82-9;	1719.7	357.1
	1196			glycerophosphorylcholine (GPC)	LC/MS pos	15990	C00670	HMDB00086		0.96		0.7474	0.8579		1.0239	0.9839		100	100		Lipid	Glycerolipid metabolism	100000269	657272	28319-77-9;	694	258.1
	1199			cytidine 5'-diphosphocholine	LC/MS pos	34418	C00307			0.49		0.0478	0.7056		1.4067	0.6939		100	100		Lipid	Glycerolipid metabolism	1220		33818-15-4;	777	489.1
	1200			cytidine-5'-diphosphoethanolamine	LC/MS pos	34410	C00570	HMDB01564		0.45		0.1133	0.7056		1.6315	0.7268		100	100		Lipid	Glycerolipid metabolism	100001407	293	72842-05-8;	765	447
	1206		Inositol metabolism	myo-inositol	GC/MS	19934	C00137	HMDB00211		0.87		0.4197	0.7056		1.0508	0.9108		100	100		Lipid	Inositol metabolism	363		87-89-8;	1924.9	217
	1208			chiro-inositol	GC/MS	37112				1.14		0.7169	0.8391		1.1548	1.3124		100	100		Lipid	Inositol metabolism	100001859		643-12-9;	1857	318.1
	1209			pinitol	GC/MS	37086	C03844			0.9		0.5626	0.7609		1.0627	0.9523		100	100		Lipid	Inositol metabolism	100001860		10284-63-6;	1773	318.1
	1210			inositol 1-phosphate (I1P)	GC/MS	1481	C04006	HMDB00213		1.03		0.9793	0.9962		0.864	0.8939		100	100		Lipid	Inositol metabolism	370		106032-59-1;	2057.8	318.1
	1215			scyllo-inositol	GC/MS	32379	C06153	HMDB06088		1.29		0.6852	0.8181		1.0322	1.328		100	100		Lipid	Inositol metabolism	100001215		488-59-5;	1893.8	318.2
	1224		Ketone bodies	3-hydroxybutyrate (BHBA)	GC/MS	542	C01089	HMDB00357		1.13		0.3199	0.7056		0.9354	1.0616		100	100		Lipid	Ketone bodies	254	441	625-72-9;	1203.5	116.9
	1231		Lysolipid	1-palmitoylglycerophosphoethanolamine	LC/MS neg	35631		HMDB11503		0.89		0.4398	0.7056		1.0684	0.9545		100	100		Lipid	Lysolipid	100001567	9547069		5940	452.3
	1232			2-palmitoylglycerophosphoethanolamine*	LC/MS neg	35688				1.05		0.7983	0.8891		0.9513	0.9997		100	100		Lipid	Lysolipid	100001652			5790	452.3
	1236			1-stearoylglycerophosphoethanolamine	LC/MS neg	34416		HMDB11130		0.86		0.428	0.7056		1.0994	0.9489		100	100		Lipid	Lysolipid	100001461	9547068	69747-55-3;	6200	480.4
	1238			1-oleoylglycerophosphoethanolamine	LC/MS neg	35628		HMDB11506		0.94		0.6487	0.7823		1.0358	0.9766		100	100		Lipid	Lysolipid	100001569	9547071	89576-29-4;	5928	478.3
	1239			2-oleoylglycerophosphoethanolamine*	LC/MS neg	35687				0.83		0.3089	0.7056		1.0255	0.8542		100	100		Lipid	Lysolipid	100001651			5848	478.3
	1240			1-linoleoylglycerophosphoethanolamine*	LC/MS neg	32635		HMDB11507		1.04		0.7995	0.8891		0.9675	1.0082		100	100		Lipid	Lysolipid	100001570			5725	476.3
	1241			2-linoleoylglycerophosphoethanolamine*	LC/MS neg	36593				1.01		0.9929	0.998		1.0331	1.0484		100	100		Lipid	Lysolipid	100001776			5650	476.4
	1242			1-arachidonoylglycerophosphoethanolamine*	LC/MS neg	35186		HMDB11517		1.13		0.2708	0.7056		0.9827	1.1096		100	100		Lipid	Lysolipid	100001571			5731	500.3
	1243			2-arachidonoylglycerophosphoethanolamine*	LC/MS neg	32815				0.86		0.4316	0.7056		1.0371	0.8881		100	100		Lipid	Lysolipid	100001674			5674	500.3
	1245			2-docosapentaenoylglycerophosphoethanolamine*	LC/MS pos	34875				0.36		0.2054	0.7056		1.265	0.4563		100	100		Lipid	Lysolipid	100002065			5548	528.2
	1246			2-docosahexaenoylglycerophosphoethanolamine*	LC/MS neg	34258				0.83		0.4344	0.7056		1.0419	0.8663		100	100		Lipid	Lysolipid	100002061			5600	524.3
	1248			1-stearoylglycerophosphoglycerol	LC/MS neg	34437				0.78		0.2255	0.7056		1.0988	0.8538		100	100		Lipid	Lysolipid	100001462			5826	511.4
	1249			2-stearoylglycerophosphoglycerol*	LC/MS neg	41828				0.6		0.6136	0.7681		1.4778	0.8811		100	100		Lipid	Lysolipid	100004076			5758.4	511.4
	1250			1-myristoylglycerophosphocholine (14:0)	LC/MS pos	35626		HMDB10379		0.94		0.8021	0.8893		1.0693	1.0096		100	67		Lipid	Lysolipid	100001383	460604	20559-16-4;	5481	468.3
	1251			2-myristoylglycerophosphocholine*	LC/MS pos	35681				0.68		0.3549	0.7056		0.927	0.627		100	67		Lipid	Lysolipid	100001563			5450	468.3
	1252			1-pentadecanoylglycerophosphocholine (15:0)*	LC/MS pos	37418				0.66		0.3983	0.7056		0.9524	0.6303		100	67		Lipid	Lysolipid	100002173			5563	482.3
	1253			1-palmitoylglycerophosphocholine (16:0)	LC/MS pos	33955				0.64		0.3957	0.7056		1.1987	0.7664		100	100		Lipid	Lysolipid	100001263	86554	17364-16-8;	5671	496.4
	1254			2-palmitoylglycerophosphocholine*	LC/MS pos	35253				0.59		0.3482	0.7056		1.1841	0.6951		100	100		Lipid	Lysolipid	100001562			5604	496.3
	1255			1-palmitoleoylglycerophosphocholine (16:1)*	LC/MS pos	33230				0.63		0.3882	0.7056		1.1438	0.7254		100	100		Lipid	Lysolipid	100001511			5524	494.3
	1256			2-palmitoleoylglycerophosphocholine*	LC/MS pos	35819				0.56		0.3184	0.7056		1.1205	0.6317		100	100		Lipid	Lysolipid	100001561			5482	494.3
	1257			1-margaroylglycerophosphocholine (17:0)	LC/MS pos	33957		HMDB12108		0.66		0.6166	0.7681		1.6267	1.0664		100	67		Lipid	Lysolipid	100001264		50930-23-9;	5750	510.4
	1258			1-stearoylglycerophosphocholine (18:0)	LC/MS pos	33961				0.51		0.3442	0.7056		1.6256	0.824		100	100		Lipid	Lysolipid	100001271	497299	19420-57-6;	5844	524.4
	1259			2-stearoylglycerophosphocholine*	LC/MS pos	35255				0.85		0.7981	0.8891		1.3513	1.1434		100	67		Lipid	Lysolipid	100001555	10208382		5780	524.4
	1260			1-oleoylglycerophosphocholine (18:1)	LC/MS pos	33960				0.73		0.4765	0.7088		1.3413	0.9732		100	100		Lipid	Lysolipid	100001272	16081932	19420-56-5;	5700	522.4
	1261			2-oleoylglycerophosphocholine*	LC/MS pos	35254				0.76		0.5863	0.7681		1.4928	1.1271		100	67		Lipid	Lysolipid	100001556			5640	522.4
	1262			1-linoleoylglycerophosphocholine (18:2n6)	LC/MS pos	34419	C04100			0.7		0.4598	0.7056		1.0406	0.7267		100	100		Lipid	Lysolipid	100001395	11988421		5574	520.4
	1263			2-linoleoylglycerophosphocholine*	LC/MS pos	35257				0.48		0.2627	0.7056		1.1985	0.5734		100	100		Lipid	Lysolipid	100001557			5544	520.4
	1264			1-arachidoylglycerophosphocholine (20:0)	LC/MS pos	35623		HMDB10390		0.15		0.5672	0.7609		4.1646	0.6072		67	100		Lipid	Lysolipid	100001384			6100	552.4
	1268			1-arachidonoylglycerophosphocholine (20:4n6)*	LC/MS pos	33228	C05208			0.68		0.4674	0.7056		1.1674	0.7922		100	100		Lipid	Lysolipid	100001551			5554	544.3
	1269			2-arachidonoylglycerophosphocholine*	LC/MS pos	35256				0.55		0.3158	0.7056		1.095	0.6018		100	100		Lipid	Lysolipid	100001554			5524	544.3
	1272			1-docosahexaenoylglycerophosphocholine (22:6n3)*	LC/MS pos	33822				0.73		0.432	0.7056		1.1078	0.8115		100	100		Lipid	Lysolipid	100001566			5518	568.4
	1273			2-docosahexaenoylglycerophosphocholine*	LC/MS pos	35883				0.6		0.2762	0.7056		1.1466	0.69		100	67		Lipid	Lysolipid	100001565			5507	568.3
	1275			1-palmitoylglycerophosphoinositol*	LC/MS neg	35305				0.97		0.7406	0.8529		1.028	0.9941		100	100		Lipid	Lysolipid	100001655			5573	571.3
	1278			1-stearoylglycerophosphoinositol	LC/MS neg	19324				0.83		0.3189	0.7056		1.0471	0.8692		100	100		Lipid	Lysolipid	100000656		796963-93-4;	5800	599.4
	1280			1-oleoylglycerophosphoinositol*	LC/MS neg	36602				0.79		0.2858	0.7056		1.0223	0.8078		100	100		Lipid	Lysolipid	100001777			5577	597.4
	1283			1-arachidonoylglycerophosphoinositol*	LC/MS neg	34214				0.81		0.3267	0.7056		1.0459	0.8501		100	100		Lipid	Lysolipid	100001654			5479	619.4
	1286			1-oleoylglycerophosphoserine	LC/MS neg	19260				0.79		0.4319	0.7056		1.2745	1.0034		100	100		Lipid	Lysolipid	100000630	9547099		5690	522.3
	1287			2-oleoylglycerophosphoserine*	LC/MS neg	37948				0.66		0.2848	0.7056		1.1706	0.7683		100	100		Lipid	Lysolipid	100002312			5577	522.3
	1288			1-palmitoylplasmenylethanolamine*	LC/MS neg	39270				0.84		0.4136	0.7056		1.0901	0.9165		100	100		Lipid	Lysolipid	100003000			6153	436.4
	1289			1-stearoylplasmenylethanolamine*	LC/MS neg	39271				0.78		0.5197	0.7395		1.1263	0.8783		100	100		Lipid	Lysolipid	100003001			6500	464.4
	1292			2-eicosapentaenoylglycerophosphoethanolamine*	LC/MS pos	43254				0.59		0.2753	0.7056		1.1464	0.6748		100	67		Lipid	Lysolipid	100004564			5448	500.1
	1294			1-docosahexaenoylglycerophosphoethanolamine*	LC/MS neg	44633				1.1		0.3966	0.7056		0.9853	1.0881		100	100		Lipid	Lysolipid	100002060			5650	524.3
	1295			1-linolenoylglycerophosphocholine (18:3n3)*	LC/MS pos	44562				0.65		0.2704	0.7056		1.236	0.802		100	67		Lipid	Lysolipid	100005350			5527.9	518.4
	1297			1-eicosenoylglycerophosphocholine (20:1n9)*	LC/MS pos	44560				0.67		0.5202	0.7395		1.1393	0.7609		100	67		Lipid	Lysolipid	100005352			5882.7	550.5
	1299			1-oleoylplasmenylethanolamine*	LC/MS neg	44621				0.79		0.3833	0.7056		1.0554	0.8291		100	100		Lipid	Lysolipid	100005372			6105.2	462.5
	1301			1-eicosenoylglycerophosphoethanolamine (20:1n9)*	LC/MS neg	44628				0.75		0.2126	0.7056		1.1993	0.8952		100	100		Lipid	Lysolipid	100005376			6243.8	506.5
	1302			1-nonadecanoylglycerophosphocholine(19:0)*	LC/MS pos	44561				0.12		0.4499	0.7056		7.1763	0.8933		100	67		Lipid	Lysolipid	100005353		108273-88-7;	5917.4	538.5
	1303			1-behenoylglycerophosphocholine (22:0)	LC/MS pos	39792				0.33		0.3062	0.7056		1.5055	0.502		100	67		Lipid	Lysolipid	100002868		125146-65-8;	6320.7	580.4
	1309		Monoacylglycerol	1-palmitoylglycerol (1-monopalmitin)	GC/MS	21127				0.68		0.3178	0.7056		1.2641	0.8639		100	100		Lipid	Monoacylglycerol	100000827	14900	542-44-9;	2119.5	371.3
	1310			2-palmitoylglycerol (2-monopalmitin)	GC/MS	33419				0.7		0.1789	0.7056		1.003	0.6983		100	67		Lipid	Monoacylglycerol	100001048	123409	23470-00-0;	2108	129
	1311			1-stearoylglycerol (1-monostearin)	GC/MS	21188	D01947			0.79		0.349	0.7056		1.1179	0.8785		100	100		Lipid	Monoacylglycerol	100000932	24699	123-94-4;31566-31-1;	2186.6	399.4
	1314			2-oleoylglycerol (2-monoolein)	GC/MS	35848				0.86		0.5772	0.7631		1.0025	0.8657		100	33		Lipid	Monoacylglycerol	100000943	5319879	3443-84-3;	2170	410.1
	1315			1-linoleoylglycerol (1-monolinolein)	LC/MS neg	27447				0.87		0.4636	0.7056		1.0271	0.8973		100	100		Lipid	Monoacylglycerol	100001040	5283469	2277-28-3;	6226	279.2
	1316			2-linoleoylglycerol (2-monolinolein)	LC/MS neg	32506		HMDB11538		0.68		0.3308	0.7056		1.1289	0.7661		100	100		Lipid	Monoacylglycerol	100000987	5365676	3443-82-1;	5988	279.3
	1328		Diacylglycerol	1,2-dipalmitoylglycerol	GC/MS	35727		HMDB07098		0.8		0.4449	0.7056		1.2114	0.9726		100	100		Lipid	Diacylglycerol	850	99931	40290-32-2;	2600	313.3
	1329			1,3-dipalmitoylglycerol	GC/MS	35728				0.78		0.452	0.7056		1.2418	0.9662		100	100		Lipid	Diacylglycerol	1730	68149	26657-95-4 ;	2637	371.3
	1332		Sphingolipid	sphinganine	LC/MS pos	17769	C00836	HMDB00269		0.45		0.2921	0.7056		1.3552	0.6115		100	100		Lipid	Sphingolipid	313	3126	3102-56-5;	5175	302.3
	1335			sphingosine	LC/MS pos	17747	C00319	HMDB00252		0.54		0.3327	0.7056		1.2281	0.6642		100	100		Lipid	Sphingolipid	297	5353955	123-78-4;	5197	300.2
	1344			palmitoyl sphingomyelin	GC/MS	37506				0.77		0.4229	0.7056		1.1214	0.8666		100	100		Lipid	Sphingolipid	100002107	9939941	6254-89-3;	2524	311.3
	1345			stearoyl sphingomyelin	GC/MS	19503	C00550	HMDB01348		0.92		0.646	0.7818		1.1328	1.041		100	100		Lipid	Sphingolipid	1538	6453725	85187-10-6;85187-10-6 ;	2645	311.3
	1361		Sterol/Steroid	cholesterol	GC/MS	63	C00187	HMDB00067		0.79		0.255	0.7056		1.0347	0.8214		100	100		Lipid	Sterol/Steroid	266	6432564	57-88-5;	2316.9	329.3
	1364			7-alpha-hydroxycholesterol	GC/MS	35692	C03594	HMDB01496		0.98		0.774	0.88		1.0396	1.0166		100	100		Lipid	Sterol/Steroid	100001602	107722	566-27-8;	2300	456.2
	1365			7-beta-hydroxycholesterol	GC/MS	35092	C03594	HMDB06119		0.88		0.4724	0.7056		1.0142	0.8896		100	100		Lipid	Sterol/Steroid	100001095	473141	566-27-8;	2340	456.4
	1396			corticosterone	LC/MS pos	5983	C02140	HMDB01547		0.26		0.0371	0.7056		1.2988	0.3426		100	33		Lipid	Sterol/Steroid	272	5753	50-22-6;	4856	347.2
	1401			beta-sitosterol	GC/MS	27414	C01753	HMDB00852		1.16		0.3436	0.7056		0.9374	1.0862		100	100		Lipid	Sterol/Steroid	100001033	222284	83-46-5;	2380.8	357.4
	1403			campesterol	GC/MS	39511	C01789	HMDB02869		0.96		0.7147	0.8391		1.0255	0.9873		100	100		Lipid	Sterol/Steroid	100001269	173183	474-62-4;	2353	343.4
	1457	Nucleotide	Purine metabolism, (hypo)xanthine/inosine containing	xanthine	LC/MS neg	3147	C00385	HMDB00292		0.84		0.2295	0.7056		1.0585	0.8887		100	100		Nucleotide	Purine metabolism, (hypo)xanthine/inosine containing	1004	1188	69-89-6;	992	151.1
	1458			xanthosine	LC/MS pos	15136	C01762	HMDB00299		1.1		0.6067	0.7681		1.037	1.1361		100	100		Nucleotide	Purine metabolism, (hypo)xanthine/inosine containing	100000299	64959	146-80-5;	1785	285
	1460			hypoxanthine	LC/MS neg	3127	C00262	HMDB00157		0.78		0.2459	0.7056		1.0275	0.7989		100	100		Nucleotide	Purine metabolism, (hypo)xanthine/inosine containing	171	790	68-94-0;	1313	135.1
	1462			inosine	LC/MS neg	1123	C00294	HMDB00195		0.79		0.2171	0.7056		1.0276	0.816		100	100		Nucleotide	Purine metabolism, (hypo)xanthine/inosine containing	361		58-63-9;	1600	267.2
	1463			2'-deoxyinosine	LC/MS neg	15076	C05512	HMDB00071		0.76		0.078	0.7056		1.1276	0.8538		100	100		Nucleotide	Purine metabolism, (hypo)xanthine/inosine containing	100000135	65058	890-38-0;	1700	251.1
	1468		Purine metabolism, adenine containing	adenine	GC/MS	554	C00147	HMDB00034		0.96		0.9314	0.9695		1.0739	1.0309		100	100		Nucleotide	Purine metabolism, adenine containing	880	190	73-24-5;	1804.2	264
	1469			adenosine	LC/MS pos	555	C00212	HMDB00050		1.01		0.8804	0.9362		1.0242	1.0314		100	100		Nucleotide	Purine metabolism, adenine containing	798	60961	58-61-7;	1650	268.1
	1471			N1-methyladenosine	LC/MS pos	15650	C02494	HMDB03331		0.8		0.251	0.7056		1.0556	0.8418		100	100		Nucleotide	Purine metabolism, adenine containing	1242	5460178	15763-06-1;	1356	282.1
	1476			adenosine 2'-monophosphate (2'-AMP)	LC/MS neg	36815	C00946	HMDB11617		0.92		0.6027	0.7681		1.018	0.9368		100	100		Nucleotide	Purine metabolism, adenine containing	100001694		130-49-4;	1497	346.1
	1477			adenosine 3'-monophosphate (3'-AMP)	LC/MS neg	35142	C01367	HMDB03540		0.95		0.7199	0.8399		0.9507	0.9079		100	100		Nucleotide	Purine metabolism, adenine containing	100001449	15938966	84-21-9;	1268	346.1
	1478			adenosine 5'-monophosphate (AMP)	LC/MS pos	32342	C00020	HMDB00045		0.76		0.201	0.7056		1.1367	0.8688		100	100		Nucleotide	Purine metabolism, adenine containing	209	15938965	149022-20-8;	1210	348.1
	1480			adenosine 5'-diphosphate (ADP)	LC/MS neg	3108	C00008	HMDB01341		0.61		0.1551	0.7056		1.0935	0.6632		100	100		Nucleotide	Purine metabolism, adenine containing	208	6022	20398-34-9;	700	426.1
	1482			adenosine 3',5'-diphosphate	LC/MS neg	15691	C00054	HMDB00061		0.83		0.1347	0.7056		1.0962	0.9062		100	100		Nucleotide	Purine metabolism, adenine containing	1214		75431-54-8;	602	426
	1484			adenosine-2',3'-cyclic monophosphate	LC/MS neg	37467	C02353			1.42		0.6991	0.8291		0.9756	1.3871		100	100		Nucleotide	Purine metabolism, adenine containing	72	2024	37063-35-7;	1781	328.2
	1485			adenosine 3',5'-cyclic monophosphate (cAMP)	LC/MS neg	2831	C00575	HMDB00058		1.01		0.9876	0.998		0.9543	0.9643		100	67		Nucleotide	Purine metabolism, adenine containing	207	274	60-92-4;	1979	328.1
	1497		Purine metabolism, guanine containing	guanosine	LC/MS pos	1573	C00387	HMDB00133		1.04		0.7888	0.8891		0.9544	0.9964		100	100		Nucleotide	Purine metabolism, guanine containing	1099	6802	118-00-3;	1676	284
	1506			guanosine 5'-diphospho-fucose	LC/MS neg	15903				0.36		0.0428	0.7056		1.8086	0.6495		100	67		Nucleotide	Purine metabolism, guanine containing	335		15839-70-0;	797	588.1
	1509			N1-methylguanosine	LC/MS pos	31609		HMDB01563		0.57		0.2526	0.7056		1.1231	0.644		67	67		Nucleotide	Purine metabolism, guanine containing	100001122	96373	2140-65-0;	1850	298.1
	1518			guanosine 3'-monophosphate (3'-GMP)	LC/MS neg	39786				0.81		0.4437	0.7056		1.1496	0.9312		100	100		Nucleotide	Purine metabolism, guanine containing	100002704	3522	117-68-0;	792.2	362.1
	1520		Purine metabolism, urate metabolism	urate	LC/MS neg	1604	C00366	HMDB00289		0.85		0.5042	0.7346		0.9943	0.8483		100	100		Nucleotide	Purine metabolism, urate metabolism	1134		69-93-2;120K5305;	769	167.1
	1521			allantoin	GC/MS	1107	C02350	HMDB00462		1.01		0.8543	0.9326		1.0289	1.0368		100	100		Nucleotide	Purine metabolism, urate metabolism	1002	204	97-59-6;	1809.8	518.3
	1525		Pyrimidine metabolism, cytidine containing	cytidine	LC/MS pos	514	C00475	HMDB00089		0.84		0.3033	0.7056		1.0319	0.8702		100	100		Nucleotide	Pyrimidine metabolism, cytidine containing	827	6175	65-46-3;	1065	244
	1529			cytidine 5'-monophosphate (5'-CMP)	LC/MS pos	2372	C00055	HMDB00095		0.68		0.1921	0.7056		1.1261	0.7606		100	100		Nucleotide	Pyrimidine metabolism, cytidine containing	282	7058165	63-37-6;	887	324
	1530			cytidine-3'-monophosphate (3'-CMP)	LC/MS pos	2959	C05822			0.73		0.1676	0.7056		1.1404	0.8271		100	100		Nucleotide	Pyrimidine metabolism, cytidine containing	105	256622	84-52-6;	1181	323.9
	1534			2'-deoxycytidine	LC/MS neg	15949	C00881	HMDB00014		1.08		0.6313	0.7745		0.9338	1.0125		100	100		Nucleotide	Pyrimidine metabolism, cytidine containing	100000125	13711	951-77-9;	1473	226.1
	1541		Pyrimidine metabolism, orotate containing	orotate	GC/MS	1505	C00295	HMDB00226		0.85		0.5674	0.7609		1.2093	1.03		100	100		Nucleotide	Pyrimidine metabolism, orotate containing	445	967	50887-69-9;	1709.6	254.1
	1545		Pyrimidine metabolism, thymine containing	thymine	GC/MS	604	C00178	HMDB00262		0.85		0.6138	0.7681		1.1852	1.0096		100	100		Nucleotide	Pyrimidine metabolism, thymine containing	882	1135	65-71-4;	1429.1	255
	1551		Pyrimidine metabolism, uracil containing	uracil	GC/MS	605	C00106	HMDB00300		0.75		0.294	0.7056		1.1018	0.8248		100	100		Nucleotide	Pyrimidine metabolism, uracil containing	825	1174	66-22-8;	1370.4	241
	1553			uridine	LC/MS neg	606	C00299	HMDB00296		0.78		0.0046	0.3291		1.1395	0.8932		100	100		Nucleotide	Pyrimidine metabolism, uracil containing	535	6029	58-96-8;	1430	243.1
	1554			pseudouridine	LC/MS neg	33442	C02067	HMDB00767		1.06		0.468	0.7056		0.967	1.024		100	100		Nucleotide	Pyrimidine metabolism, uracil containing	821		1445-07-4;	1104	243.1
	1560			uridine monophosphate (5' or 3')	LC/MS neg	39892		HMDB00288		0.79		0.2633	0.7056		1.0145	0.8023		100	100		Nucleotide	Pyrimidine metabolism, uracil containing	100003366		58-97-9;	635	323.1
	1568		Purine and pyrimidine metabolism	methylphosphate	GC/MS	37070				0.84		0.4924	0.726		1.1122	0.929		100	100		Nucleotide	Purine and pyrimidine metabolism	100001805	13130	7023-27-0;	1221	240.9
	1571	Cofactors and vitamins	Ascorbate and aldarate metabolism	gulono-1,4-lactone	GC/MS	33454	C01040	HMDB03466		1.34		0.4425	0.7056		0.8331	1.1187		100	100		Cofactors and vitamins	Ascorbate and aldarate metabolism	388	608	1128-23-0;	1862	333.1
	1572			ascorbate (Vitamin C)	GC/MS	1640	C00072	HMDB00044		0.52		0.2184	0.7056		1.2636	0.6566		100	100		Cofactors and vitamins	Ascorbate and aldarate metabolism	233		134-03-2;	1850.1	332.1
	1573			dehydroascorbate	GC/MS	1659	C05422	HMDB01264		0.57		0.2916	0.7056		1.1302	0.6456		100	100		Cofactors and vitamins	Ascorbate and aldarate metabolism	301	835	490-83-5;	1800	245.1
	1574			threonate	GC/MS	27738	C01620	HMDB00943		0.95		0.9466	0.9795		1.0305	0.9787		100	100		Cofactors and vitamins	Ascorbate and aldarate metabolism	100001022	151152	70753-61-6;	1560.7	292.1
	1575			glucarate (saccharate)	GC/MS	1476	C00818	HMDB00663		0.94		0.7395	0.8529		0.9048	0.8539		100	100		Cofactors and vitamins	Ascorbate and aldarate metabolism	1020	33037	5793-88-4;	1885.8	333.1
	1584		Tetrahydrobiopterin metabolism	biopterin	LC/MS pos	12358	C06313	HMDB00468		0.88		0.4828	0.7152		1.0493	0.9279		100	100		Cofactors and vitamins	Tetrahydrobiopterin metabolism	1548	445040	22150-76-1;	1555	238.1
	1589		Hemoglobin and porphyrin metabolism	heme	LC/MS pos	41754	C00032	HMDB03178		0.71		0.4469	0.7056		0.9725	0.6892		100	100		Cofactors and vitamins	Hemoglobin and porphyrin metabolism	100001386		14875-96-8;	5057	616.2
	1597			biliverdin	LC/MS pos	2137	C00500	HMDB01008		0.87		0.2207	0.7056		1.0017	0.8704		100	0		Cofactors and vitamins	Hemoglobin and porphyrin metabolism	250		55482-27-4;55482-27-4 ;	4936	583.3
	1602		Nicotinate and nicotinamide metabolism	nicotinamide	LC/MS pos	594	C00153	HMDB01406		0.76		0.202	0.7056		1.0419	0.789		100	100		Cofactors and vitamins	Nicotinate and nicotinamide metabolism	432	936	98-92-0;	1267	123.1
	1606			nicotinamide adenine dinucleotide (NAD+)	LC/MS pos	5278	C00003	HMDB00902		0.45		0.0024	0.2873		1.1507	0.5138		100	67		Cofactors and vitamins	Nicotinate and nicotinamide metabolism	1310	10897651;5892;5288979	53-84-9;	1370	664
	1624			trigonelline (N'-methylnicotinate)	LC/MS pos	32401	C01004	HMDB00875		0.89		0.6142	0.7681		1.1283	1.0031		100	100		Cofactors and vitamins	Nicotinate and nicotinamide metabolism	100001092	5570	6138-41-6 ;	757	138.1
	1626		Pantothenate and CoA metabolism	pantothenate	LC/MS pos	1508	C00864	HMDB00210		0.74		0.3359	0.7056		1.1183	0.8324		100	100		Cofactors and vitamins	Pantothenate and CoA metabolism	1024	6613	137-08-6;	2218	220.1
	1646		Riboflavin metabolism	flavin adenine dinucleotide (FAD)	LC/MS neg	2134	C00016	HMDB01248		0.68		0.1884	0.7056		1.077	0.7305		100	100		Cofactors and vitamins	Riboflavin metabolism	327	643975	146-14-5;84366-81-4;	2413	784.1
	1647			riboflavin (Vitamin B2)	LC/MS pos	1827	C00255	HMDB00244		0.77		0.3099	0.7056		1.1997	0.9195		100	100		Cofactors and vitamins	Riboflavin metabolism	500	493570	83-88-5;	3111	377.2
	1648			flavin mononucleotide (FMN)	LC/MS neg	15797	C00061	HMDB01520		1.37		0.0044	0.3291		0.8601	1.1771		100	100		Cofactors and vitamins	Riboflavin metabolism	100000251	710	130-40-5;	2395	455.1
	1653		Tocopherol metabolism	alpha-tocopherol	GC/MS	1561	C02477	HMDB01893		0.58		0.2951	0.7056		1.4102	0.8243		100	100		Cofactors and vitamins	Tocopherol metabolism	1105	14985	59-02-9;10191-41-0;	2305.4	502.5
	1676	Xenobiotics	Benzoate metabolism	hippurate	LC/MS neg	15753	C01586	HMDB00714		2.64		0.0073	0.4342		0.6286	1.6622		100	100		Xenobiotics	Benzoate metabolism	100000014	464	495-69-2;	2136	178.1
	1691			catechol sulfate	LC/MS neg	35320	C00090			1.12		0.5803	0.7645		1.0145	1.1399		100	100		Xenobiotics	Benzoate metabolism	100001605	3083879	120-80-9;	1928	188.9
	1692			benzoate	GC/MS	15778	C00180	HMDB01870		1.45		0.1804	0.7056		0.871	1.2673		100	100		Xenobiotics	Benzoate metabolism	100000008	243	65-85-0;	1291.5	179
	1719		Chemical	glycolate (hydroxyacetate)	GC/MS	15737	C00160	HMDB00115		0.9		0.596	0.7681		1.0411	0.9402		100	100		Xenobiotics	Chemical	203	3698251;757	79-14-1;	1119	177
	1726			glycerol 2-phosphate	GC/MS	27728	C02979	HMDB02520		0.84		0.3624	0.7056		1.139	0.961		100	100		Xenobiotics	Chemical	100001029	2526	819-83-0;	1691.8	243
	1746			trizma acetate	GC/MS	20710	C07182			0.06		0.3827	0.7056		13.3684	0.8143		100	100		Xenobiotics	Chemical	100000856	81291;16218782	6850-28-8;	1525	306.2
	1835			2-aminophenol sulfate	LC/MS neg	43266				1.49		0.3402	0.7056		0.8904	1.3291		100	100		Xenobiotics	Chemical	100004322	181670		1670.8	188
	2145		Food component/Plant	ergothioneine	LC/MS pos	37459	C05570	HMDB03045		0.93		0.8953	0.9428		1.0629	0.9864		100	100		Xenobiotics	Food component/Plant	100002154	3032311	58511-63-0;	847	230.2
	2148			N-glycolylneuraminate	GC/MS	37123	C03410	HMDB00833		0.72		0.5084	0.7378		1.5099	1.0936		100	100		Xenobiotics	Food component/Plant	100001491	4603312	1113-83-3;	2119	444.2
	2179			stachydrine	LC/MS pos	34384	C10172	HMDB04827		0.72		0.2641	0.7056		1.2713	0.9147		100	100		Xenobiotics	Food component/Plant	100001296	115244	4136-37-2;	860	144.1
	2214			equol sulfate	LC/MS neg	40478				0.96		0.8197	0.906		1.1227	1.075		100	100		Xenobiotics	Food component/Plant	100003429			3625	321.2
	2284		Sugar, sugar substitute, starch	erythritol	GC/MS	20699	C00503	HMDB02994		1.18		0.3406	0.7056		0.8932	1.0563		100	100		Xenobiotics	Sugar, sugar substitute, starch	100000846		149-32-6;	1517.5	217

## Sheet: Pathway Heat Map (pancreas)
	The Medical University of South Carolina MUSC-01-13VW ALDH-L1 KO Pancreas
	Heat map of statistically significant biochemicals profiled in this study.									Fold of Change		Statistical Values
										Welch's Two-Sample t-Test		Welch's Two-Sample t-Test			Mean Values			% Filled Values
	Pathway Sort Order	Super Pathway	Sub Pathway	Biochemical Name	Platform	Comp ID	KEGG	HMDB		ALDH-L1 KO WT		ALDH-L1 KO / WT			WT	ALDH-L1 KO		WT	ALDH-L1 KO		Super Pathway	Sub Pathway	Chemical ID	PubChem	CAS	RI	Mass
											X	p-value	q-value	X			X			X				PUBCHEM
	1	Amino acid	Glycine, serine and threonine metabolism	glycine	GC/MS	11777	C00037	HMDB00123		0.94		0.4093	0.835		1.0239	0.9665		100	100		Amino acid	Glycine, serine and threonine metabolism	340	5257127;750	56-40-6;	1166	101.9
	3			dimethylglycine	GC/MS	5086	C01026	HMDB00092		1.22		0.649	0.8994		0.9803	1.1972		100	100		Amino acid	Glycine, serine and threonine metabolism	806	6971056;673	1118-68-9;	1030	57.9
	4			N-acetylglycine	GC/MS	27710		HMDB00532		0.82		0.1138	0.8254		1.1082	0.9117		100	100		Amino acid	Glycine, serine and threonine metabolism	100001006	10972	543-24-8;	1396.4	143.9
	8			serine	GC/MS	1648	C00065	HMDB00187		1.06		0.3287	0.8254		0.963	1.0244		100	100		Amino acid	Glycine, serine and threonine metabolism	503	5951;6857581	56-45-1;	1389.1	204
	10			N-acetylserine	GC/MS	37076		HMDB02931		1.09		0.5592	0.869		0.9917	1.0765		100	100		Amino acid	Glycine, serine and threonine metabolism	100001851	65249	97-14-3;	1526	218
	12			homoserine	GC/MS	23642	C00263	HMDB00719		1.25		0.0878	0.8254		0.9134	1.1372		100	100		Amino acid	Glycine, serine and threonine metabolism	100000458	12647;6971022	672-15-1;	1471	218.1
	16			3-phosphoserine	GC/MS	543	C01005	HMDB00272		1.48		0.203	0.8254		0.8263	1.225		100	100		Amino acid	Glycine, serine and threonine metabolism	133		407-41-0;	1777.6	356.1
	17			threonine	GC/MS	1284	C00188	HMDB00167		1.38		0.1772	0.8254		0.8796	1.2113		100	100		Amino acid	Glycine, serine and threonine metabolism	564	6971019;6288	72-19-5;	1412.3	218.1
	19			allo-threonine	GC/MS	15142	C05519	HMDB04041		1.07		0.7167	0.926		0.9729	1.0389		100	100		Amino acid	Glycine, serine and threonine metabolism	100000272	99289;6995276	28954-12-3;	1417.8	219
	21			betaine	LC/MS neg	34426	C00719	HMDB00043		1.2		0.2082	0.8254		0.89	1.0671		100	100		Amino acid	Glycine, serine and threonine metabolism	799	247	107-43-7;	725	178.1
	24		Alanine and aspartate metabolism	aspartate	GC/MS	15996	C00049	HMDB00191		1.09		0.6179	0.8757		0.987	1.0772		100	100		Amino acid	Alanine and aspartate metabolism	234	5960	56-84-8;	1529.7	232
	25			asparagine	GC/MS	11398	C00152	HMDB00168		0.99		0.9397	0.9692		1.056	1.0502		100	100		Amino acid	Alanine and aspartate metabolism	917	6267;6992089	70-47-3;	1651.2	231
	27			N-acetylasparagine	LC/MS pos	33942		HMDB06028		0.82		0.2595	0.8254		1.1523	0.948		100	100		Amino acid	Alanine and aspartate metabolism	100001257	99715	4033-40-3;	974	175.1
	28			beta-alanine	GC/MS	55	C00099	HMDB00056		0.98		0.9681	0.9869		0.9795	0.9635		100	100		Amino acid	Alanine and aspartate metabolism	244	239;4755801	56-41-7;107-95-9;	1451.8	174
	33			alanine	GC/MS	1126	C00041	HMDB00161		1.2		0.1323	0.8254		0.9125	1.0956		100	100		Amino acid	Alanine and aspartate metabolism	811	5950;7311724	56-41-7;	1147.6	115.9
	34			N-acetylalanine	LC/MS pos	1585	C02847	HMDB00766		1.09		0.5628	0.869		1.0148	1.1041		100	100		Amino acid	Alanine and aspartate metabolism	1110	88064	97-69-8;	1603	132.1
	41		Glutamate metabolism	glutamate	GC/MS	57	C00025	HMDB03339		1.26		0.1097	0.8254		0.9408	1.1854		100	100		Amino acid	Glutamate metabolism	561	611	56-86-0;	1611.9	246
	46			glutamate, gamma-methyl ester	LC/MS pos	33487				1.04		0.7466	0.932		0.9097	0.9457		100	100		Amino acid	Glutamate metabolism	100001103	73913	1499-55-4 ;	1062	162.1
	47			glutamine	LC/MS pos	53	C00064	HMDB00641		1.31		0.3517	0.8254		0.905	1.19		100	100		Amino acid	Glutamate metabolism	563	5961	56-85-9;	684	147.2
	49			gamma-aminobutyrate (GABA)	GC/MS	1416	C00334	HMDB00112		1.21		0.5762	0.869		1.0216	1.2314		100	100		Amino acid	Glutamate metabolism	141	6992099;119	56-12-2;	1539.7	304.1
	54			N-acetylglutamine	LC/MS neg	33943	C02716	HMDB06029		0.8		0.6257	0.8791		1.1438	0.9198		100	100		Amino acid	Glutamate metabolism	100001253	182230	2490-97-3;	783	187.1
	56		Histidine metabolism	histidine	LC/MS neg	59	C00135	HMDB00177		1.12		0.6012	0.8706		1.0441	1.1734		100	100		Amino acid	Histidine metabolism	355	773;3651426	5934-29-2;	757	154.1
	59			3-methylhistidine	GC/MS	15677	C01152	HMDB00479		1.42		0.3074	0.8254		0.821	1.1644		100	100		Amino acid	Histidine metabolism	100000042	64969;6971061	368-16-1;	1799.7	218.1
	60			N-acetyl-3-methylhistidine*	LC/MS pos	43256				1.15		0.6656	0.9066		0.8533	0.9817		100	100		Amino acid	Histidine metabolism	100002204		37841-04-6;	935	212.1
	80		Lysine metabolism	lysine	GC/MS	1301	C00047	HMDB00182		0.93		0.5535	0.869		1.0079	0.9334		100	100		Amino acid	Lysine metabolism	407	5962	56-87-1;	1836.7	317.2
	82			2-aminoadipate	GC/MS	6146	C00956	HMDB00510		1.4		0.2661	0.8254		0.906	1.2716		100	100		Amino acid	Lysine metabolism	381	469	542-32-5;1118-90-7;	1686.5	260.1
	85			pipecolate	LC/MS pos	1444	C00408	HMDB00070		1.03		0.9124	0.9692		1.0478	1.0776		100	100		Amino acid	Lysine metabolism	1025	849	4043-87-2;	1120	130.1
	89			N2-acetyllysine	LC/MS pos	36751	C12989	HMDB00446		1.28		0.3509	0.8254		0.8835	1.1285		100	100		Amino acid	Lysine metabolism	100001721	6992697;92907	1946-82-3;	853	189.1
	95		Phenylalanine & tyrosine metabolism	phenylalanine	LC/MS pos	64	C00079	HMDB00159		0.92		0.1787	0.8254		1.0597	0.9759		100	100		Amino acid	Phenylalanine & tyrosine metabolism	460	6925665;6140	63-91-2;	2056	166.1
	112			tyrosine	LC/MS pos	1299	C00082	HMDB00158		0.88		0.5693	0.869		1.1484	1.0098		100	100		Amino acid	Phenylalanine & tyrosine metabolism	815	6057;6942100	60-18-4;	1516	182.1
	113			3-(4-hydroxyphenyl)lactate	LC/MS neg	32197	C03672	HMDB00755		0.64		0.3317	0.8254		1.2829	0.8224		100	100		Amino acid	Phenylalanine & tyrosine metabolism	240	9378	6482-98-0;	1395	181.1
	138			N-acetylphenylalanine	LC/MS neg	33950	C03519	HMDB00512		0.77		0.3079	0.8254		1.2046	0.9254		100	100		Amino acid	Phenylalanine & tyrosine metabolism	100001256	74839	2018-61-3;	2590	206.2
	140			N-acetyltyrosine	LC/MS neg	32390		HMDB00866		0.51		0.3531	0.8254		1.6361	0.8355		100	100		Amino acid	Phenylalanine & tyrosine metabolism	100001104	68310	537-55-3 ;	1677	222.2
	142			phenylacetylglycine	LC/MS neg	33945	C05598	HMDB00821		1.11		0.6544	0.9025		0.9792	1.0823		100	67		Amino acid	Phenylalanine & tyrosine metabolism	100001275	68144	500-98-1;	2377	192.1
	150			phenol sulfate	LC/MS neg	32553	C02180			0.93		0.9447	0.9692		1.1206	1.0403		100	100		Amino acid	Phenylalanine & tyrosine metabolism	100001510	74426	937-34-8;	2150	173.1
	166		Tryptophan metabolism	kynurenine	LC/MS pos	15140	C00328	HMDB00684		0.97		0.9135	0.9692		1.1994	1.16		100	100		Amino acid	Tryptophan metabolism	100000265	161166;6971029	2922-83-0;	1902	209.1
	167			tryptophan	LC/MS pos	54	C00078	HMDB00929		0.96		0.7923	0.9412		1.0156	0.978		100	100		Amino acid	Tryptophan metabolism	565	6923516;6305	73-22-3;	2445	205.1
	187			C-glycosyltryptophan*	LC/MS pos	32675				0.78		0.3884	0.8254		1.2243	0.9534		100	100		Amino acid	Tryptophan metabolism	100001949			1912	367.1
	194			3-indoxyl sulfate	LC/MS neg	27672		HMDB00682		1.13		0.8343	0.9523		0.8563	0.9709		100	100		Amino acid	Tryptophan metabolism	100000467	10258	2642-37-7;	2258	212
	211		Valine, leucine and isoleucine metabolism	isoleucine	LC/MS pos	1125	C00407	HMDB00172		0.87		0.0254	0.8254		1.0831	0.9473		100	100		Amino acid	Valine, leucine and isoleucine metabolism	376	791	73-32-5;	1614	132.1
	212			leucine	LC/MS pos	60	C00123	HMDB00687		1		0.9753	0.9878		0.9986	0.9992		100	100		Amino acid	Valine, leucine and isoleucine metabolism	397	7045798;6106	61-90-5;	1674	132.2
	216			N-acetylleucine	LC/MS neg	1587	C02710	HMDB11756		1.95		0.0361	0.8254		0.7357	1.4348		100	100		Amino acid	Valine, leucine and isoleucine metabolism	1082	70912	1188-21-2;	2385	172.1
	221			valine	LC/MS pos	1649	C00183	HMDB00883		1.03		0.447	0.8354		0.9906	1.0252		100	100		Amino acid	Valine, leucine and isoleucine metabolism	566	6971018;6287	72-18-4;	1040	118.1
	223			3-hydroxyisobutyrate	GC/MS	1549	C06001	HMDB00336		1.15		0.839	0.9523		0.9087	1.0484		100	100		Amino acid	Valine, leucine and isoleucine metabolism	111	11966314	2068-83-9;	1205	177.11
	231			isobutyrylcarnitine	LC/MS pos	33441		HMDB00736		1.64		0.0278	0.8254		0.8003	1.3133		100	100		Amino acid	Valine, leucine and isoleucine metabolism	100001055		25518-49-4;	1941	232.2
	233			2-methylbutyrylcarnitine (C5)	LC/MS pos	35431		HMDB00378		1.35		0.1945	0.8254		0.9698	1.3131		100	100		Amino acid	Valine, leucine and isoleucine metabolism	100001509	6426901	31023-25-3;	2439	246.1
	236			isovalerylcarnitine	LC/MS pos	34407		HMDB00688		1.52		0.1331	0.8254		0.8348	1.2681		100	100		Amino acid	Valine, leucine and isoleucine metabolism	100001393	6426851	31023-24-2;	2533	246.2
	247		Cysteine, methionine, SAM, taurine metabolism	cysteine	GC/MS	31453	C00097	HMDB00574		1.13		0.8071	0.9523		1.0783	1.2184		100	100		Amino acid	Cysteine, methionine, SAM, taurine metabolism	800	5862;6419722	52-90-4;56-89-3;	1560.1	218
	249			cysteine sulfinic acid	GC/MS	37443	C00606	HMDB00996		0.99		0.868	0.9692		1.0894	1.074		100	100		Amino acid	Cysteine, methionine, SAM, taurine metabolism	100002113	109;3924855	207121-48-0;	1662	252
	250			S-methylcysteine	GC/MS	40262		HMDB02108		1.22		0.1859	0.8254		0.8943	1.0876		100	100		Amino acid	Cysteine, methionine, SAM, taurine metabolism	100002749	7058174;24417	1187-84-4;	1447.8	162.1
	251			cystine	GC/MS	31454	C00491	HMDB00192		0.68		0.9076	0.9692		1.4038	0.9541		100	100		Amino acid	Cysteine, methionine, SAM, taurine metabolism	279	595	56-89-3;	2015.3	218
	255			hypotaurine	GC/MS	590	C00519	HMDB00965		0.73		0.1355	0.8254		1.1146	0.819		100	100		Amino acid	Cysteine, methionine, SAM, taurine metabolism	358	107812	300-84-5;	1598.5	188
	256			taurine	GC/MS	2125	C00245	HMDB00251		1.21		0.261	0.8254		0.9647	1.1667		100	100		Amino acid	Cysteine, methionine, SAM, taurine metabolism	512	1123;4068592	107-35-7;	1616.4	254.1
	258			S-adenosylmethionine (SAM)	LC/MS pos	15915	C00019	HMDB01185		1.31		0.1954	0.8254		0.8759	1.1512		100	100		Amino acid	Cysteine, methionine, SAM, taurine metabolism	1263		24346-00-7;86867-01-8;	676	399.1
	259			S-adenosylhomocysteine (SAH)	LC/MS neg	15948	C00021	HMDB00939		0.6		0.1941	0.8254		1.1407	0.6791		100	100		Amino acid	Cysteine, methionine, SAM, taurine metabolism	197		979-92-0;	1821	383.1
	260			methionine	LC/MS pos	1302	C00073	HMDB00696		1.17		0.2927	0.8254		0.9331	1.0933		100	100		Amino acid	Cysteine, methionine, SAM, taurine metabolism	415	6992087;6137	63-68-3;	1252	150.1
	262			N-acetylmethionine	LC/MS neg	1589	C02712	HMDB11745		0.98		0.898	0.9692		0.9439	0.9289		100	100		Amino acid	Cysteine, methionine, SAM, taurine metabolism	1083	448580	65-82-7;	1805	190.1
	264			2-hydroxybutyrate (AHB)	GC/MS	21044	C05984	HMDB00008		1.14		0.3476	0.8254		0.9064	1.0307		100	100		Amino acid	Cysteine, methionine, SAM, taurine metabolism	100000933	440864	3347-90-8;	1169.4	130.9
	266			homocysteine	GC/MS	40266	C00155	HMDB00742		1.17		0.2409	0.8254		0.9259	1.084		100	100		Amino acid	Cysteine, methionine, SAM, taurine metabolism	311	778	454-29-5;	1648.2	234
	277		Urea cycle; arginine-, proline-, metabolism	dimethylarginine (SDMA + ADMA)	LC/MS pos	36808	C03626	HMDB01539		0.99		0.7784	0.9385		0.9995	0.9906		100	100		Amino acid	Urea cycle; arginine-, proline-, metabolism	100001810	123831	102783-24-4;	812	203.2
	278			arginine	LC/MS pos	1638	C00062	HMDB00517		0.83		0.0991	0.8254		1.0707	0.8911		100	100		Amino acid	Urea cycle; arginine-, proline-, metabolism	231	5246487;232	1119-34-2;	650	175.2
	281			ornithine	GC/MS	1493	C00077	HMDB03374		0.98		0.8825	0.9692		0.9805	0.9621		100	67		Amino acid	Urea cycle; arginine-, proline-, metabolism	444	6262	3184-13-2;	1763.8	141.9
	283			urea	GC/MS	1670	C00086	HMDB00294		1.15		0.3766	0.8254		0.9716	1.1167		100	100		Amino acid	Urea cycle; arginine-, proline-, metabolism	533	1176;16150869	57-13-6;	1223.9	171
	284			proline	LC/MS pos	1898	C00148	HMDB00162		1.16		0.3355	0.8254		0.9289	1.0748		100	100		Amino acid	Urea cycle; arginine-, proline-, metabolism	480	145742;6971047	147-85-3;	796	116.1
	286			citrulline	LC/MS pos	2132	C00327	HMDB00904		1.22		0.2463	0.8254		0.8366	1.0203		100	100		Amino acid	Urea cycle; arginine-, proline-, metabolism	391	833	372-75-8;	715	176.1
	290			trans-4-hydroxyproline	GC/MS	1366	C01157	HMDB00725		1.06		0.4061	0.835		0.9804	1.0408		100	100		Amino acid	Urea cycle; arginine-, proline-, metabolism	1001	5810;6971053	51-35-4;	1537	140
	295			homocitrulline	LC/MS pos	22138	C02427	HMDB00679		1.04		0.7219	0.9272		0.9731	1.0097		100	100		Amino acid	Urea cycle; arginine-, proline-, metabolism	100000963	65072;6991977	1190-49-4;	832	190.1
	297			N-delta-acetylornithine*	LC/MS pos	43249				1.19		0.0693	0.8254		0.9402	1.1156		100	100		Amino acid	Urea cycle; arginine-, proline-, metabolism	100004523	9920500		836.2	175.1
	298			N2,N5-diacetylornithine	LC/MS neg	43591				1.18		0.5539	0.869		0.8898	1.0544		100	100		Amino acid	Urea cycle; arginine-, proline-, metabolism	100004575	10398396	39825-23-5;	1402.7	215.1
	300		Creatine metabolism	creatine	LC/MS pos	27718	C00300	HMDB00064		0.78		0.3673	0.8254		1.0568	0.8241		100	100		Amino acid	Creatine metabolism	1221	586	57-00-1;	758	132.1
	301			creatinine	LC/MS pos	513	C00791	HMDB00562		0.58		0.0507	0.8254		1.3039	0.7517		100	100		Amino acid	Creatine metabolism	275	588	60-27-5;	730	114.1
	303			creatine phosphate	GC/MS	33951	C02305	HMDB01511		0.73		0.3165	0.8254		1.2515	0.9128		100	67		Amino acid	Creatine metabolism	100000112	587;9548602	922-32-7;	1898	351.2
	305		Butanoate metabolism	2-aminobutyrate	GC/MS	1577	C02261	HMDB00650		1.05		0.6328	0.8848		0.9862	1.0402		100	100		Amino acid	Butanoate metabolism	1128	439691;6971251	1492-24-6;	1215.7	130
	308		Polyamine metabolism	5-methylthioadenosine (MTA)	LC/MS pos	1419	C00170	HMDB01173		0.98		0.9347	0.9692		0.8772	0.8572		100	100		Amino acid	Polyamine metabolism	212	439176	2457-80-9;	2427	298.1
	309			putrescine	GC/MS	1408	C00134	HMDB01414		0.87		0.6704	0.9076		1.2434	1.0788		100	100		Amino acid	Polyamine metabolism	49		110-60-1;	1705.8	174
	312			spermidine	LC/MS pos	485	C00315	HMDB01257		1.36		0.1162	0.8254		0.8737	1.1903		100	100		Amino acid	Polyamine metabolism	50	1102	124-20-9;	533	146.2
	318		Guanidino and acetamido metabolism	4-guanidinobutanoate	LC/MS pos	15681	C01035	HMDB03464		0.86		0.4129	0.835		1.0897	0.9332		100	100		Amino acid	Guanidino and acetamido metabolism	100000096	500	463-003;463-00-3;	1085	146.1
	320			guanidinoacetate	GC/MS	12359	C00581	HMDB00128		0.9		0.6656	0.9066		1.6643	1.4964		100	67		Amino acid	Guanidino and acetamido metabolism	344	763;3946848;4546993	352-97-6;	1696.6	172
	325		Glutathione metabolism	5-oxoproline	LC/MS neg	1494	C01879	HMDB00267		1		0.9941	0.9941		1.0425	1.0399		100	100		Amino acid	Glutathione metabolism	1021	7405	98-79-3;	744	128.2
	339	Peptide	Dipeptide	glycylvaline	LC/MS pos	18357				0.72		0.2778	0.8254		1.3106	0.9392		100	100		Peptide	Dipeptide	100000487	2724807;6994979	1963-21-9;	1572	175.1
	340			glycylglycine	GC/MS	21029	C02037	HMDB11733		0.97		0.8373	0.9523		1.0579	1.0308		100	100		Peptide	Dipeptide	100000898	1548897;11163	556-50-3;	1757.9	174
	346			glycylleucine	LC/MS pos	34398	C02155	HMDB00759		0.73		0.3479	0.8254		1.156	0.8384		100	100		Peptide	Dipeptide	100001258	92843;1548899	869-19-2;	2236	189.1
	360			alanylleucine	LC/MS pos	37093				1.13		0.7593	0.932		0.8621	0.9715		100	67		Peptide	Dipeptide	100001890	259583	1638-60-4;	2150	203
	374			asparagylleucine	LC/MS pos	42980				0.7		0.3809	0.8254		1.1415	0.8035		100	100		Peptide	Dipeptide	100003156			2170	246.2
	385			aspartylphenylalanine	LC/MS pos	22175		HMDB00706		0.79		0.4841	0.8683		1.0626	0.8404		100	100		Peptide	Dipeptide	100000803	93078	13433-09-5;	2538	281.1
	426			phenylalanylglycine	LC/MS pos	41370				0.63		0.1591	0.8254		1.3139	0.8331		100	100		Peptide	Dipeptide	100003588	98207	721-90-4;	2120.1	223.1
	488			isoleucylglycine	LC/MS pos	40008				0.71		0.3944	0.8254		1.3457	0.9591		100	100		Peptide	Dipeptide	100003169	342532	868-28-0;	1732	189.2
	500			leucylglycine	LC/MS pos	40045				0.58		0.2965	0.8254		1.5242	0.8897		100	67		Peptide	Dipeptide	100003185	79070	686-50-0;	1800	189.2
	526			threonylleucine	LC/MS neg	40051				0.66		0.3669	0.8254		1.1802	0.7748		100	100		Peptide	Dipeptide	100003204	4420322	50299-12-2;	1952	231.2
	625		gamma-glutamyl	gamma-glutamylvaline	LC/MS pos	32393		HMDB11172		1.25		0.0804	0.8254		0.863	1.0748		100	100		Peptide	gamma-glutamyl	100001126		2746-34-1;	2040	247.2
	627			gamma-glutamylleucine	LC/MS pos	18369		HMDB11171		1.38		0.2099	0.8254		0.9517	1.3181		100	100		Peptide	gamma-glutamyl	1268	151023	2566-39-4;	2744	261.2
	628			gamma-glutamylisoleucine*	LC/MS pos	34456		HMDB11170		1.23		0.4377	0.8354		0.9389	1.1551		100	100		Peptide	gamma-glutamyl	100001485			2644	261.2
	632			gamma-glutamylglutamate	LC/MS pos	36738				1.96		0.0382	0.8254		0.5176	1.0165		67	100		Peptide	gamma-glutamyl	331	92865	1116-22-9;	1036	277.1
	635			gamma-glutamylphenylalanine	LC/MS pos	33422		HMDB00594		1.35		0.1332	0.8254		0.8911	1.2005		100	100		Peptide	gamma-glutamyl	100000491	111299	7432-24-8;	2846	295.1
	637			gamma-glutamylthreonine*	LC/MS pos	33364				1.92		0.0438	0.8254		0.7065	1.3568		100	100		Peptide	gamma-glutamyl	100001314		5652-48-2;	977	249.1
	685	Carbohydrate	Aminosugars metabolism	erythronate*	GC/MS	33477		HMDB00613		0.97		0.7337	0.9311		1.0549	1.0183		100	100		Carbohydrate	Aminosugars metabolism	100001320	2781043	88759-55-1;	1546.9	292.1
	689			Isobar: UDP-acetylglucosamine, UDP-acetylgalactosamine	LC/MS neg	38673				1.13		0.0316	0.8254		0.9512	1.0727		100	100		Carbohydrate	Aminosugars metabolism	100002957			661	606.1
	694			fucose-1-phosphate	GC/MS	38647	C02985			1.14		0.5273	0.869		1.0225	1.1684		100	100		Carbohydrate	Aminosugars metabolism	100002441	65369	28553-11-9;	1669.2	130.1
	723		Fructose, mannose, galactose, starch, and sucrose metabolism	mannitol	GC/MS	15335	C00392	HMDB00765		1.06		0.5741	0.869		0.9684	1.0286		100	100		Carbohydrate	Fructose, mannose, galactose, starch, and sucrose metabolism	100000277	6251	69-65-8;	1839	319.1
	727			mannose	GC/MS	584	C00159	HMDB00169		1.49		0.2336	0.8254		0.8852	1.317		100	100		Carbohydrate	Fructose, mannose, galactose, starch, and sucrose metabolism	803	161658	3458-28-4;	1753.5	203.9
	729			mannose-6-phosphate	GC/MS	1469	C00275	HMDB01078		1.23		0.5422	0.869		0.9655	1.1859		100	100		Carbohydrate	Fructose, mannose, galactose, starch, and sucrose metabolism	294		70442-25-0;104872-94-8;	2004.6	387.1
	735			sorbitol	GC/MS	15053	C00794	HMDB00247		0.95		0.6796	0.9076		1.0082	0.9537		100	100		Carbohydrate	Fructose, mannose, galactose, starch, and sucrose metabolism	506	107428	6706-59-8;	1843	319.1
	773		Glycolysis, gluconeogenesis, pyruvate metabolism	1,5-anhydroglucitol (1,5-AG)	GC/MS	20675	C07326	HMDB02712		1.21		0.037	0.8254		0.9021	1.0909		100	100		Carbohydrate	Glycolysis, gluconeogenesis, pyruvate metabolism	100000580		154-58-5;	1788.7	217.1
	775			glycerate	GC/MS	1572	C00258	HMDB00139		1.17		0.3247	0.8254		0.9335	1.0892		100	100		Carbohydrate	Glycolysis, gluconeogenesis, pyruvate metabolism	1052	752	600-19-1;	1360.7	189
	778			glucose-6-phosphate (G6P)	GC/MS	31260	C00668	HMDB01401		1.08		0.6807	0.9076		0.9774	1.0545		100	100		Carbohydrate	Glycolysis, gluconeogenesis, pyruvate metabolism	291		103192-55-8;	2042.7	387.2
	780			glucose	GC/MS	38507	C00031	HMDB00122		1.42		0.9041	0.9692		1.0048	1.4228		100	100		Carbohydrate	Glycolysis, gluconeogenesis, pyruvate metabolism	572	79025	50-99-7;	1866.8	204.1
	786			Isobar: fructose 1,6-diphosphate, glucose 1,6-diphosphate, myo-inositol 1,4 or 1,3-diphosphate	LC/MS neg	36984				0.77		0.2513	0.8254		1.0895	0.8431		100	100		Carbohydrate	Glycolysis, gluconeogenesis, pyruvate metabolism	100002180			572	339
	788			3-phosphoglycerate	GC/MS	40264	C00597	HMDB00807		1.29		0.2379	0.8254		0.9116	1.1783		100	100		Carbohydrate	Glycolysis, gluconeogenesis, pyruvate metabolism	132		80731-10-8;	1754	357.1
	795			lactate	GC/MS	527	C00186	HMDB00190		0.96		0.5953	0.8706		0.9924	0.9529		100	100		Carbohydrate	Glycolysis, gluconeogenesis, pyruvate metabolism	482	612	79-33-4;	1102.8	116.9
	808		Nucleotide sugars, pentose metabolism	6-phosphogluconate	LC/MS neg	15442	C00345	HMDB01316		1.4		0.2141	0.8254		0.8685	1.2143		100	100		Carbohydrate	Nucleotide sugars, pentose metabolism	100000341	91493	921-62-0;53411-70-4;	588	275.1
	809			arabitol	GC/MS	38075	C00474	HMDB01851		1.31		0.3824	0.8254		0.8011	1.051		100	100		Carbohydrate	Nucleotide sugars, pentose metabolism	100000012	94154	7643-75-6;	1687.5	307.1
	811			ribitol	GC/MS	15772	C00474	HMDB00508		1.08		0.1628	0.8254		0.9897	1.0729		100	100		Carbohydrate	Nucleotide sugars, pentose metabolism	100000406		488-81-3;	1692.4	217
	817			ribose	GC/MS	12083	C00121	HMDB00283		1.08		0.7623	0.932		0.9512	1.0254		100	100		Carbohydrate	Nucleotide sugars, pentose metabolism	914	5311110	50-69-1;	1652	204
	820			ribose 5-phosphate	GC/MS	561	C00117	HMDB00618		0.78		0.3571	0.8254		1.1024	0.8621		100	100		Carbohydrate	Nucleotide sugars, pentose metabolism	19	447634	18265-46-8;108321-05-7;	1928.4	315.1
	824			Isobar: ribulose 5-phosphate, xylulose 5-phosphate	GC/MS	37288				0.88		0.3048	0.8254		1.1321	0.9914		100	100		Carbohydrate	Nucleotide sugars, pentose metabolism	100002179			1935	357.2
	826			UDP-glucuronate	LC/MS neg	2763	C00167	HMDB00935		1.21		0.4741	0.866		0.8591	1.0393		100	100		Carbohydrate	Nucleotide sugars, pentose metabolism	1097	17473	28053-08-9;63700-19-6;	594	579.1
	833			xylonate	GC/MS	35638	C05411			1.77		0.2307	0.8254		0.8899	1.5787		100	100		Carbohydrate	Nucleotide sugars, pentose metabolism	100001627	6602431	73686-31-7;	1722	292
	841		Nucleotide sugars	UDP-glucose (isobar with UDP-galactose)	LC/MS neg	38670	C00029	HMDB00286		1.12		0.3843	0.8254		0.9758	1.0961		100	100		Carbohydrate	Nucleotide sugars	100002997			651	565
	847	Energy	Krebs cycle	citrate	GC/MS	1564	C00158	HMDB00094		1.02		0.9714	0.987		1.2383	1.2647		100	100		Energy	Krebs cycle	1124	311	77-92-9;	1763.4	273.1
	857			alpha-ketoglutarate	GC/MS	33453	C00026	HMDB00208		1					1	1		0	33		Energy	Krebs cycle	93	51	305-72-6;328-50-7;22202-68-2;	1779	419.1
	858			succinate	GC/MS	1437	C00042	HMDB00254		0.83		0.5103	0.869		1.1754	0.9806		100	100		Energy	Krebs cycle	252	1110	110-15-6;	1348	247
	859			succinylcarnitine	LC/MS pos	37058				1.24		0.3857	0.8254		0.9399	1.1676		100	100		Energy	Krebs cycle	100001948			1401	262.1
	862			fumarate	GC/MS	1643	C00122	HMDB00134		1.1		0.7453	0.932		0.9744	1.0674		100	100		Energy	Krebs cycle	330		100-17-8;	1382.1	245
	866			malate	GC/MS	1303	C00149	HMDB00156		1.08		0.3907	0.8254		0.9378	1.0157		100	100		Energy	Krebs cycle	409	525	6915-15-7;	1502	233
	869		Oxidative phosphorylation	acetylphosphate	GC/MS	15488	C00227	HMDB01494		0.98		0.8127	0.9523		0.9964	0.972		100	100		Energy	Oxidative phosphorylation	1211	186	94249-01-1;	1263	211
	870			phosphate	GC/MS	11438	C00009	HMDB01429		0.99		0.6958	0.9123		1.0076	0.9968		100	100		Energy	Oxidative phosphorylation	461	1061	7664-38-2 ;	1307.7	298.9
	871			pyrophosphate (PPi)	GC/MS	2078	C00013	HMDB00250		0.87		0.5945	0.8706		1.0979	0.9561		100	100		Energy	Oxidative phosphorylation	495	644102	1466-09-3;2466-09-3;	1642.3	451
	872	Lipid	Essential fatty acid	linoleate (18:2n6)	LC/MS neg	1105	C01595	HMDB00673		0.7		0.3215	0.8254		1.0345	0.7222		100	100		Lipid	Essential fatty acid	180	5280450	60-33-3;	5533	279.3
	876			linolenate [alpha or gamma; (18:3n3 or 6)]	LC/MS neg	34035	C06427	HMDB01388		0.66		0.3319	0.8254		1.0791	0.7161		100	100		Lipid	Essential fatty acid	100001337			5450	277.3
	877			dihomo-linolenate (20:3n3 or n6)	LC/MS neg	35718	C03242	HMDB02925		1.01		0.9859	0.9894		1.0256	1.0373		100	100		Lipid	Essential fatty acid	100001739	5312529	17046-59-2 ;	5600	305.4
	878			eicosapentaenoate (EPA; 20:5n3)	LC/MS neg	18467	C06428	HMDB01999		1.02		0.9025	0.9692		1.0527	1.0723		100	100		Lipid	Essential fatty acid	2050	446284	10-2005-9;10417-94-4;	5442	301.3
	879			docosapentaenoate (n3 DPA; 22:5n3)	LC/MS neg	32504	C16513	HMDB01976		1.03		0.6764	0.9076		0.9809	1.015		100	100		Lipid	Essential fatty acid	100001181		2234-74-4 ;	5574	329.4
	880			docosapentaenoate (n6 DPA; 22:5n6)	LC/MS neg	37478	C16513	HMDB13123		1.02		0.8179	0.9523		0.9373	0.959		100	100		Lipid	Essential fatty acid	100001580	6441454	25182-74-5;	5625	329.4
	881			docosahexaenoate (DHA; 22:6n3)	LC/MS neg	19323	C06429	HMDB02183		0.97		0.5203	0.869		1.0212	0.987		100	100		Lipid	Essential fatty acid	100000665	445580	6217-54-5;	5518	327.3
	886		Medium chain fatty acid	caproate (6:0)	LC/MS neg	32489	C01585	HMDB00535		2.11		0.0915	0.8254		0.7534	1.5881		100	100		Lipid	Medium chain fatty acid	926	8892	142-62-1;	2766	115.2
	887			heptanoate (7:0)	LC/MS neg	1644	C17714	HMDB00666		0.96		0.9359	0.9692		0.7101	0.6808		67	33		Lipid	Medium chain fatty acid	925	8094	111-14-8;	3695	129.2
	888			caprylate (8:0)	LC/MS neg	32492	C06423	HMDB00482		0.75		0.197	0.8254		1.2292	0.9211		100	100		Lipid	Medium chain fatty acid	932	379	124-07-2;	4367	143.2
	889			pelargonate (9:0)	LC/MS neg	12035	C01601	HMDB00847		0.92		0.2053	0.8254		1.0096	0.9271		100	100		Lipid	Medium chain fatty acid	437	5461016	112-05-0;	4847	157.2
	890			caprate (10:0)	LC/MS neg	1642	C01571	HMDB00511		0.93		0.5464	0.869		1.1666	1.0872		100	100		Lipid	Medium chain fatty acid	888	2969	112-37-8;	5092	171.2
	893			laurate (12:0)	LC/MS neg	1645	C02679	HMDB00638		1.06		0.5643	0.869		1.0956	1.1582		100	100		Lipid	Medium chain fatty acid	181	3893	143-07-7;	5288	199.3
	894			5-dodecenoate (12:1n7)	LC/MS neg	33968		HMDB00529		0.71		0.379	0.8254		1.0253	0.7257		100	100		Lipid	Medium chain fatty acid	100001232	5312378	2430-94-6;	5206	197.2
	899		Long chain fatty acid	myristate (14:0)	LC/MS neg	1365	C06424	HMDB00806		0.7		0.3456	0.8254		1.054	0.734		100	100		Lipid	Long chain fatty acid	519	11005	544-63-8;	5439	227.3
	900			myristoleate (14:1n5)	LC/MS neg	32418	C08322	HMDB02000		0.77		0.4477	0.8354		1.1061	0.8559		100	100		Lipid	Long chain fatty acid	100001198	5281119	544-64-9 ;	5338	225.3
	901			pentadecanoate (15:0)	GC/MS	1361	C16537	HMDB00826		0.64		0.2858	0.8254		1.0662	0.6829		100	100		Lipid	Long chain fatty acid	980	13849	1002-84-2;10002-84-2;	1853.5	299.2
	902			palmitate (16:0)	LC/MS neg	1336	C00249	HMDB00220		0.81		0.3093	0.8254		1.068	0.862		100	100		Lipid	Long chain fatty acid	424	985	57-10-3;	5619	255.3
	903			palmitoleate (16:1n7)	LC/MS neg	33447	C08362	HMDB03229		0.87		0.5695	0.869		1.0442	0.9099		100	100		Lipid	Long chain fatty acid	452	445638	373-49-9;	5477	253.3
	905			margarate (17:0)	LC/MS neg	1121		HMDB02259		0.56		0.1644	0.8254		1.1381	0.6364		100	100		Lipid	Long chain fatty acid	891	10465	506-12-7;	5733	269.3
	906			10-heptadecenoate (17:1n7)	LC/MS neg	33971				0.72		0.3424	0.8254		1.0408	0.7506		100	100		Lipid	Long chain fatty acid	100001278	5312435	29743-97-3;	5558	267.3
	907			stearate (18:0)	LC/MS neg	1358	C01530	HMDB00827		0.76		0.1444	0.8254		1.1242	0.8532		100	100		Lipid	Long chain fatty acid	439	5281	57-11-4;	5886	283.4
	909			oleate (18:1n9)	GC/MS	1359	C00712	HMDB00207		0.77		0.356	0.8254		1.0924	0.8414		100	100		Lipid	Long chain fatty acid	442	445639	112-80-1;	1984.4	339.2
	911			cis-vaccenate (18:1n7)	GC/MS	33970	C08367			0.74		0.4109	0.835		1.1187	0.8323		100	100		Lipid	Long chain fatty acid	100001228	5282761	506-17-2;	1987	339.3
	916			stearidonate (18:4n3)	LC/MS neg	33969	C16300	HMDB06547		0.65		0.309	0.8254		1.0727	0.701		100	100		Lipid	Long chain fatty acid	100001229	5312508	111174-40-4 ;	5381	275.3
	917			nonadecanoate (19:0)	LC/MS neg	1356	C16535	HMDB00772		0.44		0.003	0.8254		1.4879	0.6548		100	100		Lipid	Long chain fatty acid	892	12591	646-30-0;	6073	297.3
	918			10-nonadecenoate (19:1n9)	LC/MS neg	33972				0.47		0.1857	0.8254		1.1421	0.5384		100	100		Lipid	Long chain fatty acid	100001277	5312513	73033-09-7;	5775	295.4
	920			arachidate (20:0)	GC/MS	1118	C06425	HMDB02212		0.41		0.0439	0.8254		1.4366	0.5885		100	100		Lipid	Long chain fatty acid	893	10467	506-30-9;	2071.2	369.3
	923			eicosenoate (20:1n9 or 11)	LC/MS neg	33587		HMDB02231		0.48		0.1254	0.8254		1.2512	0.606		100	100		Lipid	Long chain fatty acid	100001335			5955	309.4
	925			dihomo-linoleate (20:2n6)	LC/MS neg	17805	C16525			0.75		0.3491	0.8254		1.0258	0.7664		100	100		Lipid	Long chain fatty acid	1231	6439848	2091-39-6;	5722	307.3
	929			arachidonate (20:4n6)	LC/MS neg	1110	C00219	HMDB01043		1.11		0.5506	0.869		0.9805	1.0852		100	100		Lipid	Long chain fatty acid	229	444899	506-32-1;	5525	303.4
	933			erucate (22:1n9)	LC/MS neg	1552	C08316	HMDB02068		0.47		0.0099	0.8254		1.4902	0.6946		100	100		Lipid	Long chain fatty acid	1087	8216	112-86-7;	6273.3	337.4
	934			docosadienoate (22:2n6)	LC/MS neg	32415	C16533			0.99		0.8408	0.9523		1.0173	1.0035		100	100		Lipid	Long chain fatty acid	100001182	5282807	7370-49-2 ;	6017	335.4
	936			adrenate (22:4n6)	LC/MS neg	32980	C16527	HMDB02226		0.86		0.3534	0.8254		1.0212	0.876		100	100		Lipid	Long chain fatty acid	100001193	5282844	2091-25-0;	5684	331.3
	945		Fatty acid, oxidized	9,10-epoxystearate	LC/MS neg	39627				0.87		0.8224	0.9523		1.2586	1.095		67	100		Lipid	Fatty acid, oxidized	100003063	15868	2443-39-2;	5386.6	297.4
	966		Fatty acid, monohydroxy	4-hydroxybutyrate (GHB)	GC/MS	34585	C00989	HMDB00710		1.29		0.5486	0.869		0.9516	1.2263		100	100		Lipid	Fatty acid, monohydroxy	100001507	10413	502-85-2;	1277	233.1
	990			13-HODE + 9-HODE	LC/MS neg	37752				1.53		0.4373	0.8354		0.8102	1.2368		100	100		Lipid	Fatty acid, monohydroxy	100002196			5270	295.2
	993		Fatty acid, dihydroxy	12,13-hydroxyoctadec-9(Z)-enoate	LC/MS neg	38395	C14829	HMDB04705		0.74		0.3375	0.8254		1.1493	0.8557		100	100		Lipid	Fatty acid, dihydroxy	62	10236635	263399-35-5;	5137	313.4
	1032		Fatty acid, branched	13-methylmyristic acid	GC/MS	38293				0.59		0.0899	0.8254		1.0771	0.6313		100	67		Lipid	Fatty acid, branched	100002344	151014	2485-71-4;	1833	299.2
	1034			15-methylpalmitate (isobar with 2-methylpalmitate)	LC/MS neg	38768				0.59		0.1974	0.8254		1.0924	0.6407		100	100		Lipid	Fatty acid, branched	100002945			5698	269.4
	1035			isopalmitic acid	GC/MS	38294				0.57		0.2764	0.8254		1.0356	0.5912		100	100		Lipid	Fatty acid, branched	100002346	36247	4669-02-7;	1888	313.3
	1036			17-methylstearate	LC/MS neg	38296				0.42		0.0202	0.8254		1.5009	0.6307		100	100		Lipid	Fatty acid, branched	100002356	3083779	2724-59-6;	5987	297.4
	1040		Eicosanoid	5(S),15(S)-dihydroxyeicosanoate	LC/MS neg	38397				2.73		0.2844	0.8254		0.5088	1.3891		33	100		Lipid	Eicosanoid	152		82200-87-1;	5156	335.3
	1089			5-HETE	LC/MS neg	37372		HMDB11134		3.8		0.3434	0.8254		0.4442	1.6879		67	100		Lipid	Eicosanoid	100002137	9862886	73307-52-5;	5372	319.2
	1094			15-HETE	LC/MS neg	37538	C04742	HMDB02110		4.97		0.3133	0.8254		0.7024	3.4889		100	100		Lipid	Eicosanoid	100000565	5280724	54845-95-3;	5271	319.3
	1109		Fatty acid metabolism (also BCAA metabolism)	propionylcarnitine	LC/MS pos	32452	C03017	HMDB00824		1.85		0.071	0.8254		0.8289	1.5359		100	100		Lipid	Fatty acid metabolism (also BCAA metabolism)	100001162	107738	17298-37-2 ;	1589	218.2
	1111			butyrylcarnitine	LC/MS pos	32412	C02862	HDMB02013		1.45		0.319	0.8254		0.9296	1.3497		100	100		Lipid	Fatty acid metabolism (also BCAA metabolism)	100001054	213144	25576-40-3;	2007	232.2
	1112			hydroxybutyrylcarnitine*	LC/MS pos	43264		HMDB13127		1		0.9663	0.9869		0.9686	0.9708		100	100		Lipid	Fatty acid metabolism (also BCAA metabolism)	100003926			1475	248.2
	1114		Fatty acid metabolism	valerylcarnitine	LC/MS pos	34406		HMDB13128		1.39		0.3135	0.8254		0.9257	1.2821		100	100		Lipid	Fatty acid metabolism	100001394	6426903		2584	246.2
	1123		Carnitine metabolism	deoxycarnitine	LC/MS pos	36747	C01181	HMDB01161		1.36		0.2262	0.8254		0.9672	1.3201		100	100		Lipid	Carnitine metabolism	100001662	725	6249-56-5;	759	146.1
	1124			carnitine	LC/MS pos	15500	C00318			1.15		0.1035	0.8254		0.9106	1.0431		100	100		Lipid	Carnitine metabolism	100000007	10917	461-05-2;	702	162.2
	1125			3-dehydrocarnitine*	LC/MS pos	32654	C02636	HMDB12154		1.16		0.3942	0.8254		0.8833	1.0278		100	100		Lipid	Carnitine metabolism	100001508	6991982	10457-99-5;	1020	160.2
	1126			acetylcarnitine	LC/MS pos	32198	C02571	HMDB00201		0.97		0.7811	0.9385		1.053	1.0261		100	100		Lipid	Carnitine metabolism	100000802	7045767	5080-50-2;	1203	204.2
	1137			palmitoylcarnitine	LC/MS pos	22189	C02990	HMDB00222		2.11		0.457	0.8445		0.905	1.906		100	100		Lipid	Carnitine metabolism	100000776	461	6865-14-1;	5179	400.4
	1138			stearoylcarnitine	LC/MS pos	34409		HMDB00848		1.42		0.5888	0.8706		0.9244	1.3153		100	100		Lipid	Carnitine metabolism	100001391		18822-91-8;	5300	428.4
	1139			oleoylcarnitine	LC/MS pos	35160		HMDB05065		1.39		0.4809	0.8683		0.8903	1.236		100	100		Lipid	Carnitine metabolism	100001501		38677-66-6;	5202	426.4
	1146		Bile acid metabolism	taurocholate	LC/MS neg	18497	C05122	HMDB00036		1.29		0.8146	0.9523		1.1209	1.4474		100	100		Lipid	Bile acid metabolism	1648		145-42-6;	5122	514.3
	1149			taurochenodeoxycholate	LC/MS neg	18494	C05465	HMDB00951		1.86		0.5663	0.869		0.5088	0.9446		100	67		Lipid	Bile acid metabolism	1629	387316	6009-98-9;	5218	498.3
	1154			taurodeoxycholate	LC/MS neg	12261	C05463	HMDB00896		1.14		0.8686	0.9692		1.1543	1.3194		100	100		Lipid	Bile acid metabolism	1668	2733768	207737-97-1;	5243	498.3
	1179			tauroursodeoxycholate	LC/MS neg	39378		HMDB00874		1.91		0.3895	0.8254		0.5242	1.0014		67	67		Lipid	Bile acid metabolism	100002912		14605-22-2;	5002.6	498.4
	1181			tauro(alpha + beta)muricholate	LC/MS neg	43167				1.5		0.7133	0.926		0.8429	1.2657		100	100		Lipid	Bile acid metabolism	100004515			4743.7	514.4
	1183			taurohyodeoxycholic acid	LC/MS neg	43588				1.45		0.3466	0.8254		0.6132	0.89		67	100		Lipid	Bile acid metabolism	100003869	119046	38411-85-7;	5050	498.5
	1188		Glycerolipid metabolism	choline phosphate	LC/MS pos	34396	C00588			1.11		0.0455	0.8254		0.9428	1.0486		100	100		Lipid	Glycerolipid metabolism	267	135437	72556-74-2;	695	184.1
	1189			ethanolamine	GC/MS	1497	C00189	HMDB00149		0.95		0.6081	0.8706		1.0046	0.9508		100	100		Lipid	Glycerolipid metabolism	420		141-43-5;	1304	174.1
	1190			phosphoethanolamine	LC/MS neg	1600	C00346	HMDB00224		0.96		0.5656	0.869		1.0241	0.9853		100	100		Lipid	Glycerolipid metabolism	1026	5232324;1015	1071-23-4;	644	140.1
	1191			glycerophosphoethanolamine	LC/MS pos	37455	C01233	HMDB00114		1.14		0.1555	0.8254		0.9139	1.0377		100	100		Lipid	Glycerolipid metabolism	100001620	123874	33049-08-0;	699	216.1
	1193			glycerol	GC/MS	15122	C00116	HMDB00131		0.76		0.4261	0.8354		1.1617	0.8793		100	100		Lipid	Glycerolipid metabolism	1254	753	56-81-5;	1311	205
	1194			choline	LC/MS pos	15506	C00114			0.96		0.4494	0.8354		1.0222	0.9808		100	100		Lipid	Glycerolipid metabolism	1256	170746	67-48-1;	674	104.2
	1195			glycerol 3-phosphate (G3P)	GC/MS	15365	C00093	HMDB00126		1.07		0.3816	0.8254		0.9653	1.0342		100	100		Lipid	Glycerolipid metabolism	100000258	754	29849-82-9;	1719.7	357.1
	1196			glycerophosphorylcholine (GPC)	LC/MS pos	15990	C00670	HMDB00086		1.24		0.0448	0.8254		0.8978	1.1173		100	100		Lipid	Glycerolipid metabolism	100000269	657272	28319-77-9;	694	258.1
	1199			cytidine 5'-diphosphocholine	LC/MS pos	34418	C00307			0.94		0.4289	0.8354		1.0354	0.9723		100	100		Lipid	Glycerolipid metabolism	1220		33818-15-4;	777	489.1
	1206		Inositol metabolism	myo-inositol	GC/MS	19934	C00137	HMDB00211		0.86		0.3497	0.8254		1.02	0.8743		100	100		Lipid	Inositol metabolism	363		87-89-8;	1924.9	217
	1210			inositol 1-phosphate (I1P)	GC/MS	1481	C04006	HMDB00213		0.87		0.7747	0.938		1.1597	1.0102		100	100		Lipid	Inositol metabolism	370		106032-59-1;	2057.8	318.1
	1224		Ketone bodies	3-hydroxybutyrate (BHBA)	GC/MS	542	C01089	HMDB00357		1.09		0.809	0.9523		0.9678	1.0579		100	100		Lipid	Ketone bodies	254	441	625-72-9;	1203.5	116.9
	1231		Lysolipid	1-palmitoylglycerophosphoethanolamine	LC/MS neg	35631		HMDB11503		0.93		0.6388	0.8892		1.062	0.9859		100	100		Lipid	Lysolipid	100001567	9547069		5940	452.3
	1232			2-palmitoylglycerophosphoethanolamine*	LC/MS neg	35688				0.93		0.7044	0.9198		1.1003	1.024		100	100		Lipid	Lysolipid	100001652			5790	452.3
	1236			1-stearoylglycerophosphoethanolamine	LC/MS neg	34416		HMDB11130		0.96		0.7497	0.932		1.0484	1.007		100	100		Lipid	Lysolipid	100001461	9547068	69747-55-3;	6200	480.4
	1238			1-oleoylglycerophosphoethanolamine	LC/MS neg	35628		HMDB11506		0.8		0.5066	0.869		1.067	0.8589		100	100		Lipid	Lysolipid	100001569	9547071	89576-29-4;	5928	478.3
	1239			2-oleoylglycerophosphoethanolamine*	LC/MS neg	35687				1.1		0.5398	0.869		0.9354	1.0289		100	100		Lipid	Lysolipid	100001651			5848	478.3
	1240			1-linoleoylglycerophosphoethanolamine*	LC/MS neg	32635		HMDB11507		0.83		0.7618	0.932		1.4761	1.2257		100	100		Lipid	Lysolipid	100001570			5725	476.3
	1241			2-linoleoylglycerophosphoethanolamine*	LC/MS neg	36593				0.98		0.9282	0.9692		1.1805	1.157		100	100		Lipid	Lysolipid	100001776			5650	476.4
	1242			1-arachidonoylglycerophosphoethanolamine*	LC/MS neg	35186		HMDB11517		0.81		0.5874	0.8706		1.3965	1.1317		100	100		Lipid	Lysolipid	100001571			5731	500.3
	1243			2-arachidonoylglycerophosphoethanolamine*	LC/MS neg	32815				0.9		0.6907	0.9123		1.0253	0.9247		100	100		Lipid	Lysolipid	100001674			5674	500.3
	1245			2-docosapentaenoylglycerophosphoethanolamine*	LC/MS pos	34875				1.76		0.4946	0.869		0.8393	1.4762		100	100		Lipid	Lysolipid	100002065			5548	528.2
	1246			2-docosahexaenoylglycerophosphoethanolamine*	LC/MS neg	34258				0.61		0.1778	0.8254		1.2781	0.7842		100	100		Lipid	Lysolipid	100002061			5600	524.3
	1248			1-stearoylglycerophosphoglycerol	LC/MS neg	34437				0.99		0.8903	0.9692		1.0027	0.9915		100	100		Lipid	Lysolipid	100001462			5826	511.4
	1250			1-myristoylglycerophosphocholine (14:0)	LC/MS pos	35626		HMDB10379		1.21		0.4392	0.8354		0.8809	1.0686		100	100		Lipid	Lysolipid	100001383	460604	20559-16-4;	5481	468.3
	1253			1-palmitoylglycerophosphocholine (16:0)	LC/MS pos	33955				1.16		0.7318	0.9311		0.8388	0.9691		100	100		Lipid	Lysolipid	100001263	86554	17364-16-8;	5671	496.4
	1254			2-palmitoylglycerophosphocholine*	LC/MS pos	35253				2.25		0.1225	0.8254		0.7876	1.7739		100	100		Lipid	Lysolipid	100001562			5604	496.3
	1255			1-palmitoleoylglycerophosphocholine (16:1)*	LC/MS pos	33230				0.91		0.9862	0.9894		1.0086	0.9137		100	67		Lipid	Lysolipid	100001511			5524	494.3
	1256			2-palmitoleoylglycerophosphocholine*	LC/MS pos	35819				2.26		0.1487	0.8254		0.8506	1.919		100	100		Lipid	Lysolipid	100001561			5482	494.3
	1257			1-margaroylglycerophosphocholine (17:0)	LC/MS pos	33957		HMDB12108		1.36		0.6772	0.9076		0.9278	1.2651		100	100		Lipid	Lysolipid	100001264		50930-23-9;	5750	510.4
	1258			1-stearoylglycerophosphocholine (18:0)	LC/MS pos	33961				1.88		0.3341	0.8254		0.9443	1.7719		100	100		Lipid	Lysolipid	100001271	497299	19420-57-6;	5844	524.4
	1259			2-stearoylglycerophosphocholine*	LC/MS pos	35255				1.01		0.9163	0.9692		1.2146	1.2222		100	100		Lipid	Lysolipid	100001555	10208382		5780	524.4
	1260			1-oleoylglycerophosphocholine (18:1)	LC/MS pos	33960				1.31		0.4421	0.8354		0.8745	1.1417		100	100		Lipid	Lysolipid	100001272	16081932	19420-56-5;	5700	522.4
	1261			2-oleoylglycerophosphocholine*	LC/MS neg	35254				0.95		0.8822	0.9692		1.1379	1.0759		100	100		Lipid	Lysolipid	100001556			6000	596
	1262			1-linoleoylglycerophosphocholine (18:2n6)	LC/MS pos	34419	C04100			1.31		0.4355	0.8354		0.7974	1.0464		100	100		Lipid	Lysolipid	100001395	11988421		5574	520.4
	1263			2-linoleoylglycerophosphocholine*	LC/MS pos	35257				1.46		0.2337	0.8254		0.915	1.3358		100	100		Lipid	Lysolipid	100001557			5544	520.4
	1266			1-eicosatrienoylglycerophosphocholine (20:3)*	LC/MS pos	33821				0.99		0.7482	0.932		1.0753	1.0675		100	100		Lipid	Lysolipid	100001552			5600	546.4
	1267			2-eicosatrienoylglycerophosphocholine*	LC/MS pos	35884				1.14		0.4226	0.8354		0.8309	0.9436		0	67		Lipid	Lysolipid	100001558			5565	546.3
	1268			1-arachidonoylglycerophosphocholine (20:4n6)*	LC/MS pos	33228	C05208			0.95		0.9407	0.9692		1.0721	1.0215		100	100		Lipid	Lysolipid	100001551			5554	544.3
	1269			2-arachidonoylglycerophosphocholine*	LC/MS pos	35256				1.18		0.5249	0.869		0.9576	1.1335		100	100		Lipid	Lysolipid	100001554			5524	544.3
	1275			1-palmitoylglycerophosphoinositol*	LC/MS neg	35305				1.1		0.6153	0.8757		1.0102	1.1064		100	100		Lipid	Lysolipid	100001655			5573	571.3
	1278			1-stearoylglycerophosphoinositol	LC/MS neg	19324				1.38		0.3758	0.8254		0.9399	1.3003		100	100		Lipid	Lysolipid	100000656		796963-93-4;	5800	599.4
	1279			2-stearoylglycerophosphoinositol*	LC/MS neg	39223				1.27		0.488	0.8683		1.0016	1.2744		100	100		Lipid	Lysolipid	100003008			5751.6	599.4
	1283			1-arachidonoylglycerophosphoinositol*	LC/MS neg	34214				0.87		0.6089	0.8706		1.0856	0.9415		100	100		Lipid	Lysolipid	100001654			5479	619.4
	1288			1-palmitoylplasmenylethanolamine*	LC/MS neg	39270				0.48		0.2149	0.8254		1.6531	0.7965		100	100		Lipid	Lysolipid	100003000			6153	436.4
	1289			1-stearoylplasmenylethanolamine*	LC/MS neg	39271				0.7		0.3342	0.8254		1.1224	0.7843		100	100		Lipid	Lysolipid	100003001			6500	464.4
	1292			2-eicosapentaenoylglycerophosphoethanolamine*	LC/MS pos	43254				1.5		0.3327	0.8254		0.9468	1.4175		100	100		Lipid	Lysolipid	100004564			5448	500.1
	1293			1-eicosatrienoylglycerophosphoethanolamine*	LC/MS neg	44630				0.91		0.7639	0.932		1.5642	1.4232		100	100		Lipid	Lysolipid	100005371			5777	502.3
	1294			1-docosahexaenoylglycerophosphoethanolamine*	LC/MS neg	44633				0.79		0.5329	0.869		1.3478	1.0641		100	100		Lipid	Lysolipid	100002060			5650	524.3
	1295			1-linolenoylglycerophosphocholine (18:3n3)*	LC/MS pos	44562				0.99		0.9421	0.9692		1.0196	1.0131		100	100		Lipid	Lysolipid	100005350			5527.9	518.4
	1297			1-eicosenoylglycerophosphocholine (20:1n9)*	LC/MS pos	44560				2.28		0.0719	0.8254		0.6916	1.5769		100	100		Lipid	Lysolipid	100005352			5882.7	550.5
	1298			1-eicosapentaenoylglycerophosphocholine (20:5n3)*	LC/MS pos	44563				1		0.8526	0.9622		0.8004	0.8029		67	67		Lipid	Lysolipid	100005351			5519.6	542.4
	1299			1-oleoylplasmenylethanolamine*	LC/MS neg	44621				0.57		0.2458	0.8254		1.3532	0.776		100	100		Lipid	Lysolipid	100005372			6105.2	462.5
	1301			1-eicosenoylglycerophosphoethanolamine (20:1n9)*	LC/MS neg	44628				0.92		0.8787	0.9692		1.081	0.9959		100	100		Lipid	Lysolipid	100005376			6243.8	506.5
	1303		Monoacylglycerol	1-myristoylglycerol (1-monomyristin)	LC/MS neg	35625		HMDB11561		0.73		0.3904	0.8254		1.1706	0.8558		100	100		Lipid	Monoacylglycerol	100001618	79050	75685-84-6;	5965	227.3
	1304			2-myristoylglycerol (2-monomyristin)	LC/MS neg	34383				0.85		0.5077	0.869		1.0328	0.8785		100	100		Lipid	Monoacylglycerol	100001408	137938	27214-38-6;	5798	227.3
	1308			1-palmitoylglycerol (1-monopalmitin)	GC/MS	21127				0.7		0.3941	0.8254		1.2443	0.8648		100	100		Lipid	Monoacylglycerol	100000827	14900	542-44-9;	2119.5	371.3
	1309			2-palmitoylglycerol (2-monopalmitin)	GC/MS	33419				0.61		0.2574	0.8254		1.2094	0.7385		100	100		Lipid	Monoacylglycerol	100001048	123409	23470-00-0;	2108	129
	1310			1-stearoylglycerol (1-monostearin)	GC/MS	21188	D01947			1.14		0.3421	0.8254		0.9039	1.0343		100	100		Lipid	Monoacylglycerol	100000932	24699	123-94-4;31566-31-1;	2186.6	399.4
	1312			1-oleoylglycerol (1-monoolein)	GC/MS	21184		HMDB11567		0.56		0.3318	0.8254		1.1143	0.6207		100	100		Lipid	Monoacylglycerol	100000924	5283468	111-03-5;	2181.2	397.4
	1313			2-oleoylglycerol (2-monoolein)	GC/MS	35848				0.6		0.3487	0.8254		1.1357	0.6846		100	100		Lipid	Monoacylglycerol	100000943	5319879	3443-84-3;	2170	410.1
	1314			1-linoleoylglycerol (1-monolinolein)	LC/MS neg	27447				0.56		0.3291	0.8254		1.0978	0.6101		100	100		Lipid	Monoacylglycerol	100001040	5283469	2277-28-3;	6226	279.2
	1315			2-linoleoylglycerol (2-monolinolein)	GC/MS	32536		HMDB11538		0.56		0.3138	0.8254		1.2	0.6755		100	100		Lipid	Monoacylglycerol	100000987	5365676	3443-82-1;	2169	408.3
	1316			1-linolenoylglycerol	LC/MS neg	34393		HMDB11569		0.76		0.3904	0.8254		1.0072	0.7688		100	67		Lipid	Monoacylglycerol	100001435			5795	277.3
	1317			1-arachidonylglycerol	LC/MS neg	34397	C13857	HMDB11572		0.89		0.5005	0.869		1.2106	1.0717		100	100		Lipid	Monoacylglycerol	100001433	5282281	35474-99-8;	5937	303.4
	1318			2-arachidonoyl glycerol	LC/MS neg	19266	C13856	HMDB04666		0.91		0.6942	0.9123		1.0327	0.9378		100	100		Lipid	Monoacylglycerol	100000584	5282280	53847-30-6;	5955	303.3
	1327		Diacylglycerol	1,2-dipalmitoylglycerol	GC/MS	35727		HMDB07098		1.01		0.932	0.9692		0.964	0.9692		100	100		Lipid	Diacylglycerol	850	99931	40290-32-2;	2600	313.3
	1328			1,3-dipalmitoylglycerol	GC/MS	35728				1.07		0.6259	0.8791		0.9571	1.0266		100	100		Lipid	Diacylglycerol	1730	68149	26657-95-4 ;	2637	371.3
	1334		Sphingolipid	sphingosine	LC/MS pos	17747	C00319	HMDB00252		1.96		0.3489	0.8254		0.9193	1.7993		100	100		Lipid	Sphingolipid	297	5353955	123-78-4;	5197	300.2
	1343			palmitoyl sphingomyelin	GC/MS	37506				0.86		0.2889	0.8254		1.1298	0.9676		100	100		Lipid	Sphingolipid	100002107	9939941	6254-89-3;	2524	311.3
	1344			stearoyl sphingomyelin	GC/MS	19503	C00550	HMDB01348		0.86		0.5875	0.8706		0.9721	0.8396		100	100		Lipid	Sphingolipid	1538	6453725	85187-10-6;85187-10-6 ;	2645	311.3
	1360		Sterol/Steroid	cholesterol	GC/MS	63	C00187	HMDB00067		0.92		0.3983	0.828		1.0205	0.9373		100	100		Lipid	Sterol/Steroid	266	6432564	57-88-5;	2316.9	329.3
	1364			7-beta-hydroxycholesterol	GC/MS	35092	C03594	HMDB06119		2.18		0.4819	0.8683		0.7718	1.6856		100	100		Lipid	Sterol/Steroid	100001095	473141	566-27-8;	2340	456.4
	1402			campesterol	GC/MS	39511	C01789	HMDB02869		1.05		0.9446	0.9692		0.9509	1.0031		100	100		Lipid	Sterol/Steroid	100001269	173183	474-62-4;	2353	343.4
	1456	Nucleotide	Purine metabolism, (hypo)xanthine/inosine containing	xanthine	LC/MS pos	3147	C00385	HMDB00292		0.83		0.0603	0.8254		1.1345	0.9426		100	100		Nucleotide	Purine metabolism, (hypo)xanthine/inosine containing	1004	1188	69-89-6;	1430	153.1
	1457			xanthosine	LC/MS neg	15136	C01762	HMDB00299		1.36		0.9113	0.9692		0.8978	1.2185		100	100		Nucleotide	Purine metabolism, (hypo)xanthine/inosine containing	100000299	64959	146-80-5;	1075	283.1
	1459			hypoxanthine	GC/MS	3127	C00262	HMDB00157		1.03		0.9435	0.9692		1.0099	1.0376		100	100		Nucleotide	Purine metabolism, (hypo)xanthine/inosine containing	171	790	68-94-0;	1759.2	265
	1461			inosine	LC/MS neg	1123	C00294	HMDB00195		0.88		0.3827	0.8254		1.0648	0.9414		100	100		Nucleotide	Purine metabolism, (hypo)xanthine/inosine containing	361		58-63-9;	1600	267.2
	1467		Purine metabolism, adenine containing	adenine	GC/MS	554	C00147	HMDB00034		0.92		0.8617	0.969		0.9417	0.8636		100	100		Nucleotide	Purine metabolism, adenine containing	880	190	73-24-5;	1804.2	264
	1468			adenosine	LC/MS pos	555	C00212	HMDB00050		0.94		0.769	0.9346		0.9925	0.9374		100	100		Nucleotide	Purine metabolism, adenine containing	798	60961	58-61-7;	1650	268.1
	1470			N1-methyladenosine	LC/MS pos	15650	C02494	HMDB03331		0.94		0.5744	0.869		1.0309	0.9678		100	100		Nucleotide	Purine metabolism, adenine containing	1242	5460178	15763-06-1;	1356	282.1
	1475			adenosine 2'-monophosphate (2'-AMP)	LC/MS pos	36815	C00946	HMDB11617		0.96		0.7894	0.9412		0.975	0.9381		100	100		Nucleotide	Purine metabolism, adenine containing	100001694		130-49-4;	1625	348.1
	1476			adenosine 3'-monophosphate (3'-AMP)	LC/MS pos	35142	C01367	HMDB03540		1.01		0.7584	0.932		1.0051	1.0177		100	100		Nucleotide	Purine metabolism, adenine containing	100001449	15938966	84-21-9;	1451	348.1
	1477			adenosine 5'-monophosphate (AMP)	LC/MS pos	32342	C00020	HMDB00045		1.1		0.1502	0.8254		0.9592	1.0532		100	100		Nucleotide	Purine metabolism, adenine containing	209	15938965	149022-20-8;	1210	348.1
	1480			adenosine-5'-diphosphoglucose	LC/MS neg	35652	C00498	HMDB06557		1.18		0.1661	0.8254		0.9016	1.0638		100	100		Nucleotide	Purine metabolism, adenine containing	100001644	198	15839-70-0;102129-65-7;	1050	588.1
	1483			adenosine-2',3'-cyclic monophosphate	LC/MS neg	37467	C02353			1					1	1		0	33		Nucleotide	Purine metabolism, adenine containing	72	2024	37063-35-7;	1781	328.2
	1485			adenylosuccinate	LC/MS neg	18360	C03794	HMDB00536		1.7		0.1334	0.8254		0.7568	1.2868		100	100		Nucleotide	Purine metabolism, adenine containing	1303	195	19046-78-7;	569	462.1
	1492		Purine metabolism, guanine containing	guanine	GC/MS	418	C00242	HMDB00132		1.06		0.5985	0.8706		0.9671	1.0275		100	100		Nucleotide	Purine metabolism, guanine containing	172	764	73-40-5;	1942.3	352.1
	1496			guanosine	LC/MS pos	1573	C00387	HMDB00133		0.93		0.6569	0.9025		1.0633	0.9899		100	100		Nucleotide	Purine metabolism, guanine containing	1099	6802	118-00-3;	1676	284
	1499			guanosine 5'- monophosphate (5'-GMP)	LC/MS pos	2849	C00144	HMDB01397		1.05		0.574	0.869		0.9963	1.0442		100	100		Nucleotide	Purine metabolism, guanine containing	347	761	5550-12-9;	1300	364
	1505			guanosine 5'-diphospho-fucose	LC/MS neg	15903				1.24		0.3886	0.8254		0.9073	1.124		100	100		Nucleotide	Purine metabolism, guanine containing	335		15839-70-0;	797	588.1
	1508			N1-methylguanosine	LC/MS pos	31609		HMDB01563		0.92		0.5775	0.869		1.0233	0.9447		100	100		Nucleotide	Purine metabolism, guanine containing	100001122	96373	2140-65-0;	1850	298.1
	1517			guanosine 3'-monophosphate (3'-GMP)	LC/MS pos	39786				1.02		0.4679	0.8596		0.9929	1.0166		100	100		Nucleotide	Purine metabolism, guanine containing	100002704	3522	117-68-0;	1516.8	364
	1519		Purine metabolism, urate metabolism	urate	GC/MS	1604	C00366	HMDB00289		0.63		0.3115	0.8254		1.1937	0.7485		100	100		Nucleotide	Purine metabolism, urate metabolism	1134		69-93-2;120K5305;	1928	441.2
	1520			allantoin	GC/MS	1107	C02350	HMDB00462		1.03		0.926	0.9692		1.0116	1.04		100	100		Nucleotide	Purine metabolism, urate metabolism	1002	204	97-59-6;	1809.8	518.3
	1524		Pyrimidine metabolism, cytidine containing	cytidine	LC/MS pos	514	C00475	HMDB00089		1.05		0.5622	0.869		0.9595	1.0119		100	100		Nucleotide	Pyrimidine metabolism, cytidine containing	827	6175	65-46-3;	1065	244
	1528			cytidine 5'-monophosphate (5'-CMP)	LC/MS pos	2372	C00055	HMDB00095		0.95		0.6064	0.8706		0.9975	0.9461		100	100		Nucleotide	Pyrimidine metabolism, cytidine containing	282	7058165	63-37-6;	887	324
	1529			cytidine-3'-monophosphate (3'-CMP)	LC/MS pos	2959	C05822			1.02		0.8261	0.9523		0.995	1.0187		100	100		Nucleotide	Pyrimidine metabolism, cytidine containing	105	256622	84-52-6;	1181	323.9
	1530			cytosine-2',3'-cyclic monophosphate	LC/MS pos	37465	C02354	HMDB11691		0.92		0.6076	0.8706		1.0586	0.9722		100	100		Nucleotide	Pyrimidine metabolism, cytidine containing	73	417654	15718-51-1;	912	306.2
	1536			cytosine	GC/MS	573	C00380	HMDB00630		1.16		0.289	0.8254		0.9755	1.1331		100	100		Nucleotide	Pyrimidine metabolism, cytidine containing	881	597	71-30-7;	1535.5	254
	1544		Pyrimidine metabolism, thymine containing	thymine	GC/MS	604	C00178	HMDB00262		0.99		0.8905	0.9692		1.0218	1.0138		100	100		Nucleotide	Pyrimidine metabolism, thymine containing	882	1135	65-71-4;	1429.1	255
	1549		Pyrimidine metabolism, thymine containing; Valine, leucine and isoleucine metabolism/	3-aminoisobutyrate	GC/MS	1566	C05145	HMDB03911		0.95		0.718	0.926		1.0053	0.9591		100	100		Nucleotide	Pyrimidine metabolism, thymine containing; Valine, leucine and isoleucine metabolism/	1114	64956	10569-72-9;214139-20-5;	1252.2	101.9
	1550		Pyrimidine metabolism, uracil containing	uracil	GC/MS	605	C00106	HMDB00300		1.25		0.3801	0.8254		0.9741	1.2134		100	100		Nucleotide	Pyrimidine metabolism, uracil containing	825	1174	66-22-8;	1370.4	241
	1551			5,6-dihydrouracil	GC/MS	1559	C00429	HMDB00076		0.99		0.9087	0.9692		0.9662	0.9529		100	100		Nucleotide	Pyrimidine metabolism, uracil containing	1125	649	504-07-4;	1505.2	243
	1552			uridine	LC/MS neg	606	C00299	HMDB00296		0.88		0.2982	0.8254		1.0251	0.9033		100	100		Nucleotide	Pyrimidine metabolism, uracil containing	535	6029	58-96-8;	1430	243.1
	1553			pseudouridine	LC/MS neg	33442	C02067	HMDB00767		0.82		0.3184	0.8254		1.2028	0.991		100	100		Nucleotide	Pyrimidine metabolism, uracil containing	821		1445-07-4;	1104	243.1
	1560			uridine-2',3'-cyclic monophosphate	LC/MS neg	37137	C02355	HMDB11640		1.08		0.4891	0.8683		0.983	1.0597		100	100		Nucleotide	Pyrimidine metabolism, uracil containing	75	4634036	40632-52-8;	1082	304.9
	1567		Purine and pyrimidine metabolism	methylphosphate	GC/MS	37070				1		0.9835	0.9894		0.9685	0.9718		100	100		Nucleotide	Purine and pyrimidine metabolism	100001805	13130	7023-27-0;	1221	240.9
	1570	Cofactors and vitamins	Ascorbate and aldarate metabolism	gulono-1,4-lactone	GC/MS	33454	C01040	HMDB03466		0.82		0.6948	0.9123		1.1196	0.9191		100	100		Cofactors and vitamins	Ascorbate and aldarate metabolism	388	608	1128-23-0;	1862	333.1
	1571			ascorbate (Vitamin C)	GC/MS	1640	C00072	HMDB00044		0.7		0.4149	0.835		1.2075	0.843		100	100		Cofactors and vitamins	Ascorbate and aldarate metabolism	233		134-03-2;	1850.1	332.1
	1572			dehydroascorbate	GC/MS	1659	C05422	HMDB01264		3.76		0.1999	0.8254		0.4312	1.6228		67	67		Cofactors and vitamins	Ascorbate and aldarate metabolism	301	835	490-83-5;	1800	245.1
	1581		Folate metabolism	5-methyltetrahydrofolate (5MeTHF)	LC/MS neg	18330	C00440	HMDB01396		0.73		0.3807	0.8254		1.0544	0.769		100	100		Cofactors and vitamins	Folate metabolism	1244	146	68703-91-3;68792-52-9;	1838	458.2
	1601		Nicotinate and nicotinamide metabolism	nicotinamide	LC/MS pos	594	C00153	HMDB01406		1.07		0.2436	0.8254		0.9641	1.0295		100	100		Cofactors and vitamins	Nicotinate and nicotinamide metabolism	432	936	98-92-0;	1267	123.1
	1605			nicotinamide adenine dinucleotide (NAD+)	LC/MS neg	5278	C00003	HMDB00902		1.09		0.0517	0.8254		0.9536	1.0359		100	100		Cofactors and vitamins	Nicotinate and nicotinamide metabolism	1310	10897651;5892;5288979	53-84-9;	1411	661.8
	1613			adenosine 5'diphosphoribose	LC/MS neg	558	C00301	HMDB01178		0.9		0.7488	0.932		1.2662	1.1367		100	100		Cofactors and vitamins	Nicotinate and nicotinamide metabolism	215	4475880	68414-18-6;	964	558.1
	1625		Pantothenate and CoA metabolism	pantothenate	LC/MS pos	1508	C00864	HMDB00210		1.06		0.5766	0.869		0.9272	0.9848		100	100		Cofactors and vitamins	Pantothenate and CoA metabolism	1024	6613	137-08-6;	2218	220.1
	1627			phosphopantetheine	LC/MS pos	15504	C01134	HMDB01416		0.73		0.4204	0.8354		1.4881	1.0836		100	100		Cofactors and vitamins	Pantothenate and CoA metabolism	100000328	115254	NA;	2323	359.1
	1628			coenzyme A	LC/MS neg	2936	C00010	HMDB01423		1.26		0.0065	0.8254		0.8252	1.0425		67	100		Cofactors and vitamins	Pantothenate and CoA metabolism	270	317	85-61-0;18439-24-2;	1600	766.1
	1645		Riboflavin metabolism	flavin adenine dinucleotide (FAD)	LC/MS neg	2134	C00016	HMDB01248		1.11		0.4464	0.8354		0.9351	1.0402		100	100		Cofactors and vitamins	Riboflavin metabolism	327	643975	146-14-5;84366-81-4;	2413	784.1
	1646			riboflavin (Vitamin B2)	LC/MS pos	1827	C00255	HMDB00244		1.09		0.5333	0.869		0.9459	1.035		100	100		Cofactors and vitamins	Riboflavin metabolism	500	493570	83-88-5;	3111	377.2
	1675	Xenobiotics	Benzoate metabolism	hippurate	LC/MS neg	15753	C01586	HMDB00714		2.25		0.2528	0.8254		0.845	1.8979		100	100		Xenobiotics	Benzoate metabolism	100000014	464	495-69-2;	2136	178.1
	1690			catechol sulfate	LC/MS neg	35320	C00090			1.03		0.8305	0.9523		1.0974	1.1355		100	100		Xenobiotics	Benzoate metabolism	100001605	3083879	120-80-9;	1928	188.9
	1718		Chemical	glycolate (hydroxyacetate)	GC/MS	15737	C00160	HMDB00115		0.83		0.3177	0.8254		1.0374	0.859		100	100		Xenobiotics	Chemical	203	3698251;757	79-14-1;	1119	177
	1723			2-hydroxyisobutyrate	GC/MS	22030		HMDB00729		1.06		0.8387	0.9523		0.8659	0.9177		67	100		Xenobiotics	Chemical	100000748	11671	594-61-6;	1107.5	130.9
	1725			glycerol 2-phosphate	GC/MS	27728	C02979	HMDB02520		1.2		0.2109	0.8254		0.8767	1.0558		100	100		Xenobiotics	Chemical	100001029	2526	819-83-0;	1691.8	243
	2144		Food component/Plant	ergothioneine	LC/MS pos	37459	C05570	HMDB03045		1.09		0.7906	0.9412		0.9054	0.9892		100	100		Xenobiotics	Food component/Plant	100002154	3032311	58511-63-0;	847	230.2
	2178			stachydrine	LC/MS pos	34384	C10172	HMDB04827		0.89		0.7247	0.9272		1.1364	1.0133		100	100		Xenobiotics	Food component/Plant	100001296	115244	4136-37-2;	860	144.1
	2213			equol sulfate	LC/MS neg	40478				0.69		0.2299	0.8254		1.0869	0.7452		100	100		Xenobiotics	Food component/Plant	100003429			3625	321.2
	2283		Sugar, sugar substitute, starch	erythritol	GC/MS	20699	C00503	HMDB02994		1.14		0.5117	0.869		0.9168	1.0427		100	100		Xenobiotics	Sugar, sugar substitute, starch	100000846		149-32-6;	1517.5	217
