# Supplementary material for: Cytosolic 10-formyltetrahydrofolate dehydrogenase regulates glycine metabolism in mouse liver
Source: Sci Rep. 2019 Oct 17;9:14937. doi: 10.1038/s41598-019-51397-1 (PMC6797707; doi:10.1038/s41598-019-51397-1)
Supplement: Supplementary file 4 — Supplementary File 3 [file 41598_2019_51397_MOESM4_ESM.xlsx]

## Sheet: Pathway Heat Map
	University of NC UNCH-0201-15VWBL Function of Aldh1L1, liver
	Heat map of statistically significant biochemicals profiled in this study. Red and green shaded cells indicate p≤0.05 (red indicates that the mean values are significantly higher for that comparison; green values significantly lower). Light red and light green shaded cells indicate 0.05<p<0.10 (light red indicates that the mean values trend higher for that comparison; light green values trend low…										Fold of Change			Statistical Values
										X	Welch's Two-Sample t-Test		X	Welch's Two-Sample t-Test				X	Mean Values				% Filled Values
											KO	KO (No 01818)		KO		KO (No 01818)			WT	KO	KO (No outlier UNC-01818)		WT	KO	KO (No outlier UNC-01818)		Super Pathway	Sub Pathway	Chemical ID	CAS	RI	Mass
														WT		WT
	Pathway Sort Order	Super Pathway	Sub Pathway	Biochemical Name	Platform	Comp ID	KEGG	HMDB	PUBCHEM	X	WT	WT	X	p-value	q-value	p-value	q-value	X				X				X
	1	Amino Acid	Glycine, Serine and Threonine Metabolism	glycine	LC/MS pos early	58	C00037	HMDB00123	750		0.87	0.47		0.2793	0.6064	8.5533e-06	0.0014		1.0778	0.9399	0.5059		100	100	100		Amino Acid	Glycine, Serine and Threonine Metabolism	340	56-40-6	1375	76.0393
	2			N-acetylglycine	LC/MS polar	27710		HMDB00532	10972		0.55	0.32		0.0527	0.4319	0.0002	0.0197		1.0935	0.5977	0.3529		100	100	100		Amino Acid	Glycine, Serine and Threonine Metabolism	100001006	543-24-8	1780	116.035
	4			sarcosine (N-Methylglycine)	LC/MS pos early	1516	C00213	HMDB00271	1088		0.84	1.02		0.579	0.6666	0.864	0.7875		1.1525	0.9649	1.1769		100	100	100		Amino Acid	Glycine, Serine and Threonine Metabolism	1023	107-97-1	1280	90.055
	5			dimethylglycine	LC/MS pos early	5086	C01026	HMDB00092	673		0.98	1.17		0.7985	0.7081	0.3608	0.6423		1.0694	1.0485	1.2485		100	100	100		Amino Acid	Glycine, Serine and Threonine Metabolism	806	1118-68-9	1104	104.071
	6			betaine	LC/MS pos early	3141	C00719	HMDB00043	247		1.54	1.56		0.134	0.552	0.2074	0.5766		0.8404	1.2917	1.3147		100	100	100		Amino Acid	Glycine, Serine and Threonine Metabolism	799	107-43-7	1064	118.086
	7			betaine aldehyde	LC/MS pos early	15499	C00576	HMDB01252	249		1.56	0.94		0.5063	0.6526	0.9243	0.7901		1.0116	1.5767	0.9471		100	100	100		Amino Acid	Glycine, Serine and Threonine Metabolism	1219	7758-31-8	1915	120.102
	9			serine	LC/MS pos early	1648	C00065	HMDB00187	5951		1.38	1.23		0.0672	0.4652	0.1195	0.5367		0.8702	1.2004	1.0736		100	100	100		Amino Acid	Glycine, Serine and Threonine Metabolism	503	56-45-1	1239	106.05
	10			N-acetylserine	LC/MS pos early	37076		HMDB02931	65249		1.7	1.5		0.0287	0.4001	0.0613	0.4431		0.8536	1.4542	1.2764		100	100	100		Amino Acid	Glycine, Serine and Threonine Metabolism	100001851	97-14-3	811	148.06
	14			threonine	LC/MS pos early	1284	C00188	HMDB00167	6288		1.21	1.09		0.1823	0.5904	0.3505	0.6423		0.9485	1.148	1.0378		100	100	100		Amino Acid	Glycine, Serine and Threonine Metabolism	564	72-19-5	1514	120.066
	15			N-acetylthreonine	LC/MS neg	33939			152204		1.65	0.95		0.4594	0.6342	0.5274	0.6932		1.0232	1.6834	0.9683		100	100	100		Amino Acid	Glycine, Serine and Threonine Metabolism	100001274	17093-74-2	821.6	160.062
	18			homoserine	LC/MS polar	18351	C00263	HMDB00719	12647		3.25	3.83		0.1262	0.552	0.1169	0.5367		0.7114	2.3145	2.7224		40	80	100		Amino Acid	Glycine, Serine and Threonine Metabolism	100000458	672-15-1	2875.8	118.051
	25		Alanine and Aspartate Metabolism	alanine	LC/MS pos early	1126	C00041	HMDB00161	5950		1.04	1.09		0.7132	0.6948	0.3071	0.6346		1.0334	1.0741	1.1286		100	100	100		Amino Acid	Alanine and Aspartate Metabolism	811	56-41-7	1700	90.055
	26			N-acetylalanine	LC/MS polar	1585	C02847	HMDB00766	88064		1.1	0.93		0.6844	0.6898	0.8119	0.7738		1.0947	1.203	1.0197		100	100	100		Amino Acid	Alanine and Aspartate Metabolism	1110	97-69-8	1564.8	130.051
	28			aspartate	LC/MS pos early	443	C00049	HMDB00191	5960		1.47	0.92		0.5772	0.6666	0.6326	0.7236		1.1085	1.6327	1.0165		100	100	100		Amino Acid	Alanine and Aspartate Metabolism	234	56-84-8	1165	134.045
	30			asparagine	LC/MS pos early	512	C00152	HMDB00168	6267		1.1	1		0.4849	0.6412	0.8992	0.7894		0.9798	1.0768	0.9808		100	100	100		Amino Acid	Alanine and Aspartate Metabolism	917	70-47-3	1225	133.061
	31			N-acetylasparagine	LC/MS pos early	33942		HMDB06028	99715		1.27	1.39		0.299	0.6199	0.1472	0.5367		0.9151	1.1611	1.2677		100	100	100		Amino Acid	Alanine and Aspartate Metabolism	100001257	4033-40-3	785	175.071
	32			N-acetylaspartate (NAA)	LC/MS polar	22185	C01042	HMDB00812	65065		0.06	0.06		0.4675	0.6342	0.5126	0.6932		19.2803	1.1258	1.2312		100	100	100		Amino Acid	Alanine and Aspartate Metabolism	100000787	997-55-7;997-55-7	3143	174.041
	33			cyano-alanine	LC/MS polar	35660	C02512		13538		10.27	1.53		0.2193	0.601	0.2195	0.5787		0.4852	4.9837	0.7426		0	80	75		Amino Acid	Alanine and Aspartate Metabolism	100001645	6232-19-5	1516	113.036
	39		Glutamate Metabolism	glutamate	LC/MS pos early	57	C00025	HMDB00148	611		1.39	0.81		0.7555	0.6985	0.1814	0.5616		1.1253	1.567	0.9102		100	100	100		Amino Acid	Glutamate Metabolism	561	56-86-0	1500	148.06
	40			glutamine	LC/MS pos early	53	C00064	HMDB00641	5961		0.84	0.95		0.2925	0.6199	0.514	0.6932		1.0297	0.8634	0.9791		100	100	100		Amino Acid	Glutamate Metabolism	563	56-85-9	1291	147.076
	41			N-acetylglutamate	LC/MS pos early	15720	C00624	HMDB01138	70914		1.09	1.33		0.7356	0.6948	0.1364	0.5367		0.9824	1.0724	1.3017		100	100	100		Amino Acid	Glutamate Metabolism	100000282	5817-08-03	1050	190.071
	42			N-acetylglutamine	LC/MS pos early	33943	C02716	HMDB06029	182230		0.95	1.14		0.5506	0.6637	0.3522	0.6423		0.9481	0.8985	1.0845		100	100	100		Amino Acid	Glutamate Metabolism	100001253	2490-97-3	845	189.087
	43			N-acetyl-aspartyl-glutamate (NAAG)	LC/MS pos early	35665	C12270	HMDB01067	5255		0.08	0.09		0.5965	0.6699	0.7045	0.7456		19.3836	1.4668	1.7067		80	100	100		Amino Acid	Glutamate Metabolism	100001612	3106-85-2	1035	305.098
	44			gamma-aminobutyrate (GABA)	LC/MS pos early	1416	C00334	HMDB00112	119		0.84	0.64		0.9125	0.7307	0.7414	0.7549		1.7882	1.4966	1.1469		100	100	100		Amino Acid	Glutamate Metabolism	141	56-12-2	2048	104.071
	45			carboxyethyl-GABA	LC/MS pos early	40007		HMDB02201	2572		1.06	0.74		0.8394	0.719	0.2478	0.6056		1.0641	1.1265	0.7924		100	100	100		Amino Acid	Glutamate Metabolism	100003260	4386-03-02	2085	176.092
	50			glutamate, gamma-methyl ester	LC/MS pos early	33487			68662		3.41	0.88		0.4461	0.6338	0.7457	0.7578		1.0888	3.7148	0.9567		100	100	100		Amino Acid	Glutamate Metabolism	100001103	1499-55-4	2170	162.076
	51			pyroglutamine*	LC/MS pos early	46225			134508		0.95	1.07		0.6106	0.6699	0.5683	0.7125		0.9961	0.9434	1.068		100	100	100		Amino Acid	Glutamate Metabolism	100001540	2353-44-8	1900	129.066
	53			N-methyl-4-aminobutyric acid	LC/MS pos early	39577			1550042;70703		0.76	0.91		0.2847	0.6148	0.5498	0.7097		1.0209	0.7792	0.933		100	100	100		Amino Acid	Glutamate Metabolism	100003152	1119-48-8	2109	118.086
	54			gamma-carboxyglutamate	LC/MS pos early	38754		HMDB41900	40772		1.09	1.05		0.3986	0.6338	0.5804	0.7125		0.9335	1.0153	0.9805		100	100	100		Amino Acid	Glutamate Metabolism	100002679	56271-99-9	903	192.05
	55			S-1-pyrroline-5-carboxylate	LC/MS pos early	42370	C04322	HMDB01301	1196		0.87	0.91		0.7177	0.6948	0.6539	0.7298		1.0599	0.9251	0.9638		100	100	100		Amino Acid	Glutamate Metabolism	35	2906-39-0	1528	114.055
	56		Histidine Metabolism	histidine	LC/MS neg	59	C00135	HMDB00177	6274		1.38	1.13		0.1927	0.5904	0.3078	0.6346		0.9313	1.2889	1.0499		100	100	100		Amino Acid	Histidine Metabolism	355	5934-29-2	755.9	154.062
	57			N-acetylhistidine	LC/MS pos early	33946	C02997	HMDB32055	75619		1.16	1.42		0.7779	0.7065	0.1396	0.5367		0.9535	1.1066	1.3521		100	100	100		Amino Acid	Histidine Metabolism	100001293	39145-52-3	2065	198.087
	58			1-methylhistidine	LC/MS pos early	30460	C01152	HMDB00001	92105		2.42	1.15		0.2675	0.6062	0.3648	0.6423		0.9569	2.3191	1.101		100	100	100		Amino Acid	Histidine Metabolism	100001051	332-80-9	2755	170.092
	60			N-acetyl-3-methylhistidine*	LC/MS pos early	43256			193270		1.71	1.95		0.0924	0.5215	0.0055	0.1536		0.8085	1.3807	1.5767		100	80	100		Amino Acid	Histidine Metabolism	100002204	37841-04-6	2056	212.103
	61			N-acetyl-1-methylhistidine*	LC/MS pos early	43255					1.14	1.27		0.6082	0.6699	0.0878	0.5234		0.9378	1.0682	1.1935		100	100	100		Amino Acid	Histidine Metabolism	100004299		2100	212.103
	66			formiminoglutamate	LC/MS pos early	43493	C00439		439233		20.06	15.45		0.0048	0.2262	0.0199	0.2925		0.3922	7.869	6.0609		100	100	100		Amino Acid	Histidine Metabolism	100002500	816-90-0	1880	175.071
	67			imidazole propionate	LC/MS pos early	40730		HMDB02271	70630		1.86	2.22		0.4196	0.6338	0.16	0.5367		1.0042	1.8652	2.2265		100	100	100		Amino Acid	Histidine Metabolism	100003434	1074-59-5	2263	141.066
	68			imidazole lactate	LC/MS pos early	15716	C05568	HMDB02320	440129		0.98	1.2		0.6084	0.6699	0.2839	0.6346		0.9479	0.9303	1.1344		100	100	100		Amino Acid	Histidine Metabolism	100000263	14403-45-3	2040	157.061
	70			1-methylhistamine	LC/MS pos early	43831	C05127	HMDB00898	3614		4.2	3.08		0.3306	0.631	0.6239	0.7201		0.5347	2.2483	1.648		60	60	50		Amino Acid	Histidine Metabolism	100001204	501-75-7	3040	126.103
	74			1-methylimidazoleacetate	LC/MS pos early	32350	C05828	HMDB02820	75810		0.85	0.99		0.4413	0.6338	0.9317	0.7901		1.0117	0.8606	1.0014		100	100	100		Amino Acid	Histidine Metabolism	100001208	2625-49-2	2064	141.066
	75			4-imidazoleacetate	LC/MS pos early	32349	C02835	HMDB02024	96215		1.27	1.34		0.0291	0.4001	0.0076	0.1669		0.8654	1.1005	1.1565		100	100	100		Amino Acid	Histidine Metabolism	100001207	645-65-8	2055	127.05
	78		Lysine Metabolism	lysine	LC/MS pos early	1301	C00047	HMDB00182	5962		1.05	1.04		0.5237	0.6568	0.6135	0.7186		1.0003	1.0457	1.0405		100	100	100		Amino Acid	Lysine Metabolism	407	56-87-1	2850	147.113
	79			N2-acetyllysine	LC/MS polar	36751	C12989	HMDB00446	92907		1.25	1.08		0.2297	0.6045	0.4576	0.6757		0.9924	1.2448	1.074		100	100	100		Amino Acid	Lysine Metabolism	100001721	1946-82-3	3372.6	187.109
	80			N6-acetyllysine	LC/MS polar	36752	C02727	HMDB00206	92832		1.57	1.13		0.2467	0.6049	0.4975	0.6881		0.9674	1.5193	1.0889		100	100	100		Amino Acid	Lysine Metabolism	100001734	692-04-6	2612.6	187.109
	82			N6,N6,N6-trimethyllysine	LC/MS pos early	1498	C03793	HMDB01325	440120		1.32	0.89		0.6592	0.6824	0.3274	0.6346		1.0328	1.3597	0.9214		100	100	100		Amino Acid	Lysine Metabolism	189	23284-33-5	2825	189.16
	83			5-hydroxylysine	LC/MS pos early	15685	C16741	HMDB00450	1029		13.94	0.81		0.4603	0.6342	0.5145	0.6932		1.2059	16.8114	0.9777		80	100	100		Amino Acid	Lysine Metabolism	100000054	13204-98-3	2790	163.108
	84			saccharopine	LC/MS polar	1495	C00449	HMDB00279	160556		1.02	1.18		0.6812	0.6898	0.7796	0.7705		1.0572	1.0775	1.2501		100	100	100		Amino Acid	Lysine Metabolism	392	997-68-2	3991.9	275.125
	85			2-aminoadipate	LC/MS pos early	6146	C00956	HMDB00510	469		1.43	1.5		0.2382	0.6049	0.2936	0.6346		0.8723	1.2445	1.3075		100	100	100		Amino Acid	Lysine Metabolism	381	542-32-5;1118-90-7	1912	162.076
	88			glutarate (pentanedioate)	LC/MS polar	396	C00489	HMDB00661	743		1.15	1.2		0.2187	0.601	0.1111	0.5367		0.9403	1.0773	1.1257		100	100	100		Amino Acid	Lysine Metabolism	339	110-94-1	2900	131.035
	89			glutarylcarnitine (C5)	LC/MS pos early	44664		HMDB13130	71464488		1	0.93		0.882	0.7307	0.7989	0.7716		1.0477	1.0488	0.9765		100	100	100		Amino Acid	Lysine Metabolism	100001593	102636-82-8	2393	276.144
	96			pipecolate	LC/MS pos early	1444	C00408	HMDB00070	849		1.29	1.29		0.1485	0.5752	0.2133	0.5773		0.9099	1.1769	1.1746		100	100	100		Amino Acid	Lysine Metabolism	1025	4043-87-2	2200	130.086
	99			5-aminovalerate	LC/MS neg	18319	C00431	HMDB03355	138		1.56	1.54		0.4334	0.6338	0.6025	0.7157		0.8181	1.2725	1.2569		100	100	100		Amino Acid	Lysine Metabolism	100000454	660-88-8	718	116.072
	106		Phenylalanine and Tyrosine Metabolism	phenylalanine	LC/MS pos early	64	C00079	HMDB00159	6140		1.09	1.02		0.388	0.6338	0.7642	0.7643		1.0182	1.1067	1.0346		100	100	100		Amino Acid	Phenylalanine and Tyrosine Metabolism	460	63-91-2	2878	166.086
	107			N-acetylphenylalanine	LC/MS neg	33950	C03519	HMDB00512	74839		1.43	1.18		0.1702	0.5904	0.3324	0.6346		0.9591	1.3737	1.1342		100	100	100		Amino Acid	Phenylalanine and Tyrosine Metabolism	100001256	2018-61-3	2597	206.082
	110			phenylpyruvate	LC/MS polar	566	C00166	HMDB00205	997		1.38	0.92		0.5937	0.6699	0.6548	0.7298		0.9642	1.3344	0.8873		100	100	100		Amino Acid	Phenylalanine and Tyrosine Metabolism	241	156-06-9	845	163.04
	111			phenyllactate (PLA)	LC/MS polar	22130	C05607	HMDB00779	3848		0.77	0.83		0.1834	0.5904	0.3653	0.6423		1.06	0.8178	0.8835		100	80	100		Amino Acid	Phenylalanine and Tyrosine Metabolism	100000774	828-01-3	908	165.056
	117			phenylacetylglycine	LC/MS neg	33945	C05598	HMDB00821	68144		1.55	1.27		0.6037	0.6699	0.9699	0.7988		1.1602	1.8029	1.4779		100	100	100		Amino Acid	Phenylalanine and Tyrosine Metabolism	100001275	500-98-1	2375	192.067
	119			tyrosine	LC/MS pos early	1299	C00082	HMDB00158	6057		1.05	0.97		0.6707	0.6895	0.7889	0.7716		1.0321	1.085	1.0016		100	100	100		Amino Acid	Phenylalanine and Tyrosine Metabolism	815	60-18-4	2430	182.081
	128			4-hydroxyphenylpyruvate	LC/MS neg	1669	C01179	HMDB00707	979		1.04	1.03		0.9352	0.7354	0.9758	0.8003		0.9341	0.9689	0.958		100	100	100		Amino Acid	Phenylalanine and Tyrosine Metabolism	1141	156-39-8	1690.1	179.035
	130			3-(4-hydroxyphenyl)lactate	LC/MS neg	32197	C03672	HMDB00755	9378		0.67	0.83		0.2934	0.6199	0.521	0.6932		1.1733	0.787	0.975		100	100	100		Amino Acid	Phenylalanine and Tyrosine Metabolism	240	6482-98-0	1379	181.051
	135			phenol sulfate	LC/MS neg	32553	C02180	HMDB60015	74426		0.86	0.7		0.5344	0.657	0.2672	0.6231		1.0689	0.9149	0.7532		100	100	100		Amino Acid	Phenylalanine and Tyrosine Metabolism	100001510	937-34-8	2156	172.991
	138			p-cresol sulfate	LC/MS neg	36103	C01468	HMDB11635	4615423		15.07	14		0.0018	0.1085	0.0108	0.2102		0.2673	4.027	3.7422		60	100	100		Amino Acid	Phenylalanine and Tyrosine Metabolism	100001315	3233-57-7	2890	187.007
	172			O-methyltyrosine	LC/MS pos early	37451			76957		0.51	0.53		0.0005	0.0496	0.0025	0.0979		1.247	0.6375	0.6575		100	80	100		Amino Acid	Phenylalanine and Tyrosine Metabolism	100002078	1080-06-4	2790	196.097
	174			phenylpropionylglycine	LC/MS neg	35434		HMDB00860	152323		0.72	0.64		0.2514	0.6062	0.249	0.6056		1.0669	0.77	0.6861		100	100	100		Amino Acid	Phenylalanine and Tyrosine Metabolism	100001591	56613-60-6	2945.3	206.082
	177			3-(3-hydroxyphenyl)propionate sulfate	LC/MS neg	45415			187488		4.8	1.92		0.1854	0.5904	0.3703	0.6423		0.6467	3.1028	1.2426		40	100	100		Amino Acid	Phenylalanine and Tyrosine Metabolism	100005391	86321-32-6	1294	245.013
	196			p-cresol-glucuronide*	LC/MS neg	48841		HMDB11686	154035		11.62	12.81		0.0115	0.3729	0.0405	0.365		0.1981	2.3029	2.5371		20	100	100		Amino Acid	Phenylalanine and Tyrosine Metabolism	100006191	17680-99-8	2420	283.082
	198			N-formylphenylalanine	LC/MS neg	48433			759256		2	1.01		0.3745	0.6338	0.9029	0.7894		0.9511	1.9066	0.9594		100	100	100		Amino Acid	Phenylalanine and Tyrosine Metabolism	100006056	13200-85-6	2336	192.067
	209		Tryptophan Metabolism	tryptophan	LC/MS pos early	54	C00078	HMDB00929	6305		1.18	0.99		0.427	0.6338	0.9436	0.7923		1.008	1.1894	0.9996		100	100	100		Amino Acid	Tryptophan Metabolism	565	73-22-3	2986	205.097
	213			indolelactate	LC/MS polar	18349	C02043	HMDB00671	92904		0.57	0.45		0.0334	0.405	0.0028	0.0999		1.2935	0.7365	0.5832		100	100	100		Amino Acid	Tryptophan Metabolism	100000463	832-97-3	1002	204.067
	216			indolepropionate	LC/MS neg	32405		HMDB02302	3744		2.51	2.16		0.1005	0.5309	0.2333	0.5933		0.6505	1.635	1.407		80	80	75		Amino Acid	Tryptophan Metabolism	100001083	830-96-6	2795	188.072
	218			3-indoxyl sulfate	LC/MS neg	27672		HMDB00682	10258		1.55	1		0.58	0.6666	0.8295	0.7803		0.9528	1.475	0.9524		100	100	100		Amino Acid	Tryptophan Metabolism	100000467	2642-37-7	2222.2	212.002
	219			kynurenine	LC/MS pos early	15140	C00328	HMDB00684	161166		0.93	1.06		0.6513	0.6824	0.8456	0.7844		1.0179	0.944	1.0808		100	100	100		Amino Acid	Tryptophan Metabolism	100000265	2922-83-0	2739	209.092
	220			kynurenate	LC/MS neg	1417	C01717	HMDB00715	3845		0.68	0.66		0.0575	0.4409	0.0542	0.4222		1.2979	0.8772	0.8566		100	100	100		Amino Acid	Tryptophan Metabolism	98	492-27-3	2224	188.035
	222			anthranilate	LC/MS pos early	4970	C00108	HMDB01123	227		0.85	0.92		0.4146	0.6338	0.6778	0.7354		0.9776	0.828	0.8979		100	80	75		Amino Acid	Tryptophan Metabolism	1258	118-92-3	2606	138.055
	226			xanthurenate	LC/MS pos early	15679	C02470	HMDB00881	5699		1.28	0.84		0.6465	0.681	0.8117	0.7738		1.1789	1.5107	0.9869		100	100	100		Amino Acid	Tryptophan Metabolism	100000015	59-007	2236	206.045
	227			picolinate	LC/MS pos early	1512	C10164	HMDB02243	1018		1.12	1.21		0.4582	0.6342	0.1446	0.5367		0.9646	1.0801	1.1627		100	100	100		Amino Acid	Tryptophan Metabolism	1022	98-98-6	910	124.039
	234			5-hydroxyindoleacetate	LC/MS pos early	437	C05635	HMDB00763	1826		0.98	1.06		0.8832	0.7307	0.8004	0.7716		1.009	0.9906	1.067		100	80	100		Amino Acid	Tryptophan Metabolism	71	54-16-0	1893	192.066
	235			serotonin	LC/MS pos early	2342	C00780	HMDB00259	5202		0.73	0.86		0.2429	0.6049	0.4997	0.689		1.0843	0.7924	0.9279		100	100	100		Amino Acid	Tryptophan Metabolism	504	153-98-0	2550	177.102
	249			indole-3-carboxylic acid	LC/MS neg	38116	C19837	HMDB03320	69867		0.9	0.98		0.4493	0.6338	0.8013	0.7716		1.1167	1.0106	1.0926		100	100	100		Amino Acid	Tryptophan Metabolism	100002185	771-50-6	1708.8	160.04
	250			C-glycosyltryptophan	LC/MS pos early	48782			10981970		0.76	0.87		0.1684	0.5904	0.0827	0.5231		1.085	0.8253	0.9424		100	100	100		Amino Acid	Tryptophan Metabolism	100006379	180509-18-6	2685	367.15
	255		Leucine, Isoleucine and Valine Metabolism	leucine	LC/MS pos early	60	C00123	HMDB00687	6106		1.09	1.04		0.2736	0.6062	0.5224	0.6932		0.9952	1.0847	1.0335		100	100	100		Amino Acid	Leucine, Isoleucine and Valine Metabolism	397	61-90-5	2864	132.102
	256			N-acetylleucine	LC/MS neg	1587	C02710	HMDB11756	70912		0.99	1.13		0.8928	0.7307	0.6164	0.7186		1.1001	1.0883	1.2463		100	100	100		Amino Acid	Leucine, Isoleucine and Valine Metabolism	1082	1188-21-2	2400	172.098
	258			4-methyl-2-oxopentanoate	LC/MS neg	22116	C00233	HMDB00695	70		1.57	1.11		0.2586	0.6062	0.4229	0.6654		0.8074	1.2713	0.8938		20	60	50		Amino Acid	Leucine, Isoleucine and Valine Metabolism	100000551	816-66-0	2170	129.056
	262			isovalerylglycine	LC/MS neg	35107		HMDB00678	546304		0.34	0.17		0.0206	0.4001	0.0004	0.0242		1.3462	0.4587	0.2258		100	100	100		Amino Acid	Leucine, Isoleucine and Valine Metabolism	100001452	16284-60-9	1950	158.082
	263			isovalerylcarnitine	LC/MS pos early	34407		HMDB00688	6426851		1.29	0.99		0.7188	0.6948	0.7828	0.7707		0.9792	1.2633	0.9646		100	100	100		Amino Acid	Leucine, Isoleucine and Valine Metabolism	100001393	31023-24-2	3085	246.17
	266			beta-hydroxyisovalerate	LC/MS polar	12129		HMDB00754	69362		1.23	1.12		0.4133	0.6338	0.7297	0.7538		0.9865	1.2137	1.1049		100	100	100		Amino Acid	Leucine, Isoleucine and Valine Metabolism	1442	625-08-1	1149.8	117.056
	267			beta-hydroxyisovaleroylcarnitine	LC/MS pos early	35433					1.16	0.87		0.8632	0.7272	0.325	0.6346		1.015	1.1737	0.8853		100	100	100		Amino Acid	Leucine, Isoleucine and Valine Metabolism	100001594	99159-87-2	2584	262.165
	274			alpha-hydroxyisovalerate	LC/MS polar	46537		HMDB00407	99823		1.09	1.05		0.4007	0.6338	0.6873	0.7416		0.9954	1.0852	1.0402		100	100	100		Amino Acid	Leucine, Isoleucine and Valine Metabolism	100001300	600-37-3	1052	117.056
	276			methylsuccinate	LC/MS polar	15745		HMDB01844	10349		1.37	0.93		0.5383	0.6583	0.7394	0.7549		0.9919	1.3593	0.9261		100	100	100		Amino Acid	Leucine, Isoleucine and Valine Metabolism	2051	498-21-5	2800	131.035
	284			isoleucine	LC/MS pos early	1125	C00407	HMDB00172	6306		1.1	1.01		0.4549	0.6342	0.9083	0.7901		1.0043	1.1085	1.0114		100	100	100		Amino Acid	Leucine, Isoleucine and Valine Metabolism	376	73-32-5	2800	132.102
	286			N-acetylisoleucine	LC/MS pos early	33967			2802421		1.28	1.26		0.0722	0.479	0.0898	0.5234		0.8188	1.0521	1.0287		100	100	100		Amino Acid	Leucine, Isoleucine and Valine Metabolism	100001276	3077-46-1	2555	174.112
	288			2-methylbutyrylcarnitine (C5)	LC/MS pos early	45095		HMDB00378	6426901		1.67	0.76		0.7606	0.6985	0.1954	0.562		1.1087	1.8566	0.8463		100	100	100		Amino Acid	Leucine, Isoleucine and Valine Metabolism	100001509	31023-25-3	3035	246.17
	289			2-methylbutyrylglycine	LC/MS neg	31928		HMDB00339	193872		0.46	0.1		0.0448	0.4319	1.1349e-06	0.0003		1.2514	0.5727	0.1275		100	80	75		Amino Acid	Leucine, Isoleucine and Valine Metabolism	100001155	52320-67-9	1884.2	158.082
	290			tiglylcarnitine	LC/MS pos early	35428		HMDB02366	22833596		2.9	1.41		0.1305	0.552	0.043	0.3743		0.8016	2.3229	1.1272		100	100	100		Amino Acid	Leucine, Isoleucine and Valine Metabolism	100001597	64191-86-2	2962	244.154
	293			2-hydroxy-3-methylvalerate	LC/MS neg	36746		HMDB00317	164623		1.28	0.97		0.4474	0.6338	0.7635	0.7643		1.1041	1.4175	1.0741		100	100	100		Amino Acid	Leucine, Isoleucine and Valine Metabolism	100001541	488-15-3	1800	131.071
	295			ethylmalonate	LC/MS polar	15765		HMDB00622	11756		1.28	1.42		0.4615	0.6342	0.2783	0.6346		1.0043	1.2849	1.4242		100	100	100		Amino Acid	Leucine, Isoleucine and Valine Metabolism	2054	601-75-2	2785	131.035
	296			valine	LC/MS pos early	1649	C00183	HMDB00883	6287		1.18	1.04		0.2613	0.6062	0.5188	0.6932		0.9932	1.1685	1.0336		100	100	100		Amino Acid	Leucine, Isoleucine and Valine Metabolism	566	72-18-4	2479	118.086
	297			N-acetylvaline	LC/MS neg	1591		HMDB11757	66789		1.28	1.19		0.3023	0.6199	0.4644	0.6773		1.0764	1.3782	1.2843		100	100	100		Amino Acid	Leucine, Isoleucine and Valine Metabolism	1084	96-81-1	1704	158.082
	300			isobutyrylcarnitine	LC/MS pos early	33441		HMDB00736	168379		2.14	1.16		0.2206	0.601	0.3518	0.6423		0.8847	1.89	1.028		100	100	100		Amino Acid	Leucine, Isoleucine and Valine Metabolism	100001055	25518-49-4	2810	232.154
	302			3-hydroxyisobutyrate	LC/MS polar	1549	C06001	HMDB00336	87		1.27	1.22		0.0409	0.4319	0.0967	0.5367		0.9036	1.1489	1.1012		100	100	100		Amino Acid	Leucine, Isoleucine and Valine Metabolism	111	2068-83-9	1619.1	103.04
	312		Methionine, Cysteine, SAM and Taurine Metabolism	methionine	LC/MS pos early	1302	C00073	HMDB00696	6137		1.11	0.97		0.5493	0.6637	0.8731	0.7876		1.006	1.112	0.9768		100	100	100		Amino Acid	Methionine, Cysteine, SAM and Taurine Metabolism	415	63-68-3	2526	150.058
	313			N-acetylmethionine	LC/MS neg	1589	C02712	HMDB11745	448580		0.88	0.99		0.3718	0.6338	0.8021	0.7716		1.0935	0.9574	1.0831		100	100	100		Amino Acid	Methionine, Cysteine, SAM and Taurine Metabolism	1083	65-82-7	1787	190.054
	314			N-formylmethionine	LC/MS neg	2829	C03145	HMDB01015	439750		0.57	0.48		0.0157	0.3729	0.0008	0.035		1.1587	0.666	0.5551		100	100	100		Amino Acid	Methionine, Cysteine, SAM and Taurine Metabolism	194	4289-98-9	1543.8	176.039
	315			S-methylmethionine	LC/MS pos early	38127	C05319		458		1.01	1.26		0.6033	0.6699	0.4843	0.6865		1.2307	1.2485	1.548		100	100	100		Amino Acid	Methionine, Cysteine, SAM and Taurine Metabolism	100002183	3493-12-07	2584	164.074
	316			methionine sulfone	LC/MS pos early	44878			69961		2.05	1.05		0.3187	0.6211	0.3305	0.6346		0.9461	1.9409	0.9972		60	60	50		Amino Acid	Methionine, Cysteine, SAM and Taurine Metabolism	100004635	820-10-0	1250	182.048
	317			methionine sulfoxide	LC/MS pos early	18374	C02989	HMDB02005	158980		1.77	1.26		0.2636	0.6062	0.5262	0.6932		0.8849	1.5648	1.1151		100	100	100		Amino Acid	Methionine, Cysteine, SAM and Taurine Metabolism	100000039	3226-65-1	1272	166.053
	318			N-acetylmethionine sulfoxide	LC/MS pos early	45428			193368		1.33	1.35		0.531	0.6568	0.6339	0.7236		0.8803	1.1676	1.1906		100	100	100		Amino Acid	Methionine, Cysteine, SAM and Taurine Metabolism	100005463		880	208.064
	319			S-adenosylmethionine (SAM)	LC/MS pos early	15915	C00019	HMDB01185	34755		1.06	1.18		0.6184	0.6739	0.3883	0.6523		0.9529	1.0092	1.1279		100	100	100		Amino Acid	Methionine, Cysteine, SAM and Taurine Metabolism	1263	24346-00-7;86867-01-8;86867-0108	3002	399.145
	320			S-adenosylhomocysteine (SAH)	LC/MS neg	42382	C00021	HMDB00939	439155		1.14	1.19		0.3369	0.6338	0.2278	0.5895		0.9441	1.0732	1.1191		100	100	100		Amino Acid	Methionine, Cysteine, SAM and Taurine Metabolism	197	979-92-0	1832.4	383.114
	324			cystathionine	LC/MS pos early	15705	C02291	HMDB00099	439258		1	1.09		0.8647	0.7272	0.9481	0.7923		1.0106	1.0095	1.1032		100	100	100		Amino Acid	Methionine, Cysteine, SAM and Taurine Metabolism	310	535-34-2	2270	223.075
	327			2-aminobutyrate	LC/MS pos early	42374	C02261	HMDB00650	439691		0.75	0.85		0.2208	0.601	0.453	0.6722		1.3104	0.9847	1.1094		100	100	100		Amino Acid	Methionine, Cysteine, SAM and Taurine Metabolism	1128	1492-24-6	2059	104.071
	329			cysteine	LC/MS pos early	1868	C00097	HMDB00574	5862		1.14	0.99		0.5892	0.6699	0.9058	0.7901		0.942	1.0756	0.9345		100	100	100		Amino Acid	Methionine, Cysteine, SAM and Taurine Metabolism	800	52-90-4;56-89-3	1488	122.027
	331			cystine	LC/MS neg	56	C00491	HMDB00192	67678		1	1							1	1	1		0	20	0		Amino Acid	Methionine, Cysteine, SAM and Taurine Metabolism	279	56-89-3	665	239.017
	332			S-methylcysteine	LC/MS pos early	39592		HMDB02108	24417		1.96	1.52		0.0432	0.4319	0.0586	0.4301		0.7724	1.5126	1.1734		100	100	100		Amino Acid	Methionine, Cysteine, SAM and Taurine Metabolism	100002749	1187-84-4	1955	119.016
	337			cysteine sulfinic acid	LC/MS pos early	37443	C00606	HMDB00996	109		5.81	1.48		0.211	0.601	0.3007	0.6346		1.0347	6.0094	1.5316		100	100	100		Amino Acid	Methionine, Cysteine, SAM and Taurine Metabolism	100002113	207121-48-0	597	154.017
	339			hypotaurine	LC/MS pos early	590	C00519	HMDB00965	107812		2.05	2.09		0.0627	0.447	0.1431	0.5367		0.7984	1.6334	1.6711		100	100	100		Amino Acid	Methionine, Cysteine, SAM and Taurine Metabolism	358	300-84-5	724	110.027
	340			taurine	LC/MS neg	2125	C00245	HMDB00251	1123		0.78	0.78		0.1578	0.5904	0.2333	0.5933		1.0519	0.8193	0.8163		100	100	100		Amino Acid	Methionine, Cysteine, SAM and Taurine Metabolism	512	107-35-7	690	124.007
	341			N-acetyltaurine	LC/MS neg	48187			159864		1.02	0.76		0.6635	0.6851	0.2945	0.6346		1.1185	1.1387	0.8531		100	100	100		Amino Acid	Methionine, Cysteine, SAM and Taurine Metabolism	100005466		800	166.018
	346			taurocyamine	LC/MS pos early	35117	C01959	HMDB03584	68340		0.86	1.01		0.4876	0.6412	0.872	0.7876		0.9994	0.8591	1.0058		100	100	100		Amino Acid	Methionine, Cysteine, SAM and Taurine Metabolism	100001418	543-18-0	710	168.044
	347			2-hydroxybutyrate/2-hydroxyisobutyrate	LC/MS polar	52281					1.16	1.28		0.5064	0.6526	0.1302	0.5367		0.9702	1.1219	1.2385		100	100	100		Amino Acid	Methionine, Cysteine, SAM and Taurine Metabolism	100008928		1258	103.04
	348		Urea cycle; Arginine and Proline Metabolism	arginine	LC/MS pos early	1638	C00062	HMDB00517	232		11.42	1.05		0.3471	0.6338	0.6087	0.7172		0.9814	11.2028	1.0312		100	100	100		Amino Acid	Urea cycle; Arginine and Proline Metabolism	231	1119-34-2	2825	175.119
	349			urea	LC/MS pos early	1670	C00086	HMDB00294	1176		1.59	1.19		0.1792	0.5904	0.2813	0.6346		0.9168	1.4618	1.091		100	100	100		Amino Acid	Urea cycle; Arginine and Proline Metabolism	533	57-13-6	700	121.072
	351			ornithine	LC/MS pos early	1493	C00077	HMDB03374	6262		0.86	1.04		0.4444	0.6338	0.7026	0.7454		1.0995	0.9479	1.1383		100	100	100		Amino Acid	Urea cycle; Arginine and Proline Metabolism	444	3184-13-2	2800	133.097
	352			proline	LC/MS pos early	1898	C00148	HMDB00162	145742		1.4	1.15		0.1761	0.5904	0.333	0.6346		0.9109	1.2746	1.0457		100	100	100		Amino Acid	Urea cycle; Arginine and Proline Metabolism	480	147-85-3	1603	116.071
	353			citrulline	LC/MS pos early	2132	C00327	HMDB00904	9750		1.2	1.27		0.448	0.6338	0.3908	0.6527		1.0095	1.2123	1.285		100	100	100		Amino Acid	Urea cycle; Arginine and Proline Metabolism	391	372-75-8	1520	176.103
	354			argininosuccinate	LC/MS pos early	15497	C03406	HMDB00052	16950;828		4.77	0.94		0.416	0.6338	0.666	0.7327		1.0338	4.934	0.9679		100	100	100		Amino Acid	Urea cycle; Arginine and Proline Metabolism	232	156637-58-0	2745	291.13
	356			homocitrulline	LC/MS pos early	22138	C02427	HMDB00679	65072		1.39	1.31		0.0438	0.4319	0.0953	0.5367		0.8863	1.2353	1.1612		100	100	100		Amino Acid	Urea cycle; Arginine and Proline Metabolism	100000963	1190-49-4	1908	190.119
	360			dimethylarginine (SDMA + ADMA)	LC/MS pos early	36808	C03626	HMDB01539	123831		1.22	0.98		0.5107	0.6526	0.9815	0.8037		1.0812	1.3153	1.0554		100	100	100		Amino Acid	Urea cycle; Arginine and Proline Metabolism	100001810	102783-24-4	2850	203.15
	361			N-acetylarginine	LC/MS pos early	33953	C02562	HMDB04620	67427		1.45	1.68		0.4062	0.6338	0.14	0.5367		0.8904	1.2925	1.4934		100	100	100		Amino Acid	Urea cycle; Arginine and Proline Metabolism	100001266	155-84-0	2245	217.13
	364			N-delta-acetylornithine	LC/MS pos early	43249			9920500		1.45	1.1		0.2687	0.6062	0.5577	0.7109		0.9086	1.3156	1.003		100	100	100		Amino Acid	Urea cycle; Arginine and Proline Metabolism	100004523		1877	175.108
	365			N2,N5-diacetylornithine	LC/MS neg	43591			10398396		1.36	1.15		0.1955	0.5904	0.3984	0.654		0.9272	1.2594	1.0659		100	100	100		Amino Acid	Urea cycle; Arginine and Proline Metabolism	100004575	39825-23-5	1367	215.104
	366			N-alpha-acetylornithine	LC/MS pos early	32984	C00437	HMDB03357	439232		1.06	1.21		0.9774	0.747	0.4011	0.6548		0.9267	0.9855	1.1184		100	100	100		Amino Acid	Urea cycle; Arginine and Proline Metabolism	100000285	6205-08-09	2000	175.108
	368			N-methylproline	LC/MS pos early	37431			557		2.78	1.45		0.1667	0.5904	0.3172	0.6346		0.8006	2.2248	1.1591		100	100	100		Amino Acid	Urea cycle; Arginine and Proline Metabolism	100001956	475-11-6	1335	130.086
	370			trans-4-hydroxyproline	LC/MS pos early	32306	C01157	HMDB00725	5810		1	0.89		0.8395	0.719	0.3618	0.6423		1.0684	1.0699	0.9499		100	100	100		Amino Acid	Urea cycle; Arginine and Proline Metabolism	1001	51-35-4	1064	132.066
	372			pro-hydroxy-pro	LC/MS pos early	35127		HMDB06695	11673055		1.87	0.72		0.7938	0.7078	0.0323	0.3271		1.1866	2.2241	0.8538		100	100	100		Amino Acid	Urea cycle; Arginine and Proline Metabolism	100001167	18684-24-7	2128	229.118
	373			N-monomethylarginine	LC/MS pos early	43586	C03884	HMDB29416	132862		1.25	1.04		0.3975	0.6338	0.7901	0.7716		1.0646	1.3317	1.1121		100	100	100		Amino Acid	Urea cycle; Arginine and Proline Metabolism	100004488	53308-83-1	2845	189.135
	376			N-acetylcitrulline	LC/MS pos early	48434	C15532	HMDB00856	656979		1.22	1.38		0.7408	0.6948	0.4449	0.6711		1.0475	1.2792	1.4431		100	100	100		Amino Acid	Urea cycle; Arginine and Proline Metabolism	100001577	33965-42-3	1010	218.114
	377		Creatine Metabolism	creatine	LC/MS pos early	27718	C00300	HMDB00064	586		0.51	0.5		0.344	0.6338	0.3225	0.6346		1.846	0.938	0.9184		100	100	100		Amino Acid	Creatine Metabolism	1221	57-00-1	1947	132.077
	378			creatinine	LC/MS pos early	513	C00791	HMDB00562	588		0.82	0.7		0.5809	0.6666	0.2923	0.6346		1.3769	1.1241	0.9639		100	100	100		Amino Acid	Creatine Metabolism	275	60-27-5	2055	114.066
	383			guanidinoacetate	LC/MS pos early	43802	C00581	HMDB00128	763		2.44	0.48		0.8856	0.7307	0.0098	0.1984		1.2752	3.1145	0.6075		100	100	100		Amino Acid	Creatine Metabolism	344	352-97-6	1937	118.061
	388		Polyamine Metabolism	spermine	LC/MS pos late	603	C00750	HMDB01256	1103		1.53	0.76		0.7029	0.6898	0.4823	0.6865		1.0836	1.6525	0.824		100	80	75		Amino Acid	Polyamine Metabolism	507	71-44-3	758	203.223
	390			spermidine	LC/MS pos early	485	C00315	HMDB01257	1102		0.7	0.77		0.0495	0.4319	0.0446	0.3763		1.1191	0.7803	0.8622		100	100	100		Amino Acid	Polyamine Metabolism	50	124-20-9	3355	146.165
	391			5-methylthioadenosine (MTA)	LC/MS pos early	1419	C00170	HMDB01173	439176		1.17	1.22		0.4172	0.6338	0.3577	0.6423		0.8534	0.9984	1.0388		100	100	100		Amino Acid	Polyamine Metabolism	212	2457-80-9	2752	298.097
	400		Guanidino and Acetamido Metabolism	4-guanidinobutanoate	LC/MS pos early	15681	C01035	HMDB03464	500		1.03	1.24		0.7426	0.695	0.5941	0.7125		0.8924	0.9187	1.108		100	100	100		Amino Acid	Guanidino and Acetamido Metabolism	100000096	463-003;463-00-3	2320	146.092
	401			guanidinosuccinate	LC/MS pos early	32446	C03139	HMDB03157	97856		0.27	0.31		0.0105	0.3729	0.0252	0.2925		2.2529	0.615	0.6879		100	100	100		Amino Acid	Guanidino and Acetamido Metabolism	100001212	6133-30-8	1892	176.067
	402		Glutathione Metabolism	glutathione, reduced (GSH)	LC/MS pos early	2127	C00051	HMDB00125	124886		0.36	0.42		0.1173	0.552	0.2112	0.5773		2.0628	0.7478	0.858		100	80	100		Amino Acid	Glutathione Metabolism	496	70-18-8	2000	308.091
	403			glutathione, oxidized (GSSG)	LC/MS pos early	27727	C00127	HMDB03337	65359		0.93	0.95		0.1791	0.5904	0.316	0.6346		0.9985	0.9288	0.9448		100	80	100		Amino Acid	Glutathione Metabolism	448	103239-24-3	2667	613.159
	405			cysteine-glutathione disulfide	LC/MS pos early	35159		HMDB00656	4247235		1.92	2.4		0.929	0.7339	0.0981	0.5367		0.7931	1.5225	1.9016		100	100	100		Amino Acid	Glutathione Metabolism	100001437	13081-14-6	2465	427.095
	406			S-methylglutathione	LC/MS pos early	33944	C11347		3605667		0.78	0.8		0.0134	0.3729	0.0293	0.309		1.0868	0.8461	0.8666		100	80	100		Amino Acid	Glutathione Metabolism	100001259	2922-56-7	2200	322.107
	407			S-lactoylglutathione	LC/MS neg	15731	C03451	HMDB01066	440018		0.58	0.59		0.0343	0.405	0.0408	0.365		1.5347	0.8871	0.9105		100	80	100		Amino Acid	Glutathione Metabolism	1343	54398-03-7	1248	378.098
	408			cysteinylglycine	LC/MS pos early	35637	C01419	HMDB00078	439498		0.33	0.38		0.0502	0.4319	0.1105	0.5367		2.0354	0.6814	0.773		100	80	100		Amino Acid	Glutathione Metabolism	278	19246-18-5	2132	179.048
	410			5-oxoproline	LC/MS neg	1494	C01879	HMDB00267	7405		1.6	1.2		0.306	0.6199	0.658	0.731		1.022	1.6397	1.2231		100	100	100		Amino Acid	Glutathione Metabolism	1021	98-79-3	738.5	128.035
	411			ophthalmate	LC/MS pos early	34592		HMDB05765	7018721		0.27	0.3		0.0029	0.1525	0.0132	0.2467		1.5991	0.4344	0.4867		100	80	100		Amino Acid	Glutathione Metabolism	100001311	495-27-2	2085	290.135
	414			4-hydroxy-nonenal-glutathione	LC/MS neg	48504					1.01	1.08		0.9761	0.747	0.6894	0.7416		1.0531	1.0633	1.1364		100	80	100		Amino Acid	Glutathione Metabolism	100006240	99927-70-5	3387.5	462.192
	418	Peptide	Gamma-glutamyl Amino Acid	gamma-glutamylalanine	LC/MS pos early	37063		HMDB29142	440103		0.84	0.99		0.6096	0.6699	0.895	0.7894		1.3353	1.1247	1.3179		100	100	100		Peptide	Gamma-glutamyl Amino Acid	100001843	5875-41-2	1986	219.098
	419			gamma-glutamylcysteine	LC/MS pos early	1778	C00669	HMDB01049	842		0.99	1.17		0.8155	0.7124	0.8877	0.7894		1.1774	1.1713	1.3778		100	80	100		Peptide	Gamma-glutamyl Amino Acid	1036	636-58-8	2118	251.07
	420			gamma-glutamylglutamate	LC/MS pos early	36738	C05282	HMDB11737	92865		0.9	0.94		0.3085	0.6207	0.5653	0.7125		1.0043	0.9032	0.9443		100	80	100		Peptide	Gamma-glutamyl Amino Acid	331	1116-22-9	1775	277.103
	421			gamma-glutamylglutamine	LC/MS pos early	2730	C05283	HMDB11738	150914		0.37	0.4		0.1763	0.5904	0.2125	0.5773		2.3261	0.8713	0.922		100	100	100		Peptide	Gamma-glutamyl Amino Acid	1140	10148-81-9	1430	276.119
	422			gamma-glutamylglycine	LC/MS pos early	33949		HMDB11667	165527		0.04	0.05		0.0003	0.0373	0.0006	0.0339		2.5109	0.1065	0.1255		100	100	100		Peptide	Gamma-glutamyl Amino Acid	100001294	1948-29-4	1535	205.082
	423			gamma-glutamylhistidine	LC/MS pos early	18245			7017195		1.21	0.77		0.8728	0.7299	0.2671	0.6231		1.1102	1.3421	0.8571		80	100	100		Peptide	Gamma-glutamyl Amino Acid	1235	37460-15-4	2740	285.119
	424			gamma-glutamylisoleucine*	LC/MS pos early	34456		HMDB11170	14253342		0.95	1.07		0.6229	0.6757	0.8852	0.7894		1.0997	1.049	1.172		100	100	100		Peptide	Gamma-glutamyl Amino Acid	100001485		2940	261.144
	425			gamma-glutamylleucine	LC/MS pos early	18369		HMDB11171	151023		0.71	0.86		0.2618	0.6062	0.2417	0.5995		1.1028	0.7777	0.952		100	100	100		Peptide	Gamma-glutamyl Amino Acid	1268	2566-39-4	2991	261.144
	426			gamma-glutamyl-epsilon-lysine	LC/MS pos early	33934		HMDB03869	65254;14284565		1.03	0.97		0.6986	0.6898	0.9954	0.8093		1.0345	1.067	1.0005		100	100	100		Peptide	Gamma-glutamyl Amino Acid	100001262	17105-15-6	2717	276.155
	427			gamma-glutamylmethionine	LC/MS pos early	44872		HMDB29155	7009567		1	1							1	1	1		0	20	0		Peptide	Gamma-glutamyl Amino Acid	100001313	17663-87-5	2640	279.101
	428			gamma-glutamylphenylalanine	LC/MS pos early	33422		HMDB00594	111299		0.79	0.89		0.1924	0.5904	0.3809	0.6468		1.0851	0.8547	0.9609		100	100	100		Peptide	Gamma-glutamyl Amino Acid	100000491	7432-24-8	2992	295.129
	429			gamma-glutamylthreonine*	LC/MS pos early	33364		HMDB29159			3.15	3.89		0.4499	0.6338	0.1129	0.5367		0.9854	3.0991	3.8309		100	100	100		Peptide	Gamma-glutamyl Amino Acid	100001314	5652-48-2	1750	249.108
	431			gamma-glutamyltyrosine	LC/MS neg	2734		HMDB11741	94340		0.6	0.66		0.0431	0.4319	0.1167	0.5367		1.1134	0.6707	0.7404		100	80	100		Peptide	Gamma-glutamyl Amino Acid	1102	7432-23-7	1240	309.109
	432			gamma-glutamylvaline	LC/MS pos early	43829		HMDB11172	7015683		0.7	0.86		0.2447	0.6049	0.4139	0.6607		1.0493	0.7301	0.8972		100	100	100		Peptide	Gamma-glutamyl Amino Acid	100001126	2746-34-1	2700	247.129
	433			gamma-glutamyl-2-aminobutyrate	LC/MS pos early	37092					1.84	2.21		0.8649	0.7272	0.5734	0.7125		1.1412	2.1001	2.5274		100	80	75		Peptide	Gamma-glutamyl Amino Acid	100001502		2380	233.113
	434		Dipeptide Derivative	carnosine	LC/MS pos early	1768	C00386	HMDB00033	439224		0.91	0.39		0.7653	0.6996	0.2008	0.57		2.3283	2.1174	0.9045		100	100	100		Peptide	Dipeptide Derivative	249	305-84-0	2942	227.114
	437			anserine	LC/MS pos early	15747	C01262	HMDB00194	112072		2.66	0.89		0.4728	0.6378	0.6435	0.7298		1.0775	2.8645	0.9586		100	100	100		Peptide	Dipeptide Derivative	100000044	10030-52-1	2924	241.13
	448		Dipeptide	alanylleucine	LC/MS pos early	37093		HMDB28691	259583		0.91	0.96		0.5014	0.6504	0.6958	0.7444		0.9818	0.8925	0.9415		80	40	50		Peptide	Dipeptide	100001890	1638-60-4	3055	203.139
	559			glycylisoleucine	LC/MS pos early	36659		HMDB28844	88079		0.81	0.83		0.1375	0.5535	0.1892	0.562		1.15	0.9338	0.9573		100	80	100		Peptide	Dipeptide	100001790	19461-38-2	3002	189.123
	560			glycylleucine	LC/MS pos early	34398	C02155	HMDB00759	92843		0.66	0.79		0.1784	0.5904	0.07	0.4729		1.1625	0.7724	0.9229		100	100	100		Peptide	Dipeptide	100001258	869-19-2	3059	189.123
	570			glycylvaline	LC/MS pos early	18357		HMDB28854	97417		0.74	0.87		0.2656	0.6062	0.4422	0.67		1.1359	0.8352	0.9908		100	100	100		Peptide	Dipeptide	100000487	1963-21-9	2734	175.108
	594			isoleucylglycine	LC/MS pos early	40008			342532		0.76	0.9		0.288	0.6191	0.5243	0.6932		1.1263	0.8584	1.0139		100	100	100		Peptide	Dipeptide	100003169	868-28-0	2719	189.123
	607			leucylalanine	LC/MS pos early	40010			259321		0.94	1.07		0.7734	0.7043	0.8627	0.7875		0.898	0.8478	0.9629		100	80	100		Peptide	Dipeptide	100003179	7298-84-2	2801	203.139
	612			leucylglycine	LC/MS pos early	40045			79070		0.78	0.92		0.2981	0.6199	0.5826	0.7125		1.1069	0.8636	1.0204		100	100	100		Peptide	Dipeptide	100003185	686-50-0	2778	189.123
	660			phenylalanylalanine	LC/MS pos early	41374			6993123;5488196		0.93	0.95		0.5714	0.6666	0.7057	0.7456		1.0863	1.0096	1.0298		100	100	100		Peptide	Dipeptide	100003589	3918-87-4	2909	237.123
	664			phenylalanylglycine	LC/MS pos early	41370			98207		0.82	0.75		0.3684	0.6338	0.2128	0.5773		1.1505	0.9423	0.8643		100	100	100		Peptide	Dipeptide	100003588	721-90-4	2898	223.108
	681			prolylglycine	LC/MS pos early	40703			7408076;6426709		1.3	0.97		0.4247	0.6338	0.9202	0.7901		1.0406	1.355	1.0115		100	100	100		Peptide	Dipeptide	100003674	2578-57-6	2136	173.092
	745			tyrosylglycine	LC/MS pos early	41375			259323		1.2	0.85		0.7834	0.7073	0.261	0.6169		1.0433	1.2485	0.8887		100	100	100		Peptide	Dipeptide	100003598	673-05-5	2439	239.103
	759			valylglutamine	LC/MS pos early	42079			5253209		0.88	0.89		0.1119	0.5422	0.1453	0.5367		1.1052	0.9718	0.9822		100	80	100		Peptide	Dipeptide	100003640	42854-54-6	2295	246.145
	760			valylglycine	LC/MS pos early	40475			136487		0.72	0.88		0.3022	0.6199	0.4599	0.6757		1.1354	0.8136	0.9985		100	100	100		Peptide	Dipeptide	100003641	686-43-1	2444	175.108
	763			valylleucine	LC/MS pos early	39994			352039		1.04	1.09		0.8414	0.719	0.5728	0.7125		1.0586	1.0957	1.1516		100	100	100		Peptide	Dipeptide	100003210	22906-55-4	3138	231.17
	773			leucylglutamine*	LC/MS pos early	48189			4305457		0.78	0.93		0.3175	0.6211	0.6689	0.7327		1.1036	0.8628	1.0308		100	100	100		Peptide	Dipeptide	100003183		2620	260.161
	820	Carbohydrate	Glycolysis, Gluconeogenesis, and Pyruvate Metabolism	1,5-anhydroglucitol (1,5-AG)	LC/MS neg	20675	C07326	HMDB02712	64960		1.27	1.07		0.225	0.6045	0.363	0.6423		0.945	1.2037	1.0128		100	100	100		Carbohydrate	Glycolysis, Gluconeogenesis, and Pyruvate Metabolism	100000580	154-58-5	802	163.061
	823			glucose	LC/MS polar	20488	C00031	HMDB00122	79025		0.84	1.03		0.4018	0.6338	0.7562	0.7608		0.9846	0.8289	1.01		100	100	100		Carbohydrate	Glycolysis, Gluconeogenesis, and Pyruvate Metabolism	572	50-99-7	2342	179.056
	824			glucose 6-phosphate	LC/MS polar	31260	C00668	HMDB01401	5958		0.95	1.04		0.7582	0.6985	0.9694	0.7988		1.1489	1.0878	1.1933		100	100	100		Carbohydrate	Glycolysis, Gluconeogenesis, and Pyruvate Metabolism	291	103192-55-8	4537	259.022
	827			fructose-6-phosphate	LC/MS polar	12021	C05345	HMDB00124	69507		1	1.1		0.8711	0.7299	0.7271	0.7538		1.021	1.0189	1.1222		100	100	100		Carbohydrate	Glycolysis, Gluconeogenesis, and Pyruvate Metabolism	1232	103213-47-4	4261.4	259.022
	830			Isobar: fructose 1,6-diphosphate, glucose 1,6-diphosphate, myo-inositol 1,4 or 1,3-diphosphate	LC/MS neg	46896					0.57	0.69		0.4101	0.6338	0.721	0.7508		1.1164	0.6398	0.7747		100	100	100		Carbohydrate	Glycolysis, Gluconeogenesis, and Pyruvate Metabolism	100002180		551	338.989
	831			2,3-diphosphoglycerate	LC/MS neg	15664	C01159	HMDB01294	186004		0.82	0.79		0.2591	0.6062	0.2409	0.5995		1.1281	0.924	0.8879		100	100	100		Carbohydrate	Glycolysis, Gluconeogenesis, and Pyruvate Metabolism	1227	102783-53-9	555	264.952
	832			dihydroxyacetone phosphate (DHAP)	LC/MS neg	15522	C00111	HMDB01473	668		0.75	0.91		0.5291	0.6568	0.9454	0.7923		0.9895	0.7394	0.8996		100	100	100		Carbohydrate	Glycolysis, Gluconeogenesis, and Pyruvate Metabolism	309	102783-56-2	603	168.991
	837			3-phosphoglycerate	LC/MS neg	1414	C00597	HMDB00807	724		0.7	0.56		0.5777	0.6666	0.3375	0.6346		1.4979	1.0544	0.8433		100	100	100		Carbohydrate	Glycolysis, Gluconeogenesis, and Pyruvate Metabolism	132	80731-10-8	583	184.986
	838			phosphoenolpyruvate (PEP)	LC/MS neg	597	C00074	HMDB00263	1005		0.7	0.54		0.5636	0.6638	0.2979	0.6346		1.546	1.0762	0.8298		100	100	100		Carbohydrate	Glycolysis, Gluconeogenesis, and Pyruvate Metabolism	463	10526-80-4	587.3	166.975
	839			pyruvate	LC/MS neg	42582	C00022	HMDB00243	1060		0.94	1.04		0.5327	0.6568	0.5986	0.7127		0.9826	0.9212	1.0203		100	100	100		Carbohydrate	Glycolysis, Gluconeogenesis, and Pyruvate Metabolism	823	127-17-3	732.4	87.0088
	840			lactate	LC/MS neg	527	C00186	HMDB00190	612		0.93	0.99		0.3709	0.6338	0.8658	0.7875		1.0041	0.9309	0.9954		100	100	100		Carbohydrate	Glycolysis, Gluconeogenesis, and Pyruvate Metabolism	482	79-33-4	681.6	89.0244
	843			glycerate	LC/MS polar	1572	C00258	HMDB00139	752		0.9	0.83		0.4347	0.6338	0.2196	0.5787		1.019	0.915	0.8435		100	100	100		Carbohydrate	Glycolysis, Gluconeogenesis, and Pyruvate Metabolism	1052	600-19-1	2070.4	105.019
	846		Pentose Phosphate Pathway	6-phosphogluconate	LC/MS neg	15442	C00345	HMDB01316	91493		0.98	1.21		0.5279	0.6568	0.1443	0.5367		0.8869	0.8675	1.0757		100	100	100		Carbohydrate	Pentose Phosphate Pathway	100000341	921-62-0;53411-70-4	583.9	275.017
	849			ribose 1-phosphate	LC/MS polar	1763	C00620	HMDB01489	439236		0.87	0.93		0.6731	0.6898	0.9407	0.7923		1.1878	1.0299	1.1099		100	100	100		Carbohydrate	Pentose Phosphate Pathway	219	50-99-7;58459-37-3	4025	229.012
	850			5-phosphoribosyl diphosphate (PRPP)	LC/MS neg	36840	C00119	HMDB00280	7339		0.68	0.82		0.229	0.6045	0.218	0.5787		1.233	0.838	1.0118		100	100	100		Carbohydrate	Pentose Phosphate Pathway	166	108321-05-7	570	308.978
	851			sedoheptulose-7-phosphate	LC/MS neg	35649	C05382	HMDB01068	616		0.96	1.06		0.7333	0.6948	0.5939	0.7125		0.9758	0.9389	1.0339		100	100	100		Carbohydrate	Pentose Phosphate Pathway	100001628	2646-35-7	599.6	289.033
	857		Pentose Metabolism	ribose	LC/MS polar	1471	C00121	HMDB00283	5779		1.29	1.34		0.0907	0.5215	0.0754	0.4955		0.9321	1.2012	1.2452		100	100	100		Carbohydrate	Pentose Metabolism	914	50-69-1	1508.2	195.051
	858			ribitol	LC/MS polar	15772	C00474	HMDB00508	6912		1.66	1.22		0.1616	0.5904	0.3075	0.6346		1.0136	1.6873	1.2382		100	100	100		Carbohydrate	Pentose Metabolism	100000406	488-81-3	1789.6	151.061
	859			ribonate	LC/MS polar	27731	C01685	HMDB00867	5460677		0.73	0.88		0.2761	0.6062	0.589	0.7125		1.1506	0.8453	1.0148		100	100	100		Carbohydrate	Pentose Metabolism	100001007	5336-08-03	2425	165.04
	879			adenosine-5'-diphosphoglucose	LC/MS neg	35652	C00498	HMDB06557	16500		1.08	1.17		0.8026	0.7081	0.5767	0.7125		0.9442	1.0206	1.1072		60	80	100		Carbohydrate	Pentose Metabolism	100001644	15839-70-0;102129-65-7	901.9	588.075
	880			arabitol/xylitol	LC/MS polar	48885					1.42	1.32		0.2008	0.5926	0.3586	0.6423		0.7908	1.1232	1.0445		100	100	100		Carbohydrate	Pentose Metabolism	100006430		1932.4	151.061
	881			ribulose/xylulose	LC/MS polar	48340					1.7	1.79		0.0159	0.3729	0.016	0.2786		0.7393	1.2586	1.3197		100	100	100		Carbohydrate	Pentose Metabolism	100006122		1400	149.046
	882			arabonate/xylonate	LC/MS polar	48255					0.69	0.83		0.2163	0.601	0.3181	0.6346		1.1759	0.8125	0.9747		100	100	100		Carbohydrate	Pentose Metabolism	100006115		2664.6	165.04
	883		Glycogen Metabolism	maltohexaose	LC/MS polar	35170	C01936	HMDB12253	439606		0.86	0.98		0.6323	0.6796	0.9116	0.7901		1.04	0.893	1.0141		100	80	100		Carbohydrate	Glycogen Metabolism	100001448	34620-77-4	5860	989.32
	885			maltopentaose	LC/MS polar	35163	C06218	HMDB12254	13489094		0.86	0.97		0.6049	0.6699	0.944	0.7923		0.8885	0.7612	0.8592		100	80	100		Carbohydrate	Glycogen Metabolism	100001447	34620-76-3	5365	827.267
	886			maltotetraose	LC/MS polar	15910	C02052	HMDB01296	446495		1.04	1.09		0.8603	0.7272	0.5798	0.7125		0.9863	1.0247	1.0798		100	80	100		Carbohydrate	Glycogen Metabolism	100000275	34612-38-9	5000	711.22
	888			maltotriose	LC/MS polar	44688	C01835	HMDB01262	439586		0.91	1.14		0.411	0.6338	0.3689	0.6423		0.9698	0.8815	1.1016		100	100	100		Carbohydrate	Glycogen Metabolism	100000276	1109-28-0	4286.4	549.167
	891			maltose	LC/MS polar	15586	C00208	HMDB00163	10991489		1.05	1.1		0.6983	0.6898	0.4368	0.6698		1.0535	1.102	1.1541		100	80	100		Carbohydrate	Glycogen Metabolism	913	6363-53-7	3329.4	387.114
	895		Disaccharides and Oligosaccharides	lactose	LC/MS polar	567	C00243	HMDB00186	84571		0.8	0.84		0.4645	0.6342	0.5958	0.7125		1.2129	0.9735	1.0143		100	80	100		Carbohydrate	Disaccharides and Oligosaccharides	393	5965-66-2	3500	387.114
	927		Fructose, Mannose and Galactose Metabolism	fructose	LC/MS polar	577	C00095	HMDB00660	5984		1.03	1.21		0.917	0.7307	0.2988	0.6346		0.9103	0.9379	1.1019		100	100	100		Carbohydrate	Fructose, Mannose and Galactose Metabolism	878	57-48-7	2022.2	179.056
	932			mannitol/sorbitol	LC/MS polar	46142	C01507	HMDB00247	5780		1.1	1.1		0.5857	0.6687	0.654	0.7298		0.933	1.0245	1.0237		100	100	100		Carbohydrate	Fructose, Mannose and Galactose Metabolism	100001740		2260	181.072
	933			mannose	LC/MS polar	584	C00159	HMDB00169	18950		0.92	1.09		0.622	0.6757	0.4881	0.6881		0.9508	0.8789	1.0369		100	100	100		Carbohydrate	Fructose, Mannose and Galactose Metabolism	803	3458-28-4	2200	179.056
	934			mannose-6-phosphate	LC/MS polar	1469	C00275	HMDB01078	439198		0.9	0.97		0.6842	0.6898	0.7962	0.7716		1.2108	1.0925	1.171		80	100	100		Carbohydrate	Fructose, Mannose and Galactose Metabolism	294	70442-25-0;104872-94-8	4510	259.022
	951			galactonate	LC/MS polar	27719	C00880	HMDB00565	128869		0.87	0.81		0.5132	0.6526	0.4337	0.668		1.0143	0.8782	0.8237		100	100	100		Carbohydrate	Fructose, Mannose and Galactose Metabolism	100001026	299-28-5	3085	195.051
	955		Nucleotide Sugar	UDP-glucose	LC/MS polar	32344	C00029	HMDB00286	8629		0.47	0.52		0.0935	0.5215	0.1654	0.5435		1.3858	0.6501	0.7234		100	80	100		Carbohydrate	Nucleotide Sugar	1096	117756-22-6	3950	565.048
	959			UDP-galactose	LC/MS polar	15860	C00052	HMDB00302	18068		0.63	0.69		0.0541	0.4319	0.1423	0.5367		1.1125	0.7013	0.7705		100	80	100		Carbohydrate	Nucleotide Sugar	100000298	2956-16-3;91183-98-1;137868-52-1	4000	565.048
	960			UDP-glucuronate	LC/MS neg	2763	C00167	HMDB00935	17473		0.56	0.64		0.351	0.6338	0.5406	0.7024		1.4248	0.8024	0.9078		80	80	100		Carbohydrate	Nucleotide Sugar	1097	28053-08-9;63700-19-6	588	579.027
	964			UDP-N-acetylglucosamine	LC/MS polar	35162	C00043	HMDB00290	445675		0.66	0.8		0.5866	0.6687	0.9609	0.7959		1.0517	0.6941	0.8421		100	80	100		Carbohydrate	Nucleotide Sugar	1249	91183-98-1	3708.7	606.074
	965			UDP-N-acetylgalactosamine	LC/MS polar	18396	C00203	HMDB00304	439185		0.68	0.71		0.023	0.4001	0.0512	0.4048		1.114	0.7589	0.792		100	80	100		Carbohydrate	Nucleotide Sugar	1257	108320-87-2	3730	606.074
	967			cytidine 5'-monophospho-N-acetylneuraminic acid	LC/MS polar	36831	C00128	HMDB01176	448209		0.8	0.75		0.5114	0.6526	0.3718	0.6423		1.1548	0.9232	0.866		100	100	100		Carbohydrate	Nucleotide Sugar	1223	3063-71-6	3900	613.14
	973		Aminosugar Metabolism	glucosamine-6-phosphate	LC/MS polar	580	C00352	HMDB01254	439217		0.9	1.04		0.5636	0.6638	0.9032	0.7894		1.1781	1.0556	1.2247		100	100	100		Carbohydrate	Aminosugar Metabolism	290	3616-42-0	4521.5	258.038
	977			glucuronate	LC/MS polar	15443	C00191	HMDB00127	444791		1.7	1.22		0.254	0.6062	0.5376	0.7012		0.9295	1.5791	1.1348		100	100	100		Carbohydrate	Aminosugar Metabolism	100000257	207300-70-7	3233.3	193.035
	981			N-acetylglucosamine 6-phosphate	LC/MS polar	15107	C00357	HMDB02817	439219		0.87	0.77		0.3201	0.6211	0.0701	0.4729		1.0407	0.9056	0.801		100	100	100		Carbohydrate	Aminosugar Metabolism	1213	102029-88-9	4114	300.049
	982			N-acetyl-glucosamine 1-phosphate	LC/MS polar	15741	C04256	HMDB01367	440364		0.93	0.89		0.6315	0.6796	0.4725	0.6813		1.0593	0.9856	0.9467		100	100	100		Carbohydrate	Aminosugar Metabolism	1212	31281-59-1	4052	300.049
	988			N-acetylneuraminate	LC/MS polar	32377	C00270	HMDB00230	439197		0.76	0.79		0.0479	0.4319	0.1075	0.5367		1.2216	0.927	0.959		100	100	100		Carbohydrate	Aminosugar Metabolism	1162	131-48-6	3072.6	308.099
	999			N-acetylglucosaminylasparagine	LC/MS pos early	48149	C04540	HMDB00489	123826		0.72	0.74		0.1215	0.552	0.1542	0.5367		1.2328	0.8928	0.9142		100	100	100		Carbohydrate	Aminosugar Metabolism	1215	2776-93-4	1212	336.14
	1000			erythronate*	LC/MS polar	42420		HMDB00613	2781043		0.81	0.67		0.1788	0.5904	0.0049	0.1458		1.2036	0.9724	0.8092		100	100	100		Carbohydrate	Aminosugar Metabolism	100001320	88759-55-1	2186	135.03
	1002			N-acetylglucosamine/N-acetylgalactosamine	LC/MS pos early	46539					0.93	0.92		0.864	0.7272	0.8193	0.7759		1.1494	1.0645	1.0542		100	100	100		Carbohydrate	Aminosugar Metabolism	100006435		715	222.097
	1003		Advanced Glycation End-product	N6-carboxymethyllysine	LC/MS pos early	36713					2.56	0.92		0.4677	0.6342	0.4413	0.67		0.9504	2.4295	0.8756		100	100	100		Carbohydrate	Advanced Glycation End-product	100001768	5746-04-03	2592	205.118
	1007	Energy	TCA Cycle	citrate	LC/MS neg	1564	C00158	HMDB00094	311		0.89	1.04		0.5567	0.6637	0.8507	0.787		1.027	0.9106	1.0731		100	100	100		Energy	TCA Cycle	1124	77-92-9	582	191.02
	1011			isocitrate	LC/MS pos early	12110	C00311	HMDB00193	1198		0.5	0.58		0.0214	0.4001	0.0085	0.1793		1.4977	0.7544	0.864		100	100	100		Energy	TCA Cycle	1206	20226-99-7	773	210.061
	1012			alpha-ketoglutarate	LC/MS polar	528	C00026	HMDB00208	51		1.47	0.95		0.4688	0.6342	0.7078	0.7462		1.0531	1.5459	1.0012		100	100	100		Energy	TCA Cycle	93	305-72-6;328-50-7;22202-68-2	2700	145.014
	1014			succinylcarnitine	LC/MS pos early	37058					1.1	1.34		0.8122	0.7121	0.44	0.67		1.1334	1.2514	1.5148		100	100	100		Energy	TCA Cycle	100001948		2291	262.129
	1015			succinate	LC/MS polar	1437	C00042	HMDB00254	1110		0.73	0.85		0.1907	0.5904	0.3693	0.6423		1.2157	0.8834	1.0301		100	100	100		Energy	TCA Cycle	252	110-15-6	3149	117.019
	1016			fumarate	LC/MS polar	1643	C00122	HMDB00134	444972		0.91	0.99		0.4101	0.6338	0.8676	0.7875		1.0394	0.942	1.028		100	100	100		Energy	TCA Cycle	330	100-17-8	3084	115.004
	1017			malate	LC/MS polar	1303	C00149	HMDB00156	525		0.94	0.99		0.3879	0.6338	0.8001	0.7716		1.0153	0.9511	1.0011		100	100	100		Energy	TCA Cycle	409	6915-15-7	3343.1	133.014
	1022			tricarballylate	LC/MS neg	15729	C19806	HMDB31193	14925		7.19	0.4		0.8237	0.7161	0.3051	0.6346		2.0751	14.9169	0.8239		80	100	100		Energy	TCA Cycle	2053	99-14-9	578	175.025
	1027			2-methylcitrate/homocitrate	LC/MS neg	52282					1.97	1.1		0.2661	0.6062	0.3783	0.6446		0.9143	1.8045	1.0064		100	100	100		Energy	TCA Cycle	100008929		575	205.035
	1028		Oxidative Phosphorylation	acetylphosphate	LC/MS polar	15488	C00227	HMDB01494	186		0.87	0.83		0.1967	0.5904	0.1278	0.5367		1.0801	0.9383	0.8998		100	100	100		Energy	Oxidative Phosphorylation	1211	94249-01-1	4013.9	138.98
	1030			phosphate	LC/MS neg	42109	C00009	HMDB01429	1061		1.01	1		0.7399	0.6948	0.8904	0.7894		1.005	1.017	1.0008		100	100	100		Energy	Oxidative Phosphorylation	461	7664-38-2	608	96.9696
	1032	Lipid	Medium Chain Fatty Acid	caproate (6:0)	LC/MS neg	32489	C01585	HMDB00535	8892		1.04	0.99		0.9497	0.7403	0.8563	0.7875		0.9884	1.0289	0.9765		100	100	100		Lipid	Medium Chain Fatty Acid	926	142-62-1	2713.7	115.076
	1033			heptanoate (7:0)	LC/MS neg	1644	C17714	HMDB00666	8094		0.59	0.61		0.054	0.4319	0.0743	0.4947		1.1172	0.6537	0.6779		100	40	50		Lipid	Medium Chain Fatty Acid	925	111-14-8	3670	129.092
	1040			5-dodecenoate (12:1n7)	LC/MS neg	33968		HMDB00529	5312378		0.92	0.82		0.6103	0.6699	0.3176	0.6346		0.9742	0.8993	0.8011		100	100	100		Lipid	Medium Chain Fatty Acid	100001232	2430-94-6	5224	197.155
	1042		Long Chain Fatty Acid	myristate (14:0)	LC/MS neg	1365	C06424	HMDB00806	11005		1.42	1.43		0.0587	0.4409	0.1368	0.5367		0.9312	1.3266	1.336		100	100	100		Lipid	Long Chain Fatty Acid	519	544-63-8	5440	227.202
	1043			myristoleate (14:1n5)	LC/MS neg	32418	C08322	HMDB02000	5281119		1.45	1.3		0.2298	0.6045	0.4481	0.6711		0.7951	1.1553	1.0311		100	100	100		Lipid	Long Chain Fatty Acid	100001198	544-64-9	5346.9	225.186
	1044			pentadecanoate (15:0)	LC/MS neg	1361	C16537	HMDB00826	13849		1	1.01		0.9017	0.7307	0.9848	0.8051		1.0138	1.0128	1.0233		100	100	100		Lipid	Long Chain Fatty Acid	980	1002-84-2;10002-84-2	5521	241.217
	1045			palmitate (16:0)	LC/MS neg	1336	C00249	HMDB00220	985		1.06	1.1		0.5943	0.6699	0.369	0.6423		0.9977	1.0576	1.1024		100	100	100		Lipid	Long Chain Fatty Acid	424	57-10-3	5618	255.233
	1046			palmitoleate (16:1n7)	LC/MS neg	33447	C08362	HMDB03229	445638		1.69	1.84		0.104	0.5309	0.1143	0.5367		0.8599	1.4564	1.5849		100	100	100		Lipid	Long Chain Fatty Acid	452	373-49-9	5475	253.217
	1048			margarate (17:0)	LC/MS neg	1121		HMDB02259	10465		0.89	0.87		0.1348	0.552	0.1387	0.5367		1.0302	0.9132	0.8924		100	100	100		Lipid	Long Chain Fatty Acid	891	506-12-7	5731	269.249
	1049			10-heptadecenoate (17:1n7)	LC/MS neg	33971		HMDB60038	5312435		1.22	1.3		0.4097	0.6338	0.3272	0.6346		1.0055	1.2242	1.3074		100	100	100		Lipid	Long Chain Fatty Acid	100001278	29743-97-3	5555	267.233
	1050			stearate (18:0)	LC/MS neg	1358	C01530	HMDB00827	5281		0.99	0.96		0.7871	0.7073	0.5967	0.7125		0.9921	0.9781	0.9519		100	100	100		Lipid	Long Chain Fatty Acid	439	57-11-4	5872	283.264
	1058			nonadecanoate (19:0)	LC/MS neg	1356	C16535	HMDB00772	12591		0.81	0.76		0.1738	0.5904	0.1441	0.5367		1.0518	0.8546	0.7949		100	100	100		Lipid	Long Chain Fatty Acid	892	646-30-0	6068	297.28
	1059			10-nonadecenoate (19:1n9)	LC/MS neg	33972		HMDB13622	5312513		1.09	1.12		0.706	0.6911	0.649	0.7298		1.0344	1.1224	1.1625		100	100	100		Lipid	Long Chain Fatty Acid	100001277	73033-09-7	5780	295.264
	1061			arachidate (20:0)	LC/MS neg	1118	C06425	HMDB02212	10467		0.85	0.87		0.371	0.6338	0.4975	0.6881		1.1522	0.9803	1.0075		100	100	100		Lipid	Long Chain Fatty Acid	893	506-30-9	6295	311.296
	1064			eicosenoate (20:1)	LC/MS neg	33587		HMDB02231	5282768		1.17	1.26		0.68	0.6898	0.5036	0.6919		1.0274	1.1975	1.2987		100	100	100		Lipid	Long Chain Fatty Acid	100001335		5950	309.28
	1068			erucate (22:1n9)	LC/MS neg	1552	C08316	HMDB02068	5281116		1.04	1.23		0.6439	0.681	0.7934	0.7716		1.1319	1.1779	1.3883		100	100	100		Lipid	Long Chain Fatty Acid	1087	112-86-7	6355.6	337.311
	1075			oleate/vaccenate (18:1)	LC/MS neg	52285					1.18	1.23		0.3497	0.6338	0.3331	0.6346		0.9948	1.1775	1.2271		100	100	100		Lipid	Long Chain Fatty Acid	100008930		5655	281.249
	1078		Polyunsaturated Fatty Acid (n3 and n6)	stearidonate (18:4n3)	LC/MS neg	33969	C16300	HMDB06547	5312508		0.65	0.76		0.116	0.5518	0.0239	0.2925		1.1371	0.7443	0.8698		100	100	100		Lipid	Polyunsaturated Fatty Acid (n3 and n6)	100001229	111174-40-4	5395	275.202
	1079			eicosapentaenoate (EPA; 20:5n3)	LC/MS neg	18467	C06428	HMDB01999	446284		0.95	1.13		0.5568	0.6637	0.6599	0.731		1.0098	0.9614	1.1363		100	100	100		Lipid	Polyunsaturated Fatty Acid (n3 and n6)	2050	10-2005-9;10417-94-4	5450	301.217
	1080			docosapentaenoate (n3 DPA; 22:5n3)	LC/MS neg	32504	C16513	HMDB01976	6441454		1.09	1.22		0.9931	0.7495	0.6336	0.7236		1.0486	1.1447	1.2754		100	100	100		Lipid	Polyunsaturated Fatty Acid (n3 and n6)	100001181	2234-74-4	5571	329.249
	1081			docosahexaenoate (DHA; 22:6n3)	LC/MS neg	44675	C06429	HMDB02183	445580		0.98	1.02		0.757	0.6985	0.9553	0.7938		1.0704	1.0521	1.0884		100	100	100		Lipid	Polyunsaturated Fatty Acid (n3 and n6)	100000665	6217-54-5	5525	327.233
	1082			docosatrienoate (22:3n3)	LC/MS neg	32417	C16534	HMDB02823	5312556		0.78	0.93		0.2755	0.6062	0.5846	0.7125		1.0897	0.845	1.009		100	100	100		Lipid	Polyunsaturated Fatty Acid (n3 and n6)	100001195	59708-86-0	5823	333.28
	1085			linoleate (18:2n6)	LC/MS neg	1105	C01595	HMDB00673	5280450		0.91	0.91		0.3768	0.6338	0.433	0.668		1.1056	1.0055	1.0062		100	100	100		Lipid	Polyunsaturated Fatty Acid (n3 and n6)	180	60-33-3	5535	279.233
	1087			linolenate [alpha or gamma; (18:3n3 or 6)]	LC/MS neg	34035	C06426	HMDB03073	5280934		0.92	0.95		0.564	0.6638	0.7737	0.7692		1.1734	1.0756	1.1149		100	100	100		Lipid	Polyunsaturated Fatty Acid (n3 and n6)	100001337		5450	277.217
	1089			dihomo-linolenate (20:3n3 or n6)	LC/MS neg	35718	C03242	HMDB02925	5280581		1.06	1.16		0.8966	0.7307	0.4305	0.668		1.0484	1.1111	1.2205		100	100	100		Lipid	Polyunsaturated Fatty Acid (n3 and n6)	100001739	17046-59-2	5596	305.249
	1090			arachidonate (20:4n6)	LC/MS neg	1110	C00219	HMDB01043	444899		0.98	1.03		0.7319	0.6948	0.9954	0.8093		1.0939	1.0704	1.1306		100	100	100		Lipid	Polyunsaturated Fatty Acid (n3 and n6)	229	506-32-1	5535	303.233
	1091			adrenate (22:4n6)	LC/MS neg	32980	C16527	HMDB02226	5497181		1	1.16		0.6571	0.6824	0.7799	0.7705		1.0897	1.0951	1.2692		100	100	100		Lipid	Polyunsaturated Fatty Acid (n3 and n6)	100001193	2091-25-0	5678	331.264
	1092			docosapentaenoate (n6 DPA; 22:5n6)	LC/MS neg	37478	C16513	HMDB01976	6441454		1.03	1.17		0.851	0.724	0.5624	0.7125		1.0391	1.07	1.2143		100	100	100		Lipid	Polyunsaturated Fatty Acid (n3 and n6)	100001580	25182-74-5	5624.5	329.249
	1093			docosadienoate (22:2n6)	LC/MS neg	32415	C16533	HMDB61714	5282807		0.75	0.86		0.1969	0.5904	0.4242	0.6654		1.0556	0.7946	0.9033		100	100	100		Lipid	Polyunsaturated Fatty Acid (n3 and n6)	100001182	7370-49-2	6034	335.296
	1094			dihomo-linoleate (20:2n6)	LC/MS neg	17805	C16525	HMDB05060	6439848		0.94	1.03		0.6133	0.6699	0.9488	0.7923		1.1334	1.0606	1.1651		100	100	100		Lipid	Polyunsaturated Fatty Acid (n3 and n6)	1231	2091-39-6	5730	307.264
	1144		Fatty Acid, Branched	13-methylmyristate	LC/MS neg	38293			151014		1.26	1.22		0.0187	0.4001	0.0411	0.365		0.9038	1.1371	1.1031		100	100	100		Lipid	Fatty Acid, Branched	100002344	2485-71-4	5499	241.217
	1147			15-methylpalmitate	LC/MS neg	38768			17903417		1.06	1.09		0.5588	0.6638	0.3341	0.6346		0.9792	1.0333	1.0721		100	100	100		Lipid	Fatty Acid, Branched	100002945		5695	269.249
	1150			17-methylstearate	LC/MS neg	38296			3083779		0.99	0.98		0.9224	0.7307	0.8391	0.7826		1.0122	1.0026	0.9896		100	100	100		Lipid	Fatty Acid, Branched	100002356	2724-59-6	5993	297.28
	1161		Fatty Acid, Dicarboxylate	2-hydroxyglutarate	LC/MS polar	37253	C02630	HMDB00606	43		1.18	0.78		0.966	0.7456	0.1041	0.5367		1.082	1.2803	0.8483		100	100	100		Lipid	Fatty Acid, Dicarboxylate	100002070	40951-21-1	3352.8	147.03
	1163			adipate	LC/MS polar	21134	C06104	HMDB00448	196		0.72	0.84		0.1899	0.5904	0.2588	0.6169		1.1155	0.8003	0.9324		100	100	100		Lipid	Fatty Acid, Dicarboxylate	100000863	124-04-9	3000	145.051
	1164			2-hydroxyadipate	LC/MS polar	31934	C02360	HMDB00321	193530		0.84	0.92		0.2433	0.6049	0.5211	0.6932		1.0254	0.8577	0.9464		100	100	100		Lipid	Fatty Acid, Dicarboxylate	100001153	18294-85-4	3000	161.046
	1168			pimelate (heptanedioate)	LC/MS polar	15704	C02656	HMDB00857	385		0.97	1.05		0.7403	0.6948	0.6093	0.7172		1.0385	1.0051	1.0891		100	100	100		Lipid	Fatty Acid, Dicarboxylate	100000101	111-16-0	2745	159.066
	1170			suberate (octanedioate)	LC/MS neg	15730	C08278	HMDB00893	10457		0.84	0.96		0.3049	0.6199	0.6601	0.731		1.0305	0.8676	0.9842		100	100	100		Lipid	Fatty Acid, Dicarboxylate	100000016	505-48-6	804.3	173.082
	1173			azelate (nonanedioate)	LC/MS neg	18362	C08261	HMDB00784	2266		0.9	0.96		0.3988	0.6338	0.7312	0.7538		0.983	0.8851	0.9451		100	100	100		Lipid	Fatty Acid, Dicarboxylate	2029	123-99-9	1276	187.098
	1175			undecanedioate	LC/MS neg	42395		HMDB00888	15816		0.97	1		0.8976	0.7307	0.9233	0.7901		1.072	1.0386	1.0699		100	100	100		Lipid	Fatty Acid, Dicarboxylate	100001617	1852-04-6	2440	215.129
	1178			tetradecanedioate	LC/MS neg	35669		HMDB00872	13185		0.89	0.99		0.4473	0.6338	0.9136	0.7901		1.0351	0.9254	1.0229		100	100	100		Lipid	Fatty Acid, Dicarboxylate	100001613	821-38-5	4000	257.176
	1179			hexadecanedioate	LC/MS neg	35678	C19615	HMDB00672	10459		0.76	0.81		0.0601	0.4409	0.1115	0.5367		1.1097	0.8423	0.9017		100	100	100		Lipid	Fatty Acid, Dicarboxylate	100001614	505-54-4	4615	285.207
	1208		Fatty Acid, Amide	oleamide	LC/MS neg	32458	C19670	HMDB02117	5283387		1.32	1.33		0.3068	0.6199	0.4024	0.6548		0.8822	1.163	1.169		100	100	100		Lipid	Fatty Acid, Amide	1504	301-02-0	6581.5	280.265
	1211			linoleamide (18:2n6)	LC/MS neg	32455			6435901		1.92	1.85		0.1913	0.5904	0.3142	0.6346		0.4513	0.8643	0.8354		40	80	75		Lipid	Fatty Acid, Amide	1492	3999-01-07	6205	278.249
	1214		Fatty Acid, Amino	2-aminoheptanoate	LC/MS pos early	43761			227939		0.88	0.8		0.6844	0.6898	0.4343	0.668		1.0902	0.9623	0.8676		100	100	100		Lipid	Fatty Acid, Amino	100004542	1115-90-8	3160	146.118
	1219			2-aminooctanoate	LC/MS pos late	43343		HMDB00991	69522		1.91	0.82		0.6274	0.6775	0.4139	0.6607		1.0191	1.9428	0.8306		100	60	50		Lipid	Fatty Acid, Amino	100004227	644-90-6	750	160.133
	1221		Fatty Acid, Keto	1-dihomo-linoleoylglycerol (20:2)	LC/MS neg	35103					1	0.85		0.8244	0.7161	0.7677	0.7662		1.1784	1.18	1.0032		80	100	100		Lipid	Fatty Acid, Keto	100001483		6800	307.264
	1227		Fatty Acid Synthesis	malonylcarnitine	LC/MS pos early	37059		HMDB02095	22833583		1.21	1.4		0.6265	0.6775	0.0194	0.2925		0.9065	1.1004	1.2681		100	100	100		Lipid	Fatty Acid Synthesis	100001526	853728-01-5	2086	248.113
	1228			malonate	LC/MS polar	15872	C00383	HMDB00691	867		1.17	0.99		0.4344	0.6338	0.8342	0.7807		0.9892	1.1615	0.975		100	100	100		Lipid	Fatty Acid Synthesis	818	141-82-2;26522-22-85-0	3447	103.004
	1229			2-methylmalonyl carnitine	LC/MS pos early	35482		HMDB13133	53481628		1.59	1.49		0.0239	0.4001	0.0375	0.3609		0.7533	1.1962	1.1237		100	100	100		Lipid	Fatty Acid Synthesis	100001596	149181-64-6	2440	262.129
	1230		Fatty Acid Metabolism	acetyl CoA	LC/MS neg	43840	C00024	HMDB01206	444493		0.66	0.58		0.3206	0.6211	0.2016	0.57		1.4058	0.9252	0.8193		80	100	100		Lipid	Fatty Acid Metabolism	1830	102029-73-2	1691	403.556
	1242		Fatty Acid Metabolism (also BCAA Metabolism)	butyrylglycine	LC/MS neg	31850		HMDB00808	88412		0.19	0.13		0.0017	0.1085	0.0002	0.0197		1.8487	0.3534	0.2432		100	100	100		Lipid	Fatty Acid Metabolism (also BCAA Metabolism)	100001151	20208-73-5	1470	144.067
	1244			propionylcarnitine	LC/MS pos early	32452	C03017	HMDB00824	107738		1.78	1.14		0.2465	0.6049	0.4698	0.6793		1.0349	1.8455	1.1768		100	100	100		Lipid	Fatty Acid Metabolism (also BCAA Metabolism)	100001162	17298-37-2	2590	218.139
	1245			propionylglycine	LC/MS polar	31932		HMDB00783	98681		0.93	0.82		0.492	0.6428	0.0281	0.3058		0.9929	0.9269	0.8157		100	20	0		Lipid	Fatty Acid Metabolism (also BCAA Metabolism)	100001150	21709-90-0	1502.5	130.051
	1249		Fatty Acid Metabolism(Acyl Glycine)	valerylglycine	LC/MS neg	36768		HMDB00927	4737557		0.18	0.16		3.6478e-05	0.0086	3.2965e-07	0.0002		1.7911	0.3304	0.2824		100	100	100		Lipid	Fatty Acid Metabolism(Acyl Glycine)	100001451	24003-66-5	2071	158.082
	1250			hexanoylglycine	LC/MS neg	35436		HMDB00701	99463		0.47	0.18		0.0551	0.4326	0.0007	0.0339		1.3551	0.6428	0.2414		100	100	100		Lipid	Fatty Acid Metabolism(Acyl Glycine)	100001527	24003-67-6	2900	172.098
	1252			N-octanoylglycine	LC/MS neg	43502		HMDB00832	84290		0.83	0.38		0.2712	0.6062	0.0572	0.4301		1.5305	1.2639	0.5818		100	100	100		Lipid	Fatty Acid Metabolism(Acyl Glycine)	100003940	14246-53-8	4335.4	200.129
	1253			N-palmitoyl glycine	LC/MS neg	42092			151008		1.15	0.69		0.9461	0.7399	0.1227	0.5367		0.9485	1.0922	0.6547		80	40	25		Lipid	Fatty Acid Metabolism(Acyl Glycine)	100003686	2441-41-0	5580	312.254
	1258		Fatty Acid Metabolism(Acyl Carnitine)	acetylcarnitine	LC/MS pos early	32198	C02571	HMDB00201	1		5.52	0.67		0.6422	0.681	0.2057	0.5766		1.1392	6.2839	0.7597		100	100	100		Lipid	Fatty Acid Metabolism(Acyl Carnitine)	100000802	5080-50-2	2282	204.123
	1259			3-hydroxybutyrylcarnitine (1)	LC/MS pos early	43264		HMDB13127	53481617		1.01	0.92		0.8333	0.719	0.8588	0.7875		0.9819	0.9911	0.9061		100	100	100		Lipid	Fatty Acid Metabolism(Acyl Carnitine)	100003926		2400	248.149
	1260			3-hydroxybutyrylcarnitine (2)	LC/MS pos early	52984					1.96	1.54		0.0497	0.4319	0.0852	0.5234		0.7311	1.4303	1.1263		100	100	100		Lipid	Fatty Acid Metabolism(Acyl Carnitine)	100009271		2340	248.149
	1262			hexanoylcarnitine	LC/MS pos early	32328		HMDB00705	6426853		1.23	1.07		0.3647	0.6338	0.7523	0.7599		0.8115	1.0009	0.8717		60	40	25		Lipid	Fatty Acid Metabolism(Acyl Carnitine)	100000781	6920-35-0	3308	260.186
	1269			myristoylcarnitine	LC/MS pos late	33952		HMDB05066	53477791		2	0.92		0.4556	0.6342	0.9513	0.7931		0.8435	1.688	0.7751		60	60	50		Lipid	Fatty Acid Metabolism(Acyl Carnitine)	100001270	18822-89-4	1350	372.311
	1271			palmitoylcarnitine	LC/MS pos late	44681	C02990	HMDB00222	461		3.9	0.86		0.5304	0.6568	0.5558	0.7109		1.0109	3.9411	0.869		100	100	100		Lipid	Fatty Acid Metabolism(Acyl Carnitine)	100000776	6865-14-1	1425	400.342
	1272			stearoylcarnitine	LC/MS pos late	34409		HMDB00848	6426855		5.82	0.87		0.4789	0.6406	0.5611	0.7125		1.0304	5.995	0.8973		100	100	100		Lipid	Fatty Acid Metabolism(Acyl Carnitine)	100001391	18822-91-8	1485	428.373
	1273			linoleoylcarnitine*	LC/MS pos late	46223		HMDB06469	6450015		1.37	0.83		0.8947	0.7307	0.4977	0.6881		1.3405	1.8314	1.1184		100	100	100		Lipid	Fatty Acid Metabolism(Acyl Carnitine)	100003151	36816-10-1	1430	424.342
	1274			oleoylcarnitine	LC/MS pos late	35160		HMDB05065	6441392;53477789		2.51	1.05		0.3555	0.6338	0.8246	0.7776		1.0505	2.6323	1.1063		100	100	100		Lipid	Fatty Acid Metabolism(Acyl Carnitine)	100001501	38677-66-6	1423	426.358
	1277			suberoyl carnitine	LC/MS pos early	52990					0.95	1.06		0.9426	0.7385	0.5901	0.7125		1.0425	0.9859	1.1029		80	100	100		Lipid	Fatty Acid Metabolism(Acyl Carnitine)	100006627		2964	318.191
	1279			adipoylcarnitine	LC/MS pos early	52988					0.93	0.91		0.9806	0.7483	0.9321	0.7901		1.0724	0.999	0.9732		100	100	100		Lipid	Fatty Acid Metabolism(Acyl Carnitine)	100006614		2558	290.16
	1282			pimeloylcarnitine/3-methyladipoylcarnitine	LC/MS pos early	53224					0.67	0.82		0.3156	0.6211	0.6469	0.7298		1.3205	0.8901	1.079		100	100	100		Lipid	Fatty Acid Metabolism(Acyl Carnitine)	100009407		2773	304.175
	1283		Carnitine Metabolism	deoxycarnitine	LC/MS pos early	36747	C01181	HMDB01161	134		0.95	0.85		0.5535	0.6637	0.1721	0.5584		1.06	1.0046	0.9054		100	100	100		Lipid	Carnitine Metabolism	100001662	6249-56-5	2052	146.118
	1284			carnitine	LC/MS pos early	15500	C00318	HMDB00062	10917		1.04	1.16		0.985	0.7495	0.048	0.3918		0.9476	0.9825	1.096		100	100	100		Lipid	Carnitine Metabolism	100000007	461-05-2	1978	162.112
	1289		Ketone Bodies	3-hydroxybutyrate (BHBA)	LC/MS polar	542	C01089	HMDB00357	441		0.92	1.01		0.4815	0.6412	0.7944	0.7716		1.0485	0.9697	1.0584		100	100	100		Lipid	Ketone Bodies	254	625-72-9	1443.3	103.04
	1290		Neurotransmitter	acetylcholine	LC/MS pos early	18790					1.56	1.3		0.1585	0.5904	0.3137	0.6346		0.8665	1.3517	1.1287		100	100	100		Lipid	Neurotransmitter	1749	60-32-1	2220	146.118
	1291		Fatty Acid, Monohydroxy	4-hydroxybutyrate (GHB)	LC/MS polar	34585	C00989	HMDB00710	10413		2.85	1.24		0.2149	0.601	0.1966	0.562		0.9497	2.7033	1.1769		100	100	100		Lipid	Fatty Acid, Monohydroxy	100001507	502-85-2	1765	103.04
	1296			2-hydroxypalmitate	LC/MS neg	35675		HMDB31057	92836		1.16	1.05		0.4907	0.6428	0.8397	0.7826		0.9271	1.075	0.9717		100	100	100		Lipid	Fatty Acid, Monohydroxy	100001579	764-67-0	5511.2	271.228
	1297			2-hydroxystearate	LC/MS neg	17945	C03045		69417		0.91	1.02		0.5793	0.6666	0.9999	0.8096		1.1296	1.0293	1.1565		100	100	100		Lipid	Fatty Acid, Monohydroxy	1239	629-22-1	5695	299.259
	1300			3-hydroxyoctanoate	LC/MS neg	22001		HMDB01954	26613		1.63	1.45		0.0137	0.3729	0.0146	0.2635		0.8743	1.4282	1.2699		100	100	100		Lipid	Fatty Acid, Monohydroxy	100000773	88930-08-9	3446	159.103
	1301			3-hydroxydecanoate	LC/MS neg	22053		HMDB02203	26612		1.45	1.41		0.0062	0.2635	0.025	0.2925		0.8893	1.2929	1.2519		100	100	100		Lipid	Fatty Acid, Monohydroxy	100000997	5561-87-5	4634.7	187.134
	1303			3-hydroxylaurate	LC/MS neg	32457		HMDB00387	94216		1.04	0.97		0.9425	0.7385	0.7784	0.7705		0.9338	0.9696	0.9081		100	100	100		Lipid	Fatty Acid, Monohydroxy	100001112	53941-38-1	5175	215.165
	1306			3-hydroxypalmitate	LC/MS neg	27503		HMDB10734	301590		0.9	0.84		0.665	0.6852	0.462	0.6757		1.1265	1.0169	0.941		100	100	100		Lipid	Fatty Acid, Monohydroxy	100000983	928-17-6	5476	271.228
	1313			8-hydroxyoctanoate	LC/MS neg	21239		HMDB00711	69820		1.1	0.99		0.7819	0.7073	0.9248	0.7901		0.966	1.067	0.9543		80	100	100		Lipid	Fatty Acid, Monohydroxy	100000956	764-89-6	2300.4	159.103
	1315			16-hydroxypalmitate	LC/MS neg	39609	C18218	HMDB06294	10466		0.63	0.68		0.0166	0.3729	0.0436	0.3743		1.2247	0.7767	0.8351		100	100	100		Lipid	Fatty Acid, Monohydroxy	100002953	506-13-8	5236.2	271.228
	1319			13-HODE + 9-HODE	LC/MS neg	37752			43013		1	0.96		0.9355	0.7354	0.9019	0.7894		0.9013	0.898	0.8643		100	100	100		Lipid	Fatty Acid, Monohydroxy	100002196		5275	295.228
	1336		Fatty Acid, Dihydroxy	12,13-DiHOME	LC/MS neg	38395	C14829	HMDB04705	10236635		0.97	1		0.8924	0.7307	0.9119	0.7901		1.055	1.0284	1.0553		100	100	100		Lipid	Fatty Acid, Dihydroxy	62	263399-35-5	5137	313.238
	1337			9,10-DiHOME	LC/MS neg	38399	C14828	HMDB04704	9966640		1.26	1.24		0.149	0.5752	0.2621	0.6169		0.9453	1.1887	1.1706		100	100	100		Lipid	Fatty Acid, Dihydroxy	179	263399-34-4	5180	313.238
	1339			19,20-DiHDPA	LC/MS neg	46286			16061148		1.1	1.04		0.2983	0.6199	0.597	0.7125		0.9634	1.058	1.0045		100	100	100		Lipid	Fatty Acid, Dihydroxy	100002844		5212	361.238
	1344		Fatty Acid, Oxidized	4-hydroxy-2-nonenal	LC/MS neg	38309		HMDB04362	1693		2.3	1.34		0.2168	0.601	0.432	0.668		0.9003	2.0743	1.2109		100	100	100		Lipid	Fatty Acid, Oxidized	143	75899-68-2;128946-65-6	4745	155.108
	1370		Eicosanoid	prostaglandin F2alpha	LC/MS neg	19398	C00639	HMDB01139	5280363		1.21	1.06		0.5671	0.6658	0.8799	0.7894		0.8955	1.0864	0.9451		100	100	100		Lipid	Eicosanoid	100000574	551-11-1	4658	353.233
	1406			5-HETE	LC/MS neg	37372	C04805	HMDB11134	5280733		1.31	1.32		0.3202	0.6211	0.3487	0.6423		0.7872	1.035	1.0419		100	100	100		Lipid	Eicosanoid	100002137	73307-52-5	5382	319.228
	1411			12-HETE	LC/MS neg	37536		HMDB06111	5312983		1.72	1.62		0.095	0.5215	0.1255	0.5367		0.7119	1.2254	1.1534		100	100	100		Lipid	Eicosanoid	100002167	71030-37-0;73837-14-6	5326	319.228
	1412			15-HETE	LC/MS neg	37538	C04742	HMDB02110	5280724		1.12	1.03		0.4497	0.6338	0.7123	0.7465		0.9848	1.1	1.0123		100	100	100		Lipid	Eicosanoid	100000565	54845-95-3	5298	319.228
	1420		Endocannabinoid	oleoyl ethanolamide	LC/MS neg	38102		HMDB02088	5283454		0.93	0.87		0.7179	0.6948	0.5576	0.7109		1.0903	1.0175	0.9443		100	100	100		Lipid	Endocannabinoid	1137	11-58-0;111-58-0	6400	324.291
	1423			palmitoyl ethanolamide	LC/MS neg	38165	C16512	HMDB02100	4671		0.83	0.96		0.3323	0.631	0.7161	0.7472		1.0774	0.8901	1.0298		100	100	100		Lipid	Endocannabinoid	1489	544-31-0	6300	298.275
	1430			N-oleoyltaurine	LC/MS neg	39732			6437033		1.53	1.45		0.2423	0.6049	0.3381	0.6346		0.9221	1.4147	1.3379		80	100	100		Lipid	Endocannabinoid	100003119	52514-04-2	5610	388.253
	1431			N-stearoyltaurine	LC/MS neg	39730			168274		1.37	0.78		0.7247	0.6948	0.5451	0.7055		0.8521	1.1668	0.6653		40	60	50		Lipid	Endocannabinoid	100003240	63155-80-6	5782	390.268
	1432			N-palmitoyltaurine	LC/MS neg	39835					1.17	0.89		0.9692	0.7456	0.6742	0.7353		1.1952	1.401	1.0581		80	100	100		Lipid	Endocannabinoid	100003239	83982-06-3	5560	362.237
	1434			linoleoyl ethanolamide	LC/MS neg	52608		HMDB12252	5283446		1.23	0.82		0.9656	0.7456	0.4247	0.6654		0.9711	1.1917	0.7948		100	100	100		Lipid	Endocannabinoid	100006726	68171-52-8	6150	322.275
	1436		Inositol Metabolism	myo-inositol	LC/MS polar	1124	C00137	HMDB00211	892		2.81	0.61		0.6781	0.6898	0.3366	0.6346		1.5715	4.4165	0.9624		100	100	100		Lipid	Inositol Metabolism	363	87-89-8	3506.3	225.062
	1444			inositol 1-phosphate (I1P)	LC/MS polar	43849	C04006	HMDB00213	440194		1.07	0.95		0.7912	0.7076	0.6284	0.7227		1.0255	1.0982	0.9749		100	100	100		Lipid	Inositol Metabolism	370	573-35-3;106032-59-1	4785	259.022
	1464		Phospholipid Metabolism	choline	LC/MS pos early	15506	C00114	HMDB00097	305		1.22	0.87		0.6953	0.6898	0.3041	0.6346		1.0774	1.3098	0.9423		100	100	100		Lipid	Phospholipid Metabolism	1256	67-48-1	1961	104.107
	1465			choline phosphate	LC/MS pos early	34396	C00588	HMDB01565	1014		1.02	1.1		0.9917	0.7495	0.6763	0.7354		1.0491	1.0655	1.1545		100	100	100		Lipid	Phospholipid Metabolism	267	72556-74-2	700	184.073
	1466			cytidine 5'-diphosphocholine	LC/MS pos early	34418	C00307	HMDB01413	13804		0.58	0.72		0.2223	0.6015	0.1125	0.5367		1.1872	0.6845	0.8497		100	100	100		Lipid	Phospholipid Metabolism	1220	33818-15-4	725	489.115
	1467			glycerophosphorylcholine (GPC)	LC/MS pos early	15990	C00670	HMDB00086	71920		1.01	1.11		0.9176	0.7307	0.7097	0.7465		0.9829	0.9903	1.0927		100	100	100		Lipid	Phospholipid Metabolism	100000269	28319-77-9	672	258.11
	1471			phosphoethanolamine	LC/MS neg	1600	C00346	HMDB00224	1015		1.37	0.86		0.6542	0.6824	0.1539	0.5367		1.0988	1.506	0.9487		100	100	100		Lipid	Phospholipid Metabolism	1026	1071-23-4	638	140.012
	1472			cytidine-5'-diphosphoethanolamine	LC/MS polar	34410	C00570	HMDB01564	123727		0.6	0.64		0.0275	0.4001	0.09	0.5234		1.1411	0.6792	0.7288		100	80	100		Lipid	Phospholipid Metabolism	100001407	72842-05-8	4210	445.053
	1473			glycerophosphoethanolamine	LC/MS polar	37455	C01233	HMDB00114	123874		0.99	1.02		0.987	0.7495	0.8996	0.7894		0.9795	0.9661	1.0033		100	100	100		Lipid	Phospholipid Metabolism	100001620	33049-08-0	3075	214.049
	1474			trimethylamine N-oxide	LC/MS pos early	40406	C01104	HMDB00925	1145		1.21	0.96		0.8367	0.719	0.5746	0.7125		1.7522	2.1227	1.6783		100	100	100		Lipid	Phospholipid Metabolism	100003397	1184-78-7	2100	76.0757
	1475			glycerophosphoinositol*	LC/MS polar	47155					0.59	0.66		0.0234	0.4001	0.0169	0.2844		1.1902	0.708	0.7901		100	100	100		Lipid	Phospholipid Metabolism	100001621	16824-65-0	3850	333.059
	1476			1,2-dipalmitoyl-GPC (16:0/16:0)	LC/MS pos late	19130		HMDB00564	452110		1.73	0.92		0.3953	0.6338	0.9001	0.7894		1.1478	1.9843	1.0503		100	100	100		Lipid	Phospholipid Metabolism	100000657	63-89-8	2365	734.569
	1477			1-palmitoyl-2-oleoyl-GPC (16:0/18:1)	LC/MS pos late	52461			6436017		0.91	1		0.487	0.6412	0.9302	0.7901		1.0023	0.9171	1.0017		100	100	100		Lipid	Phospholipid Metabolism	1539	26853-31-6;26853-31-6	2358	760.585
	1478			1-stearoyl-2-arachidonoyl-GPC (18:0/20:4)	LC/MS pos late	42450			16219824		0.81	0.88		0.1299	0.552	0.2513	0.6056		1.0323	0.8355	0.9085		100	100	100		Lipid	Phospholipid Metabolism	100001869	35418-59-8	2300	810.601
	1479			1-palmitoyl-2-linoleoyl-GPC (16:0/18:2)	LC/MS pos late	42446			5287971		0.79	0.89		0.1729	0.5904	0.1002	0.5367		1.0849	0.8591	0.9673		100	100	100		Lipid	Phospholipid Metabolism	1537	40811-94-7	2160	758.569
	1481			1-stearoyl-2-oleoyl-GPC (18:0/18:1)	LC/MS pos late	52438					0.67	0.57		0.3836	0.6338	0.2069	0.5766		1.5337	1.0239	0.8757		100	100	100		Lipid	Phospholipid Metabolism	100008904	56421-10-4	2644	788.616
	1484			1-palmitoyl-2-arachidonoyl-GPC (16:0/20:4)	LC/MS pos late	52462			10747814		0.9	1.02		0.4276	0.6338	0.7555	0.7608		1.0156	0.9099	1.0384		100	100	100		Lipid	Phospholipid Metabolism	100008914	35418-58-7	2091	782.569
	1485			1-stearoyl-2-linoleoyl-GPC (18:0/18:2)*	LC/MS pos late	52452					0.74	0.81		0.0946	0.5215	0.1409	0.5367		1.1433	0.8413	0.9317		100	100	100		Lipid	Phospholipid Metabolism	100008980		2380	786.601
	1487			1-linoleoyl-2-linolenoyl-GPC (18:2/18:3)*	LC/MS pos late	53176					0.47	0.56		0.0496	0.4319	0.0236	0.2925		1.2837	0.6013	0.7145		100	100	100		Lipid	Phospholipid Metabolism	100009343		1939	780.554
	1489			1-palmitoyl-2-palmitoleoyl-GPC (16:0/16:1)*	LC/MS pos late	52470					1.28	1.46		0.5119	0.6526	0.1556	0.5367		0.9109	1.1665	1.3282		100	100	100		Lipid	Phospholipid Metabolism	100008984		2160	732.554
	1492			1-stearoyl-2-arachidonoyl-GPI (18:0/20:4)	LC/MS polar	52449					0.81	0.89		0.132	0.552	0.0233	0.2925		1.0987	0.8929	0.9825		100	100	100		Lipid	Phospholipid Metabolism	100000616		870	885.549
	1493			1-oleoyl-2-linoleoyl-GPC (18:1/18:2)*	LC/MS pos late	52453					1.06	1.18		0.9144	0.7307	0.1261	0.5367		0.9778	1.0345	1.1529		100	100	100		Lipid	Phospholipid Metabolism	100008981		2165	784.585
	1495			1-palmitoyl-2-linoleoyl-GPI (16:0/18:2)	LC/MS polar	52450					0.81	0.91		0.1949	0.5904	0.2971	0.6346		1.0662	0.8618	0.9654		100	100	100		Lipid	Phospholipid Metabolism	1528		910	833.518
	1497			1-palmitoyl-2-arachidonoyl-GPI (16:0/20:4)*	LC/MS polar	52467					0.82	0.93		0.2625	0.6062	0.4509	0.6711		1.067	0.8766	0.9968		100	100	100		Lipid	Phospholipid Metabolism	100008993		892	857.519
	1498			1-stearoyl-2-linoleoyl-GPI (18:0/18:2)	LC/MS polar	52468					1.01	0.96		0.8879	0.7307	0.5839	0.7125		0.9679	0.9823	0.9338		100	100	100		Lipid	Phospholipid Metabolism	100008994		910	861.55
	1499			1-palmitoyl-2-oleoyl-GPG (16:0/18:1)	LC/MS polar	52448			5283509		0.96	0.84		0.6515	0.6824	0.1519	0.5367		1.0622	1.0199	0.8962		100	100	100		Lipid	Phospholipid Metabolism	100000641		745	747.519
	1501			1-palmitoyl-2-oleoyl-GPE (16:0/18:1)	LC/MS pos late	19263		HMDB05320	5283496		1.03	1.15		0.9032	0.7307	0.6246	0.7201		1.0092	1.042	1.1569		100	100	100		Lipid	Phospholipid Metabolism	1526	26662-94-2	2509	718.538
	1503			1-stearoyl-2-arachidonoyl-GPE (18:0/20:4)	LC/MS pos late	52447			5289133		0.88	0.87		0.0134	0.3729	0.0227	0.2925		1.0636	0.9355	0.9276		100	100	100		Lipid	Phospholipid Metabolism	100008977		2424	768.554
	1505			1-stearoyl-2-oleoyl-GPE (18:0/18:1)	LC/MS pos late	42448					0.66	0.62		0.3044	0.6199	0.2121	0.5773		1.5335	1.0193	0.9432		100	100	100		Lipid	Phospholipid Metabolism	100001856		2858	746.569
	1506			1-palmitoyl-2-arachidonoyl-GPE (16:0/20:4)*	LC/MS pos late	52464		HMDB05323	9546800		0.93	0.98		0.3038	0.6199	0.6349	0.7236		1.0395	0.9636	1.0196		100	100	100		Lipid	Phospholipid Metabolism	100008990		2198	740.522
	1508			1-palmitoyl-2-linoleoyl-GPE (16:0/18:2)	LC/MS pos late	42449		HMDB05322	9546747		0.67	0.8		0.1625	0.5904	0.0779	0.4989		1.1824	0.7954	0.9401		100	100	100		Lipid	Phospholipid Metabolism	100001870		2275	716.522
	1509			1-palmitoyl-2-linoleoyl-GPG (16:0/18:2)	LC/MS polar	52628					0.81	0.85		0.0668	0.4652	0.1387	0.5367		1.0781	0.8778	0.9171		100	100	100		Lipid	Phospholipid Metabolism	1543		717	745.503
	1511			1-stearoyl-2-linoleoyl-GPE (18:0/18:2)*	LC/MS pos late	52446			9546749		0.62	0.67		0.0137	0.3729	0.0254	0.2925		1.2942	0.799	0.8631		100	100	100		Lipid	Phospholipid Metabolism	100008976		2522	744.554
	1525			1-palmitoyl-2-stearoyl-GPC (16:0/18:0)	LC/MS pos late	52616					0.76	0.47		0.8449	0.7207	0.3856	0.6507		1.9541	1.4799	0.9228		100	100	100		Lipid	Phospholipid Metabolism	100008921	59403-51-9	2653	762.601
	1537			1-palmitoleoyl-2-linoleoyl-GPC (16:1/18:2)*	LC/MS pos late	52683					0.76	0.93		0.3295	0.631	0.6686	0.7327		1.0829	0.8223	1.0105		100	100	100		Lipid	Phospholipid Metabolism	100009075		2003	756.554
	1542			1,2-dilinoleoyl-GPC (18:2/18:2)	LC/MS pos late	52603			5288075		0.76	0.85		0.1389	0.5539	0.1512	0.5367		1.0957	0.8296	0.9362		100	100	100		Lipid	Phospholipid Metabolism	100008903	998-06-1	2006	782.569
	1543			1,2-dilinoleoyl-GPE (18:2/18:2)*	LC/MS pos late	53174			9546812		0.5	0.58		0.0303	0.4001	0.022	0.2925		1.2055	0.6004	0.6945		100	100	100		Lipid	Phospholipid Metabolism	100009217		2083	740.522
	1545			1-oleoyl-2-linoleoyl-GPE (18:1/18:2)*	LC/MS pos late	52687		HMDB05349	9546753		0.71	0.78		0.0506	0.4319	0.006	0.1587		1.1455	0.8105	0.8984		100	100	100		Lipid	Phospholipid Metabolism	100009078		2270	742.538
	1547			1,2-distearoyl-GPC (18:0/18:0)	LC/MS pos late	19132			94190		0.9	0.71		0.7371	0.6948	0.2808	0.6346		1.2266	1.0992	0.8703		100	100	100		Lipid	Phospholipid Metabolism	100000660	816-94-4	3066	790.632
	1549			1,2-dilinolenoyl-GPC (18:3/18:3)*	LC/MS pos late	53179					0.45	0.5		0.0159	0.3729	0.0585	0.4301		1.0997	0.4982	0.546		100	60	75		Lipid	Phospholipid Metabolism	100009344		1800	778.538
	1550			1-linoleoyl-2-arachidonoyl-GPC (18:2/20:4n6)*	LC/MS pos late	52710					0.87	0.99		0.3983	0.6338	0.9433	0.7923		0.9987	0.8696	0.9857		100	100	100		Lipid	Phospholipid Metabolism	100009131		1969	806.569
	1553			1-linoleoyl-2-arachidonoyl-GPE (18:2/20:4)*	LC/MS pos late	53189					0.81	0.77		0.209	0.601	0.1337	0.5367		1.0503	0.8527	0.8107		100	100	100		Lipid	Phospholipid Metabolism	100009222		2030	764.522
	1558			1-palmitoyl-2-oleoyl-GPS (16:0/18:1)	LC/MS pos late	19261	C13880		5283499		1.18	0.44		0.9655	0.7456	0.3574	0.6423		2.1273	2.5028	0.9278		100	100	100		Lipid	Phospholipid Metabolism	1531	40290-44-6	2660	762.528
	1594		Phosphatidylserine (PS)	1-stearoyl-2-arachidonoyl-GPS (18:0/20:4)	LC/MS pos late	52235					1.08	0.96		0.6463	0.681	0.5256	0.6932		1.0093	1.0871	0.9649		100	100	100		Lipid	Phosphatidylserine (PS)	100001872		2565	812.544
	1595			1-stearoyl-2-oleoyl-GPS (18:0/18:1)	LC/MS polar	48494			9547087		0.91	0.6		0.9661	0.7456	0.4318	0.668		1.639	1.4948	0.9877		100	100	100		Lipid	Phosphatidylserine (PS)	100000639		901	788.545
	1601		Lysolipid	1-palmitoyl-GPC (16:0)	LC/MS pos late	33955		HMDB10382	86554		0.86	0.92		0.1854	0.5904	0.4037	0.6548		1.0405	0.8977	0.9536		100	100	100		Lipid	Lysolipid	100001263	17364-16-8	1525	496.34
	1602			2-palmitoyl-GPC (16:0)*	LC/MS neg	35253		HMDB61702	15061532		1.38	1.48		0.351	0.6338	0.3386	0.6346		0.8328	1.149	1.2356		100	100	100		Lipid	Lysolipid	100001562		6215	570.341
	1603			1-palmitoleoyl-GPC (16:1)*	LC/MS pos late	33230		HMDB10383	24779461		0.93	1.13		0.5159	0.6529	0.5918	0.7125		1.0339	0.9606	1.1701		100	100	100		Lipid	Lysolipid	100001511		1450	494.324
	1604			2-palmitoleoyl-GPC (16:1)*	LC/MS pos late	35819					1.14	1.37		0.9882	0.7495	0.2914	0.6346		0.8911	1.02	1.223		100	100	100		Lipid	Lysolipid	100001561		1425	494.324
	1607			1-stearoyl-GPC (18:0)	LC/MS pos late	33961		HMDB10384	497299		0.77	0.78		0.0609	0.4409	0.1029	0.5367		1.1955	0.919	0.9339		100	100	100		Lipid	Lysolipid	100001271	19420-57-6	1606	524.371
	1609			1-oleoyl-GPC (18:1)	LC/MS pos late	48258		HMDB02815	16081932		0.97	1.11		0.6807	0.6898	0.3975	0.654		1.001	0.9674	1.1159		100	100	100		Lipid	Lysolipid	100001272	19420-56-5	1540	522.355
	1612			1-linoleoyl-GPC (18:2)	LC/MS neg	34419	C04100	HMDB10386	11988421		0.77	0.88		0.1874	0.5904	0.2788	0.6346		1.0534	0.8132	0.9297		100	100	100		Lipid	Lysolipid	100001395		6160	594.341
	1614			1-linolenoyl-GPC (18:3)*	LC/MS pos late	45951					0.56	0.67		0.1065	0.5309	0.0216	0.2925		1.2433	0.6938	0.8328		100	100	100		Lipid	Lysolipid	100005350		1422	518.324
	1624			1-arachidonoyl-GPC (20:4n6)*	LC/MS neg	34061	C05208	HMDB10395			0.91	1.06		0.4942	0.6428	0.8158	0.7758		1.0148	0.9249	1.0758		100	100	100		Lipid	Lysolipid	100001551		6074	618.341
	1634			1-lignoceroyl-GPC (24:0)	LC/MS pos late	49617					0.76	0.66		0.0699	0.4767	0.0032	0.0999		1.108	0.8416	0.7365		100	100	100		Lipid	Lysolipid	100002873	325171-59-3	1907	608.465
	1637			1-palmitoyl-GPE (16:0)	LC/MS pos late	35631		HMDB11503	9547069		0.79	0.86		0.0904	0.5215	0.0284	0.3058		1.0945	0.86	0.9428		100	100	100		Lipid	Lysolipid	100001567		1544	454.293
	1640			1-stearoyl-GPE (18:0)	LC/MS pos late	42398		HMDB11130	9547068		0.76	0.75		0.0011	0.087	0.0023	0.095		1.1816	0.9007	0.8823		100	100	100		Lipid	Lysolipid	100001461	69747-55-3	1626	482.324
	1641			2-stearoyl-GPE (18:0)*	LC/MS neg	41220					1.07	1.18		0.8933	0.7307	0.6715	0.734		0.9026	0.9637	1.0669		80	80	75		Lipid	Lysolipid	100003901		6350	480.31
	1642			1-oleoyl-GPE (18:1)	LC/MS neg	35628		HMDB11506	9547071		0.74	0.8		0.2026	0.5926	0.3745	0.6423		1.3095	0.9711	1.0486		100	100	100		Lipid	Lysolipid	100001569	89576-29-4	6125.1	478.294
	1646			1-linoleoyl-GPE (18:2)*	LC/MS neg	32635		HMDB11507	52925130		0.75	0.78		0.0455	0.4319	0.132	0.5367		1.0634	0.7975	0.8287		100	100	100		Lipid	Lysolipid	100001570		5900	476.278
	1650			1-arachidonoyl-GPE (20:4n6)*	LC/MS neg	35186		HMDB11517	42607465		1.03	1.02		0.9933	0.7495	0.9586	0.7953		1.0079	1.0341	1.0314		100	100	100		Lipid	Lysolipid	100001571		5874	500.278
	1660			1-palmitoyl-GPI (16:0)*	LC/MS neg	35305		HMDB61695			1.04	1.13		0.9194	0.7307	0.8336	0.7807		1.0955	1.1443	1.2433		100	100	100		Lipid	Lysolipid	100001655		5564	571.289
	1663			1-stearoyl-GPI (18:0)	LC/MS neg	19324		HMDB61696			1.02	1.04		0.9182	0.7307	0.9708	0.7988		1.0204	1.0411	1.0649		100	100	100		Lipid	Lysolipid	100000656	796963-93-4	5794.3	599.32
	1665			1-oleoyl-GPI (18:1)*	LC/MS neg	36602					1.07	1.31		0.6372	0.681	0.5537	0.7109		1.0326	1.1091	1.3509		100	100	100		Lipid	Lysolipid	100001777		5599	597.305
	1667			1-linoleoyl-GPI (18:2)*	LC/MS neg	36594					0.97	0.99		0.744	0.695	0.8612	0.7875		1.0558	1.0206	1.0477		100	100	100		Lipid	Lysolipid	100001778		5494	595.289
	1671			1-arachidonoyl-GPI (20:4)*	LC/MS neg	34214		HMDB61690			0.87	1.02		0.3933	0.6338	0.8926	0.7894		1.1324	0.9878	1.1548		100	100	100		Lipid	Lysolipid	100001654		5482	619.289
	1673			1-stearoyl-GPS (18:0)*	LC/MS neg	45966			9547101		1.2	0.97		0.6043	0.6699	0.7901	0.7716		1.0003	1.1991	0.966		100	100	100		Lipid	Lysolipid	100004327		5800	524.299
	1674			1-oleoyl-GPS (18:1)	LC/MS neg	19260			9547099		1.16	0.97		0.4942	0.6428	0.7336	0.7538		1.1373	1.3223	1.1085		80	80	75		Lipid	Lysolipid	100000630		5607	522.284
	1676			1-linoleoyl-GPS (18:2)*	LC/MS neg	43676					0.85	0.69		0.4512	0.6338	0.0886	0.5234		1.2047	1.0278	0.8308		100	60	50		Lipid	Lysolipid	100004606		5500	520.268
	1679			1-palmitoyl-GPA (16:0)	LC/MS neg	34428	C04036	HMDB00327	6419701		1.19	1.21		0.0953	0.5215	0.1176	0.5367		0.8895	1.0604	1.0752		100	100	100		Lipid	Lysolipid	100001445	17618-08-5	5600	409.236
	1684			1-palmitoyl-GPG (16:0)*	LC/MS neg	45970			3300276		1.25	0.94		0.6928	0.6898	0.6094	0.7172		1.091	1.3591	1.0262		100	100	100		Lipid	Lysolipid	100005717		5570	483.273
	1686			1-palmitoyl-GPS (16:0)*	LC/MS neg	46130			9547100		1.44	1.26		0.1853	0.5904	0.3993	0.654		0.9572	1.38	1.2103		100	100	100		Lipid	Lysolipid	100005805		5572	496.268
	1689			1-oleoyl-GPG (18:1)*	LC/MS neg	45968					1.63	1.46		0.0604	0.4409	0.1393	0.5367		0.8395	1.3692	1.2277		100	100	100		Lipid	Lysolipid	100005716		5610	509.288
	1702		Plasmalogen	1-(1-enyl-palmitoyl)-2-oleoyl-GPE (P-16:0/18:1)*	LC/MS pos late	52477					0.85	0.3		0.7872	0.7073	0.7139	0.7465		3.9702	3.3584	1.207		100	100	100		Lipid	Plasmalogen	100009005		2600	702.543
	1703			1-(1-enyl-palmitoyl)-2-linoleoyl-GPE (P-16:0/18:2)*	LC/MS pos late	52677					1.7	0.64		0.9964	0.7506	0.0281	0.3058		1.1459	1.9516	0.732		100	100	100		Lipid	Plasmalogen	100009069		2351	700.528
	1704			1-(1-enyl-palmitoyl)-2-palmitoyl-GPC (P-16:0/16:0)*	LC/MS pos late	52716			11146967		0.82	0.66		0.4761	0.6386	0.1577	0.5367		1.2854	1.0489	0.8538		100	100	100		Lipid	Plasmalogen	100009162		2454	718.575
	1706			1-(1-enyl-palmitoyl)-2-arachidonoyl-GPE (P-16:0/20:4)*	LC/MS pos late	52673					1.84	0.97		0.4044	0.6338	0.8522	0.787		1.0104	1.8573	0.9814		100	100	100		Lipid	Plasmalogen	100009002		2270	724.528
	1708			1-(1-enyl-palmitoyl)-2-oleoyl-GPC (P-16:0/18:1)*	LC/MS pos late	52478					3.34	0.38		0.7319	0.6948	0.4501	0.6711		2.4109	8.0414	0.9063		100	100	100		Lipid	Plasmalogen	100009007		2443	744.59
	1710			1-(1-enyl-stearoyl)-2-oleoyl-GPE (P-18:0/18:1)	LC/MS pos late	52614					0.21	0.18		0.7501	0.6959	0.6085	0.7172		8.4633	1.7787	1.4961		100	100	100		Lipid	Plasmalogen	100008919	144371-68-6	2950	730.575
	1711			1-(1-enyl-stearoyl)-2-linoleoyl-GPE (P-18:0/18:2)*	LC/MS pos late	52748					1.33	0.73		0.9086	0.7307	0.2905	0.6346		1.1899	1.5882	0.8704		80	100	100		Lipid	Plasmalogen	100009225		2633	728.559
	1712			1-(1-enyl-palmitoyl)-2-arachidonoyl-GPC (P-16:0/20:4)*	LC/MS pos late	52689					4.41	0.95		0.4203	0.6338	0.4908	0.6881		1.0215	4.5016	0.9687		100	100	100		Lipid	Plasmalogen	100009014		2154	766.575
	1716			1-(1-enyl-stearoyl)-2-arachidonoyl-GPE (P-18:0/20:4)*	LC/MS pos late	52475		HMDB05779	9547058		1.37	0.7		0.8272	0.7172	0.2878	0.6346		1.3216	1.8071	0.9302		100	100	100		Lipid	Plasmalogen	100008999		2511	752.559
	1722		Lysoplasmalogen	1-(1-enyl-palmitoyl)-GPE (P-16:0)*	LC/MS pos late	39270					2.61	0.69		0.5444	0.6614	0.6916	0.7416		1.487	3.8753	1.0196		100	100	100		Lipid	Lysoplasmalogen	100003000		1558	438.298
	1724			1-(1-enyl-oleoyl)-GPE (P-18:1)*	LC/MS neg	44621					1.52	0.43		0.9492	0.7403	0.337	0.6346		1.7754	2.6953	0.7595		60	80	75		Lipid	Lysoplasmalogen	100005372		6250	462.299
	1726			1-(1-enyl-stearoyl)-GPE (P-18:0)*	LC/MS neg	39271					1.53	0.94		0.4215	0.6338	0.9531	0.7933		1.0939	1.6683	1.0304		100	100	100		Lipid	Lysoplasmalogen	100003001		6500	464.315
	1727		Glycerolipid Metabolism	glycerol	LC/MS neg	15122	C00116	HMDB00131	753		0.99	1.04		0.9198	0.7307	0.8171	0.7758		0.9538	0.9472	0.9905		100	100	100		Lipid	Glycerolipid Metabolism	1254	56-81-5	758	91.0401
	1728			glycerol 3-phosphate	LC/MS polar	43847	C00093	HMDB00126	754		0.78	0.62		0.4183	0.6338	0.2507	0.6056		1.1669	0.9145	0.724		100	100	100		Lipid	Glycerolipid Metabolism	100000258	29849-82-9	3938.7	171.006
	1733			glycerophosphoglycerol	LC/MS polar	48857	C03274		439964		0.9	1.1		0.4874	0.6412	0.3948	0.653		0.9756	0.8808	1.0778		100	100	100		Lipid	Glycerolipid Metabolism	100001619		2430	245.043
	1734		Monoacylglycerol	1-myristoylglycerol (14:0)	LC/MS neg	35625	C01885	HMDB11561	79050		1.45	0.97		0.4487	0.6338	0.9967	0.8093		0.84	1.2192	0.8151		80	100	100		Lipid	Monoacylglycerol	100001618	75685-84-6	6353.3	227.202
	1738			1-palmitoylglycerol (16:0)	LC/MS neg	21127		HMDB31074	14900		1.41	1.15		0.3057	0.6199	0.5941	0.7125		0.963	1.3553	1.1068		100	100	100		Lipid	Monoacylglycerol	100000827	542-44-9	6400	255.233
	1739			2-palmitoylglycerol (16:0)	LC/MS neg	33419		HMDB11533	123409		2.45	1.06		0.545	0.6614	0.9299	0.7901		0.9002	2.2096	0.9555		100	80	75		Lipid	Monoacylglycerol	100001048	23470-00-0	6300	255.233
	1743			1-oleoylglycerol (18:1)	LC/MS neg	21184		HMDB11567	5283468		2.04	1.51		0.1601	0.5904	0.3492	0.6423		0.8242	1.6793	1.2457		100	100	100		Lipid	Monoacylglycerol	100000924	111-03-5	6500	281.249
	1744			2-oleoylglycerol (18:1)	LC/MS neg	21232			5319879		2.44	1.49		0.1345	0.552	0.2413	0.5995		0.8922	2.1726	1.3337		100	100	100		Lipid	Monoacylglycerol	100000943	3443-84-3	6300	281.249
	1745			1-linoleoylglycerol (18:2)	LC/MS neg	27447			5283469		1.64	0.88		0.6372	0.681	0.7254	0.7537		0.9667	1.5893	0.8494		100	100	100		Lipid	Monoacylglycerol	100001040	2277-28-3	6477	279.233
	1746			2-linoleoylglycerol (18:2)	LC/MS neg	32506		HMDB11538	5365676		1.63	0.92		0.5435	0.6614	0.7377	0.7549		0.9658	1.5741	0.8879		100	100	100		Lipid	Monoacylglycerol	100000987	3443-82-1	6250	279.233
	1747			1-linolenoylglycerol (18:3)	LC/MS neg	34393		HMDB11569	53480978		1.28	0.87		0.6582	0.6824	0.6635	0.7327		1.0336	1.3185	0.9004		100	80	75		Lipid	Monoacylglycerol	100001435		6214	277.217
	1748			1-arachidonylglycerol (20:4)	LC/MS neg	34397	C13857	HMDB11572	5282281		1.39	1.34		0.8776	0.7307	0.9321	0.7901		1.0742	1.493	1.4387		100	100	100		Lipid	Monoacylglycerol	100001433	35474-99-8	6450	303.233
	1749			2-arachidonoylglycerol (20:4)	LC/MS neg	19266	C13856	HMDB04666	5282280		1.06	0.83		0.9677	0.7456	0.4799	0.686		1.0363	1.0941	0.858		100	100	100		Lipid	Monoacylglycerol	100000584	53847-30-6	6170	303.233
	1753			1-docosahexaenoylglycerol (22:6)	LC/MS neg	35153		HMDB11587			1.17	0.85		0.7902	0.7076	0.5145	0.6932		1.0569	1.238	0.8939		100	100	100		Lipid	Monoacylglycerol	100001481		6150	309.222
	1755			1-dihomo-linolenylglycerol (20:3)	LC/MS neg	48341					1.63	1.55		0.0301	0.4001	0.0562	0.4301		0.7988	1.2988	1.2375		100	100	100		Lipid	Monoacylglycerol	100006121		6220	305.249
	1756			2-docosahexaenoylglycerol (22:6)*	LC/MS neg	48675		HMDB11557			1.09	0.81		0.9174	0.7307	0.3922	0.653		1.0806	1.1811	0.8791		100	100	100		Lipid	Monoacylglycerol	100006352		6000	309.222
	1757			1-palmitoleoylglycerol (16:1)*	LC/MS neg	52431					1.84	1.27		0.1326	0.552	0.1837	0.562		0.861	1.5813	1.0974		100	100	100		Lipid	Monoacylglycerol	100008952		6094	253.217
	1758			2-palmitoleoylglycerol (16:1)*	LC/MS neg	52432					2.54	1.39		0.1952	0.5904	0.3688	0.6423		0.9282	2.3556	1.2907		100	100	100		Lipid	Monoacylglycerol	100008953		6016	253.217
	1766		Diacylglycerol	1-palmitoleoyl-2-oleoyl-glycerol (16:1/18:1)*	LC/MS pos late	52632		HMDB07131	9543694		1.16	1.43		0.6381	0.681	0.6449	0.7298		1.3068	1.5134	1.8732		100	100	100		Lipid	Diacylglycerol	100009053		3035	610.541
	1767			1-oleoyl-2-linoleoyl-glycerol (18:1/18:2)	LC/MS pos late	46798					0.93	0.96		0.7007	0.6898	0.8203	0.7759		1.092	1.0143	1.0469		100	100	100		Lipid	Diacylglycerol	100002989	106292-55-1	3115	636.556
	1768			1-oleoyl-3-linoleoyl-glycerol (18:1/18:2)	LC/MS pos late	46799					0.9	0.98		0.4671	0.6342	0.8464	0.7844		1.032	0.9263	1.0071		100	100	100		Lipid	Diacylglycerol	100002990	104346-53-4	3223	636.556
	1769			1-palmitoleoyl-3-oleoyl-glycerol (16:1/18:1)*	LC/MS pos late	52631					1.6	1.86		0.3614	0.6338	0.1595	0.5367		0.9474	1.5165	1.7664		100	100	100		Lipid	Diacylglycerol	100009054		3154	610.541
	1770			1-palmitoyl-2-linoleoyl-glycerol (16:0/18:2)*	LC/MS pos late	52633		HMDB05207 HMDB07103	9543695		0.78	0.83		0.0781	0.5036	0.1514	0.5367		1.1022	0.8646	0.9103		100	100	100		Lipid	Diacylglycerol	100009052		3080	610.541
	1771			1-palmitoyl-3-linoleoyl-glycerol (16:0/18:2)*	LC/MS pos late	52634					0.97	1.08		0.7032	0.6898	0.2866	0.6346		0.9796	0.9522	1.0612		100	100	100		Lipid	Diacylglycerol	100009055		3197	610.541
	1774		Sphingolipid Metabolism	N-palmitoyl-sphinganine (d18:0/16:0)	LC/MS pos late	52604		HMDB11760	5283572		0.99	0.78		0.8406	0.719	0.182	0.5616		1.2122	1.1979	0.9453		100	100	100		Lipid	Sphingolipid Metabolism	100009028	5966-29-0	3090	540.535
	1775			sphinganine	LC/MS pos late	17769	C00836	HMDB00269	3126		0.97	0.82		0.6931	0.6898	0.1504	0.5367		1.034	1.0023	0.8468		100	100	100		Lipid	Sphingolipid Metabolism	313	3102-56-5	1413	302.305
	1778			palmitoyl sphingomyelin (d18:1/16:0)	LC/MS pos late	37506			9939941		3.17	1.14		0.2702	0.6062	0.1497	0.5367		0.9014	2.8572	1.0272		100	100	100		Lipid	Sphingolipid Metabolism	100002107	6254-89-3	2168	703.575
	1779			stearoyl sphingomyelin (d18:1/18:0)	LC/MS pos late	19503	C00550	HMDB01348	6453725		0.49	0.4		0.7865	0.7073	0.5728	0.7125		2.4993	1.2364	1.0083		100	100	100		Lipid	Sphingolipid Metabolism	1538	85187-10-6;85187-10-6	2400	731.606
	1780			sphingomyelin (d18:1/18:1, d18:2/18:0)	LC/MS pos late	37529			6443882		0.84	0.84		0.3739	0.6338	0.3739	0.6423		0.8093	0.6821	0.6821		20	20	0		Lipid	Sphingolipid Metabolism	100002106	108392-10-5	2167	729.591
	1784			sphingosine	LC/MS pos late	17747	C00319	HMDB00252	5353955		0.97	0.87		0.7621	0.6985	0.3233	0.6346		0.9719	0.9392	0.8493		100	100	100		Lipid	Sphingolipid Metabolism	297	123-78-4	1393	300.29
	1792			N-palmitoyl-sphingosine (d18:1/16:0)	LC/MS pos late	44877		HMDB04949	5283564		1.24	0.81		0.7788	0.7065	0.2871	0.6346		1.187	1.4756	0.9661		100	100	100		Lipid	Sphingolipid Metabolism	1518	24696-26-2	2893	538.519
	1794			sphingomyelin (d18:1/14:0, d16:1/16:0)*	LC/MS pos late	42463			11433862		2.79	1.36		0.137	0.5535	0.0691	0.4729		0.8003	2.2368	1.0882		100	100	100		Lipid	Sphingolipid Metabolism	100004328		1998	675.544
	1796			sphingomyelin (d18:1/24:1, d18:2/24:0)*	LC/MS pos late	47153					1.23	1.02		0.3627	0.6338	0.8346	0.7807		0.9707	1.1974	0.9884		100	100	100		Lipid	Sphingolipid Metabolism	100005986	94359-13-4	3033	813.684
	1797			sphingomyelin (d18:2/16:0, d18:1/16:1)*	LC/MS pos late	42459					12.63	1.01		0.3699	0.6338	0.8973	0.7894		0.9622	12.1524	0.975		100	100	100		Lipid	Sphingolipid Metabolism	100004329		2002	701.559
	1798			sphingomyelin (d18:1/20:1, d18:2/20:0)*	LC/MS pos late	48491					3.11	1.12		0.2577	0.6062	0.4943	0.6881		1.1172	3.4785	1.2483		100	100	100		Lipid	Sphingolipid Metabolism	100006292	222403-67-0	2383	757.622
	1799			behenoyl sphingomyelin (d18:1/22:0)*	LC/MS pos late	48492					0.86	0.83		0.2027	0.5926	0.2157	0.5787		1.0449	0.8979	0.8717		100	100	100		Lipid	Sphingolipid Metabolism	100006294		3083	787.669
	1800			sphingomyelin (d18:1/22:1, d18:2/22:0, d16:1/24:1)*	LC/MS pos late	48493					1.78	1.34		0.1129	0.5422	0.1737	0.5599		0.909	1.6195	1.2172		100	100	100		Lipid	Sphingolipid Metabolism	100006295		2666	785.653
	1801			sphingomyelin (d18:1/20:0, d16:1/22:0)*	LC/MS pos late	48490					1.33	0.89		0.6595	0.6824	0.4505	0.6711		1.1032	1.4693	0.9786		100	100	100		Lipid	Sphingolipid Metabolism	100006290		2685	759.638
	1802			palmitoyl dihydrosphingomyelin (d18:0/16:0)*	LC/MS pos late	52434			9939965		1.66	1.01		0.3875	0.6338	0.9731	0.7994		0.9855	1.636	0.9915		100	100	100		Lipid	Sphingolipid Metabolism	100008954		2290	705.591
	1803			sphingomyelin (d18:1/15:0, d16:1/17:0)*	LC/MS pos late	52433					1.56	0.99		0.3917	0.6338	0.998	0.8093		0.9852	1.5351	0.9801		100	100	100		Lipid	Sphingolipid Metabolism	100006314	121999-58-4	2082	689.559
	1804			sphingomyelin (d18:1/21:0, d17:1/22:0, d16:1/23:0)*	LC/MS pos late	52495					0.84	0.84		0.0423	0.4319	0.0683	0.4729		1.1053	0.9334	0.9291		100	100	100		Lipid	Sphingolipid Metabolism	100009025		2793	773.653
	1805			sphingomyelin (d18:2/23:0, d18:1/23:1, d17:1/24:1)*	LC/MS pos late	52435					1.01	0.91		0.9613	0.7456	0.6231	0.7201		1.125	1.1332	1.0241		100	100	100		Lipid	Sphingolipid Metabolism	100008956		2845	799.669
	1806			sphingomyelin (d18:2/24:1, d18:1/24:2)*	LC/MS pos late	52437					2.25	1.04		0.339	0.6338	0.6989	0.7446		0.9332	2.1024	0.9709		100	100	100		Lipid	Sphingolipid Metabolism	100008957		2635	811.669
	1808			sphingomyelin (d18:1/17:0, d17:1/18:0, d19:1/16:0)	LC/MS pos late	52615					1.56	0.77		0.808	0.7098	0.3361	0.6346		1.304	2.032	1.0002		100	100	100		Lipid	Sphingolipid Metabolism	100008920	121999-64-2	2312	717.591
	1810			3-sulfo-nervonoyl-galactosylceramide (d18:1/24:1)	LC/MS polar	52621					0.44	0.33		0.603	0.6699	0.3739	0.6423		1.1489	0.5008	0.376		20	40	25		Lipid	Sphingolipid Metabolism	100001880		700	888.624
	1811			glycosyl-N-stearoyl-sphingosine	LC/MS pos late	52234					0.15	0.17		0.6419	0.681	0.7399	0.7549		9.5654	1.4474	1.627		100	100	100		Lipid	Sphingolipid Metabolism	100001882		3053	728.604
	1812			glycosyl-N-palmitoyl-sphingosine	LC/MS pos late	53013					1.12	1.05		0.5142	0.6526	0.7947	0.7716		1.0146	1.1378	1.0673		100	100	100		Lipid	Sphingolipid Metabolism	100009272		2623	700.572
	1813			lactosyl-N-palmitoyl-sphingosine	LC/MS pos late	53010					0.7	0.7		0.0306	0.4001	0.088	0.5234		1.1455	0.7985	0.8065		100	100	100		Lipid	Sphingolipid Metabolism	100009030	4201-62-1	2527	862.625
	1816		Mevalonate Metabolism	3-hydroxy-3-methylglutarate	LC/MS polar	531	C03761	HMDB00355	1662		0.82	0.62		0.2768	0.6062	0.0317	0.3271		1.1202	0.9219	0.6919		100	100	100		Lipid	Mevalonate Metabolism	112	503-49-1	2700	161.046
	1828		Sterol	cholesterol	LC/MS pos late	63	C00187	HMDB00067	11025495		0.94	0.84		0.7294	0.6948	0.2853	0.6346		1.1491	1.0762	0.9612		100	100	100		Lipid	Sterol	266	57-88-5	2707	369.352
	1838			7-alpha-hydroxy-3-oxo-4-cholestenoate (7-Hoca)	LC/MS neg	36776	C17337	HMDB12458	3081085		1.24	1.1		0.4041	0.6338	0.6137	0.7186		0.8224	1.0159	0.9023		80	80	75		Lipid	Sterol	100001609	115538-85-7	5288.1	429.301
	1869			7-hydroxycholesterol (alpha or beta)	LC/MS pos late	47890					1.14	0.86		0.7293	0.6948	0.5638	0.7125		1.1084	1.2665	0.9524		100	100	100		Lipid	Sterol	100005999		1930	367.336
	1911		Steroid	corticosterone	LC/MS neg	5983	C02140	HMDB01547	5753		0.44	0.46		0.0516	0.4319	0.1166	0.5367		1.487	0.6563	0.6905		100	100	100		Lipid	Steroid	272	50-22-6	5040	345.207
	1994		Primary Bile Acid Metabolism	cholate	LC/MS neg	22842	C00695	HMDB00619	221493		1.01	1.25		0.3901	0.6338	0.8922	0.7894		1.2284	1.2432	1.541		100	100	100		Lipid	Primary Bile Acid Metabolism	136	81-25-4	5165	407.28
	1995			glycocholate	LC/MS neg	18476	C01921	HMDB00138	10140		0.55	0.61		0.0892	0.5215	0.1858	0.562		1.391	0.7685	0.8421		100	80	100		Lipid	Primary Bile Acid Metabolism	342	475-31-0;863-57-0	5163	464.302
	1996			taurocholate	LC/MS neg	18497	C05122	HMDB00036	6675		0.91	1.13		0.378	0.6338	0.9461	0.7923		1.1758	1.0653	1.3301		100	100	100		Lipid	Primary Bile Acid Metabolism	1648	145-42-6	5150	514.284
	1997			chenodeoxycholate	LC/MS neg	1563	C02528	HMDB00518	10133		0.85	0.88		0.369	0.6338	0.5244	0.6932		1.0948	0.9282	0.9661		100	80	100		Lipid	Primary Bile Acid Metabolism	1123	474-24-9;474-25-9	5264	391.285
	1999			taurochenodeoxycholate	LC/MS neg	18494	C05465	HMDB00951	387316		1.21	1.33		0.5965	0.6699	0.3561	0.6423		0.9972	1.2026	1.3297		100	80	100		Lipid	Primary Bile Acid Metabolism	1629	6009-98-9	5250	498.289
	2000			beta-muricholate	LC/MS neg	31885	C17726	HMDB00415	5283853		0.72	0.9		0.347	0.6338	0.7591	0.7622		1.2291	0.8897	1.1103		100	100	100		Lipid	Primary Bile Acid Metabolism	100001066	2393-59-1	4794	407.28
	2001			alpha-muricholate	LC/MS neg	34092	C17647	HMDB00506	3083761		1.51	1.76		0.3931	0.6338	0.121	0.5367		0.7442	1.1238	1.3121		100	80	100		Lipid	Primary Bile Acid Metabolism	100001280	2393-58-0	4765	407.28
	2003			tauro-beta-muricholate	LC/MS neg	33983		HMDB00932	168408		1.8	2.25		0.8011	0.7081	0.187	0.562		0.845	1.524	1.9022		100	100	100		Lipid	Primary Bile Acid Metabolism	100001250	25696-60-0	4774	514.284
	2014		Secondary Bile Acid Metabolism	taurodeoxycholate	LC/MS neg	12261	C05463	HMDB00896	2733768		1.09	1.22		0.968	0.7456	0.6978	0.7446		0.9473	1.0283	1.1513		100	80	100		Lipid	Secondary Bile Acid Metabolism	1668	207737-97-1	5257.4	498.289
	2015			6-beta-hydroxylithocholate	LC/MS neg	36807	C15515	HMDB00811	5283821		1.99	2.35		0.1469	0.5752	0.007	0.1669		0.7306	1.4536	1.7163		100	80	100		Lipid	Secondary Bile Acid Metabolism	100001625	668-49-5	4830	391.285
	2020			taurolithocholate	LC/MS neg	31889	C02592	HMDB00722	10595		2.41	2.81		0.0344	0.405	0.0003	0.0197		0.7426	1.7902	2.086		100	80	100		Lipid	Secondary Bile Acid Metabolism	100001065	516-90-5	5345	482.295
	2023			ursodeoxycholate	LC/MS neg	1605	C07880	HMDB00946	31401		0.81	1		0.3861	0.6338	0.9704	0.7988		0.9761	0.7862	0.9797		100	100	100		Lipid	Secondary Bile Acid Metabolism	1135	128-13-2	5055	391.285
	2025			tauroursodeoxycholate	LC/MS neg	39378		HMDB00874	9848818		1.47	1.74		0.513	0.6526	0.2245	0.5888		0.8765	1.2919	1.5209		100	80	100		Lipid	Secondary Bile Acid Metabolism	100002912	14605-22-2	5025	498.289
	2029			6-oxolithocholate	LC/MS neg	46336			164960		2.62	3.13		0.1274	0.552	0.0366	0.3609		0.7328	1.9235	2.2906		100	80	100		Lipid	Secondary Bile Acid Metabolism	100001068	2393-61-5	5033	389.27
	2031			hyocholate	LC/MS neg	34093	C17649	HMDB00760	92805		2.6	3.14		0.1591	0.5904	0.0233	0.2925		0.6107	1.5873	1.9183		80	80	100		Lipid	Secondary Bile Acid Metabolism	100001279	547-75-1	5046	407.28
	2034			hyodeoxycholate	LC/MS neg	27531	C15517	HMDB00733	5283820		1.85	2.16		0.2907	0.6199	0.1413	0.5367		0.7746	1.4332	1.6749		100	80	100		Lipid	Secondary Bile Acid Metabolism	100000777	83-49-8	5097	391.285
	2035			taurohyodeoxycholic acid	LC/MS neg	43588			119046		1.39	1.63		0.9167	0.7307	0.8698	0.7875		0.9137	1.267	1.4848		100	40	50		Lipid	Secondary Bile Acid Metabolism	100003869	38411-85-7	5073	498.289
	2088		Fatty Acid Metabolism (Acyl Choline)	palmitoylcholine	LC/MS pos late	52944			151731		2.54	0.76		0.6565	0.6824	0.4415	0.67		0.9274	2.3518	0.7048		100	100	100		Lipid	Fatty Acid Metabolism (Acyl Choline)	100009233		1482	342.337
	2599	Nucleotide	Purine Metabolism, (Hypo)Xanthine/Inosine containing	inosine 5'-monophosphate (IMP)	LC/MS pos early	2133	C00130	HMDB00175	8582		1.02	1.27		0.9707	0.7456	0.3319	0.6346		1.3041	1.334	1.6559		100	100	100		Nucleotide	Purine Metabolism, (Hypo)Xanthine/Inosine containing	362	4691-65-0	650	349.054
	2600			inosine	LC/MS pos early	1123	C00294	HMDB00195	6021		1.12	1.11		0.4063	0.6338	0.4489	0.6711		0.8806	0.9838	0.9771		100	100	100		Nucleotide	Purine Metabolism, (Hypo)Xanthine/Inosine containing	361	58-63-9	1269	269.088
	2601			hypoxanthine	LC/MS polar	3127	C00262	HMDB00157	790		1.06	0.93		0.7508	0.6959	0.4768	0.6835		1.086	1.1559	1.0102		100	100	100		Nucleotide	Purine Metabolism, (Hypo)Xanthine/Inosine containing	171	68-94-0	1515.8	135.031
	2602			xanthine	LC/MS polar	3147	C00385	HMDB00292	1188		1.01	1.03		0.8719	0.7299	0.8118	0.7738		1.0353	1.0499	1.0628		100	100	100		Nucleotide	Purine Metabolism, (Hypo)Xanthine/Inosine containing	1004	69-89-6	2023	151.026
	2604			xanthosine	LC/MS neg	15136	C01762	HMDB00299	64959		0.76	0.9		0.2453	0.6049	0.3592	0.6423		1.1108	0.8467	0.9982		100	100	100		Nucleotide	Purine Metabolism, (Hypo)Xanthine/Inosine containing	100000299	146-80-5	1075.3	283.068
	2607			2'-deoxyinosine	LC/MS neg	15076	C05512	HMDB00071	65058		1.46	0.88		0.5617	0.6638	0.5318	0.697		1.0625	1.5549	0.9352		100	100	100		Nucleotide	Purine Metabolism, (Hypo)Xanthine/Inosine containing	100000135	890-38-0	1688	251.079
	2609			urate	LC/MS neg	1604	C00366	HMDB00289	1175		1.86	0.73		0.8016	0.7081	0.1881	0.562		1.1177	2.0794	0.8184		100	100	100		Nucleotide	Purine Metabolism, (Hypo)Xanthine/Inosine containing	1134	69-93-2;120K5305	757.1	167.021
	2610			allantoin	LC/MS polar	1107	C02350	HMDB00462	204		0.72	0.87		0.2453	0.6049	0.196	0.562		1.1334	0.8141	0.9823		100	100	100		Nucleotide	Purine Metabolism, (Hypo)Xanthine/Inosine containing	1002	97-59-6	1672	157.037
	2611			allantoic acid	LC/MS polar	33434	C00499	HMDB01209	203		0.94	0.97		0.7676	0.7004	0.9457	0.7923		0.8943	0.8432	0.8715		60	40	50		Nucleotide	Purine Metabolism, (Hypo)Xanthine/Inosine containing	218	99-16-1	2960	175.047
	2614		Purine Metabolism, Adenine containing	adenosine 5'-diphosphate (ADP)	LC/MS polar	3108	C00008	HMDB01341	6022		0.73	0.81		0.2132	0.601	0.4115	0.6607		1.1992	0.872	0.9718		100	100	100		Nucleotide	Purine Metabolism, Adenine containing	208	20398-34-9	4393	426.022
	2615			adenosine 5'-monophosphate (AMP)	LC/MS pos early	32342	C00020	HMDB00045	6083		0.9	1.05		0.7488	0.6959	0.6786	0.7354		1.2082	1.0831	1.2665		100	100	100		Nucleotide	Purine Metabolism, Adenine containing	209	149022-20-8	1013	348.07
	2616			adenosine 3'-monophosphate (3'-AMP)	LC/MS neg	35142	C01367	HMDB03540	41211		0.67	0.82		0.2436	0.6049	0.3262	0.6346		1.2302	0.8221	1.0124		100	100	100		Nucleotide	Purine Metabolism, Adenine containing	100001449	84-21-9	1245	346.056
	2617			adenosine 2'-monophosphate (2'-AMP)	LC/MS neg	36815	C00946	HMDB11617	94136		0.76	0.94		0.373	0.6338	0.9278	0.7901		1.157	0.8768	1.0906		100	100	100		Nucleotide	Purine Metabolism, Adenine containing	100001694	130-49-4	1497.7	346.056
	2618			adenosine 3',5'-cyclic monophosphate (cAMP)	LC/MS neg	2831	C00575	HMDB00058	6076		0.97	0.99		0.688	0.6898	0.9273	0.7901		1.0217	0.9912	1.013		100	60	75		Nucleotide	Purine Metabolism, Adenine containing	207	60-92-4	1952.2	328.045
	2620			adenosine 3',5'-diphosphate	LC/MS neg	15691	C00054	HMDB00061	159296		1	1.25		0.5253	0.6568	0.0955	0.5367		0.9225	0.9256	1.1507		100	100	100		Nucleotide	Purine Metabolism, Adenine containing	1214	75431-54-8	575	426.022
	2621			adenylosuccinate	LC/MS neg	18360	C03794	HMDB00536	195		1.47	1.81		0.4239	0.6338	0.164	0.5424		1.3703	2.0111	2.4826		100	80	100		Nucleotide	Purine Metabolism, Adenine containing	1303	19046-78-7	560	230.53
	2622			adenosine	LC/MS pos early	555	C00212	HMDB00050	60961		0.92	1.06		0.7397	0.6948	0.5878	0.7125		0.9835	0.909	1.0409		100	100	100		Nucleotide	Purine Metabolism, Adenine containing	798	58-61-7	2169	268.104
	2623			adenine	LC/MS pos early	554	C00147	HMDB00034	190		1.17	1.13		0.4089	0.6338	0.4584	0.6757		0.7986	0.9311	0.9047		100	100	100		Nucleotide	Purine Metabolism, Adenine containing	880	73-24-5	2221	136.062
	2628			N1-methyladenosine	LC/MS pos early	15650	C02494	HMDB03331	27476		0.97	0.76		0.676	0.6898	0.0879	0.5234		1.1598	1.1228	0.8769		100	100	100		Nucleotide	Purine Metabolism, Adenine containing	1242	15763-06-1	2120	282.12
	2629			N6-methyladenosine	LC/MS pos early	37114		HMDB04044	102175		0.93	0.82		0.7225	0.6948	0.5059	0.6919		1.0202	0.9457	0.8409		80	100	100		Nucleotide	Purine Metabolism, Adenine containing	213	1867-73-8	2264	282.12
	2638			N6-carbamoylthreonyladenosine	LC/MS neg	35157		HMDB41623	161466		1.07	0.95		0.8338	0.719	0.7517	0.7599		1.0316	1.1003	0.9805		100	100	100		Nucleotide	Purine Metabolism, Adenine containing	100001415	24719-82-2	2164	411.127
	2641			2'-deoxyadenosine 5'-monophosphate	LC/MS neg	46333	C00360	HMDB00905	12599		1.12	1.22		0.5329	0.6568	0.1601	0.5367		0.9314	1.047	1.1398		100	100	100		Nucleotide	Purine Metabolism, Adenine containing	100000485	653-63-4	1315	330.061
	2647			N6-succinyladenosine	LC/MS pos early	48130		HMDB00912			1.17	1.35		0.905	0.7307	0.3246	0.6346		1.0081	1.1755	1.3644		100	100	100		Nucleotide	Purine Metabolism, Adenine containing	100001664	4542-23-8	1930	384.115
	2649		Purine Metabolism, Guanine containing	guanosine 5'- diphosphate (GDP)	LC/MS neg	2848	C00035	HMDB01201	8977		0.95	1		0.6932	0.6898	0.9885	0.8069		0.9657	0.9132	0.968		100	60	75		Nucleotide	Purine Metabolism, Guanine containing	346	43139-22-6	639	442.017
	2650			guanosine 5'- monophosphate (5'-GMP)	LC/MS pos early	2849	C00144	HMDB01397	6804		0.83	1.03		0.612	0.6699	0.7129	0.7465		1.2599	1.0512	1.2978		100	100	100		Nucleotide	Purine Metabolism, Guanine containing	347	5550-12-09	800	364.065
	2651			guanosine 3'-monophosphate (3'-GMP)	LC/MS polar	39786			3522		0.55	0.59		0.1341	0.552	0.2179	0.5787		1.5142	0.8273	0.8978		100	80	100		Nucleotide	Purine Metabolism, Guanine containing	100002704	117-68-0	4210	362.051
	2655			guanosine	LC/MS neg	1573	C00387	HMDB00133	6802		1.19	1.35		0.5372	0.6583	0.2275	0.5895		0.9025	1.0717	1.222		100	100	100		Nucleotide	Purine Metabolism, Guanine containing	1099	118-00-3	1662	282.084
	2656			guanine	LC/MS pos early	32352	C00242	HMDB00132	764		1.36	1.52		0.2207	0.601	0.0378	0.3609		0.8128	1.1045	1.2382		100	100	100		Nucleotide	Purine Metabolism, Guanine containing	172	73-40-5	2032	152.057
	2658			7-methylguanine	LC/MS pos early	35114	C02242	HMDB00897	11361		1.01	0.9		0.9189	0.7307	0.4904	0.6881		1.0847	1.1001	0.9787		100	100	100		Nucleotide	Purine Metabolism, Guanine containing	100001456	578-76-7	2175	166.072
	2672			2'-deoxyguanosine	LC/MS neg	1411	C00330	HMDB00085	187790		1.76	1.03		0.3788	0.6338	0.8675	0.7875		1.0588	1.867	1.0885		100	100	100		Nucleotide	Purine Metabolism, Guanine containing	348	961-07-9	1751	266.089
	2673			guanosine 2'-monophosphate (2'-GMP)*	LC/MS neg	52442			444571		0.66	0.71		0.1932	0.5904	0.3001	0.6346		1.2433	0.8189	0.8783		100	80	100		Nucleotide	Purine Metabolism, Guanine containing	100002733		1241	362.051
	2676		Pyrimidine Metabolism, Orotate containing	orotate	LC/MS polar	1505	C00295	HMDB00226	967		1.26	1.18		0.5561	0.6637	0.7713	0.7683		1.2336	1.5569	1.4601		100	100	100		Nucleotide	Pyrimidine Metabolism, Orotate containing	445	50887-69-9	1638.1	155.01
	2678			orotidine	LC/MS polar	35172	C01103	HMDB00788	92751		1.06	0.95		0.8141	0.7124	0.6917	0.7416		0.9962	1.055	0.9476		100	100	100		Nucleotide	Pyrimidine Metabolism, Orotate containing	100001416	314-50-1	2250	287.052
	2682		Pyrimidine Metabolism, Uracil containing	uridine 5'-diphosphate (UDP)	LC/MS neg	5345	C00015	HMDB00295	6031		0.71	0.75		0.14	0.5539	0.2303	0.5916		1.1855	0.8383	0.8877		100	80	100		Nucleotide	Pyrimidine Metabolism, Uracil containing	870	21931-53-3	599.5	402.995
	2683			uridine 5'-monophosphate (UMP)	LC/MS polar	2856	C00105	HMDB00288	6030		0.72	0.8		0.357	0.6338	0.5969	0.7125		1.061	0.7639	0.8523		100	80	100		Nucleotide	Pyrimidine Metabolism, Uracil containing	869	3387-36-8	4150	323.029
	2685			uridine 3'-monophosphate (3'-UMP)	LC/MS polar	39764	C01368		101543		0.59	0.64		0.0814	0.5178	0.1494	0.5367		1.2446	0.7395	0.7964		100	80	100		Nucleotide	Pyrimidine Metabolism, Uracil containing	106	35170-0-7;35170-03-7	3800	323.029
	2687			uridine-2',3'-cyclic monophosphate	LC/MS neg	37137	C02355	HMDB11640	439715		0.73	0.78		0.3522	0.6338	0.4928	0.6881		1.2347	0.9045	0.9614		80	80	100		Nucleotide	Pyrimidine Metabolism, Uracil containing	75	40632-52-8	1090	305.018
	2688			uridine	LC/MS neg	606	C00299	HMDB00296	6029		0.83	0.85		0.0882	0.5215	0.1936	0.562		1.1178	0.9302	0.9513		100	100	100		Nucleotide	Pyrimidine Metabolism, Uracil containing	535	58-96-8	1457.6	243.062
	2689			uracil	LC/MS pos early	605	C00106	HMDB00300	1174		1.78	1.46		0.134	0.552	0.2973	0.6346		1.0051	1.7894	1.4704		100	100	100		Nucleotide	Pyrimidine Metabolism, Uracil containing	825	66-22-8	827	113.035
	2690			pseudouridine	LC/MS pos early	33442	C02067	HMDB00767	15047		1.17	0.96		0.5205	0.6568	0.5197	0.6932		1.0106	1.1837	0.9712		100	100	100		Nucleotide	Pyrimidine Metabolism, Uracil containing	821	1445-07-4	800	245.077
	2691			5-methyluridine (ribothymidine)	LC/MS neg	35136		HMDB00884	445408		1.11	1.14		0.4348	0.6338	0.4159	0.6612		0.9836	1.0903	1.1183		100	100	100		Nucleotide	Pyrimidine Metabolism, Uracil containing	100001446	1463-10-1	1778.1	257.078
	2702			2'-deoxyuridine	LC/MS neg	52602	C00526	HMDB00012	13712		2.92	0.78		0.5984	0.6699	0.3858	0.6507		0.9821	2.8654	0.769		100	80	75		Nucleotide	Pyrimidine Metabolism, Uracil containing	536	951-78-0	1586	227.067
	2704			3-ureidopropionate	LC/MS pos early	3155	C02642	HMDB00026	111		1.95	0.18		0.7183	0.6948	0.1114	0.5367		2.9846	5.8112	0.5264		100	100	100		Nucleotide	Pyrimidine Metabolism, Uracil containing	1053	462-88-4	875	133.061
	2705			beta-alanine	LC/MS pos early	55	C00099	HMDB00056	239		0.91	1.05		0.4748	0.6386	0.8541	0.7873		1.0315	0.9344	1.0842		100	100	100		Nucleotide	Pyrimidine Metabolism, Uracil containing	244	56-41-7;107-95-9	1939	90.055
	2710		Pyrimidine Metabolism, Cytidine containing	cytidine diphosphate	LC/MS neg	2841	C00112	HMDB01546	6132		1	1.14		0.8884	0.7307	0.4839	0.6865		0.9575	0.9528	1.0894		100	80	100		Nucleotide	Pyrimidine Metabolism, Cytidine containing	280	34393-59-4	580	402.011
	2711			cytidine 5'-monophosphate (5'-CMP)	LC/MS pos early	2372	C00055	HMDB00095	6131		0.91	0.96		0.3247	0.6266	0.6509	0.7298		1.0645	0.9682	1.0232		100	100	100		Nucleotide	Pyrimidine Metabolism, Cytidine containing	282	63-37-6	835	324.059
	2712			cytidine 3'-monophosphate (3'-CMP)	LC/MS pos early	2959	C05822		66535		0.88	0.98		0.8179	0.7131	0.8777	0.7889		1.131	0.993	1.1079		100	80	100		Nucleotide	Pyrimidine Metabolism, Cytidine containing	105	84-52-6	920	324.059
	2713			cytidine 2',3'-cyclic monophosphate	LC/MS pos early	37465	C02354	HMDB11691	417654		0.51	0.52		0.1071	0.5309	0.1205	0.5367		1.2559	0.6422	0.6572		80	40	50		Nucleotide	Pyrimidine Metabolism, Cytidine containing	73	15718-51-1	769	306.049
	2714			cytidine	LC/MS pos early	514	C00475	HMDB00089	6175		0.71	0.84		0.1872	0.5904	0.1799	0.5616		1.0486	0.7426	0.8759		100	100	100		Nucleotide	Pyrimidine Metabolism, Cytidine containing	827	65-46-3	2124	244.093
	2715			cytosine	LC/MS pos early	573	C00380	HMDB00630	597		1.36	1.32		0.1287	0.552	0.2606	0.6169		0.8622	1.1712	1.1377		100	100	100		Nucleotide	Pyrimidine Metabolism, Cytidine containing	881	71-30-7	2060	112.051
	2716			3-methylcytidine	LC/MS pos early	35132			159649		0.79	0.96		0.3746	0.6338	0.9015	0.7894		1.0251	0.8145	0.9877		100	100	100		Nucleotide	Pyrimidine Metabolism, Cytidine containing	100001466	21028-20-6	2176	258.108
	2722			2'-deoxycytidine 5'-monophosphate	LC/MS pos early	533	C00239	HMDB01202	13945		0.93	0.98		0.5318	0.6568	0.8252	0.7776		1.0749	0.9993	1.0557		100	100	100		Nucleotide	Pyrimidine Metabolism, Cytidine containing	298	1032-65-1	975	308.064
	2724			2'-deoxycytidine	LC/MS pos early	15949	C00881	HMDB00014	13711		1.7	0.88		0.5819	0.6666	0.4742	0.6817		1.0289	1.7525	0.9032		100	100	100		Nucleotide	Pyrimidine Metabolism, Cytidine containing	100000125	951-77-9	2193	228.098
	2725			5-methyl-2'-deoxycytidine	LC/MS pos early	38159	C03592	HMDB02224	440055		1.24	1.22		0.078	0.5036	0.1769	0.561		0.9266	1.153	1.134		100	100	100		Nucleotide	Pyrimidine Metabolism, Cytidine containing	100002300	838-07-3	2303	242.114
	2730		Pyrimidine Metabolism, Thymine containing	thymidine	LC/MS pos early	2183	C00214	HMDB00273	5789		2.63	0.75		0.7356	0.6948	0.1581	0.5367		1.0924	2.8708	0.8153		100	100	100		Nucleotide	Pyrimidine Metabolism, Thymine containing	872	50-89-5	1400	243.098
	2731			thymine	LC/MS neg	604	C00178	HMDB00262	1135		1.26	1.2		0.1008	0.5309	0.1618	0.5388		0.9122	1.1474	1.0972		100	100	100		Nucleotide	Pyrimidine Metabolism, Thymine containing	882	65-71-4	1654	125.036
	2734			3-aminoisobutyrate	LC/MS pos early	1566	C05145	HMDB03911	64956		1.02	0.96		0.9213	0.7307	0.8078	0.7738		1.0525	1.0725	1.0154		100	100	100		Nucleotide	Pyrimidine Metabolism, Thymine containing	1114	10569-72-9;214139-20-5	2215	104.071
	2735		Purine and Pyrimidine Metabolism	methylphosphate	LC/MS polar	37070		HMDB61711	13130		0.98	0.79		0.6946	0.6898	0.0764	0.4955		1.0904	1.0679	0.861		100	100	100		Nucleotide	Purine and Pyrimidine Metabolism	100001805	7023-27-0	3760.1	110.985
	2738	Cofactors and Vitamins	Nicotinate and Nicotinamide Metabolism	nicotinate	LC/MS neg	1504	C00253	HMDB01488	938		0.79	0.81		0.1014	0.5309	0.1887	0.562		1.1354	0.8965	0.9156		100	100	100		Cofactors and Vitamins	Nicotinate and Nicotinamide Metabolism	567	59-67-6	1180	122.025
	2741			nicotinamide	LC/MS pos early	594	C00153	HMDB01406	936		0.99	1.09		0.8044	0.7081	0.3948	0.653		0.9452	0.935	1.0321		100	100	100		Cofactors and Vitamins	Nicotinate and Nicotinamide Metabolism	432	98-92-0	1942	123.055
	2743			nicotinamide ribonucleotide (NMN)	LC/MS pos early	22152	C00455	HMDB00229	14180		1.45	1.18		0.26	0.6062	0.533	0.697		0.8194	1.1907	0.9653		100	100	100		Cofactors and Vitamins	Nicotinate and Nicotinamide Metabolism	1312	1094-61-7	766	335.064
	2744			nicotinamide riboside	LC/MS pos early	33013	C03150	HMDB00855	439924		1.34	1.44		0.7399	0.6948	0.7317	0.7538		1.0104	1.3524	1.4554		100	100	100		Cofactors and Vitamins	Nicotinate and Nicotinamide Metabolism	100001310	1341-23-7	2040	255.098
	2745			nicotinamide adenine dinucleotide (NAD+)	LC/MS neg	5278	C00003	HMDB00902	5893		0.99	1.11		0.8047	0.7081	0.2386	0.5995		0.9752	0.9686	1.0817		100	100	100		Cofactors and Vitamins	Nicotinate and Nicotinamide Metabolism	1310	53-84-9	1434	662.102
	2752			nicotinamide N-oxide	LC/MS pos early	39582		HMDB02730	72661		2.25	1.12		0.31	0.621	0.666	0.7327		0.9532	2.1464	1.0692		80	100	100		Cofactors and Vitamins	Nicotinate and Nicotinamide Metabolism	100002763	1986-81-8	877	139.05
	2753			1-methylnicotinamide	LC/MS pos early	27665	C02918	HMDB00699	10129985		0.99	1.17		0.9886	0.7495	0.4689	0.6793		0.9456	0.934	1.1061		100	80	100		Cofactors and Vitamins	Nicotinate and Nicotinamide Metabolism	55	1005-24-9	1940	137.071
	2758			trigonelline (N'-methylnicotinate)	LC/MS pos early	32401	C01004	HMDB00875	5570		0.75	0.65		0.2725	0.6062	0.1785	0.561		1.1267	0.8423	0.7319		100	100	100		Cofactors and Vitamins	Nicotinate and Nicotinamide Metabolism	100001092	535-83-1	1388	138.055
	2760			N1-Methyl-2-pyridone-5-carboxamide	LC/MS neg	40469	C05842	HMDB04193	69698		0.76	0.87		0.246	0.6049	0.5115	0.6932		1.1151	0.843	0.9661		100	100	100		Cofactors and Vitamins	Nicotinate and Nicotinamide Metabolism	100001468	701-44-0	1668	151.051
	2761			adenosine 5'-diphosphoribose (ADP-ribose)	LC/MS polar	558	C00301	HMDB01178	192		1.25	1.52		0.792	0.7076	0.8699	0.7875		0.9221	1.1568	1.4002		100	80	100		Cofactors and Vitamins	Nicotinate and Nicotinamide Metabolism	215	68414-18-6	3640	558.064
	2763		Riboflavin Metabolism	riboflavin (Vitamin B2)	LC/MS pos early	1827	C00255	HMDB00244	493570		1.54	0.89		0.5736	0.6666	0.4181	0.6612		1.0687	1.6416	0.9553		100	100	100		Cofactors and Vitamins	Riboflavin Metabolism	500	83-88-5	2292	377.146
	2764			flavin adenine dinucleotide (FAD)	LC/MS neg	2134	C00016	HMDB01248	643975		1.11	1.12		0.1252	0.552	0.1959	0.562		0.9283	1.0345	1.0359		100	100	100		Cofactors and Vitamins	Riboflavin Metabolism	327	146-14-5;84366-81-4	2425	784.15
	2765			flavin mononucleotide (FMN)	LC/MS neg	15797	C00061	HMDB01520	710		1.46	1.05		0.3146	0.6211	0.6545	0.7298		0.9628	1.402	1.0142		100	100	100		Cofactors and Vitamins	Riboflavin Metabolism	100000251	130-40-5	2390	455.097
	2766		Pantothenate and CoA Metabolism	pantothenate	LC/MS neg	1508	C00864	HMDB00210	6613		1.61	1.02		0.3362	0.6338	0.7481	0.7587		1.0219	1.6488	1.0386		100	100	100		Cofactors and Vitamins	Pantothenate and CoA Metabolism	1024	137-08-6	1498.7	218.103
	2768			phosphopantetheine	LC/MS pos early	15504	C01134	HMDB01416	987		0.32	0.4		0.1197	0.552	0.1781	0.561		2.3594	0.7591	0.9351		100	100	100		Cofactors and Vitamins	Pantothenate and CoA Metabolism	100000328	NA	1372	359.104
	2769			3'-dephosphocoenzyme A	LC/MS neg	18289	C00882	HMDB01373	444485		0.66	0.72		0.2128	0.601	0.3782	0.6446		1.3811	0.9055	0.9999		100	80	100		Cofactors and Vitamins	Pantothenate and CoA Metabolism	100000138	3633-59-8	2013	686.142
	2770			coenzyme A	LC/MS neg	46322	C00010	HMDB01423	317		0.7	0.78		0.3973	0.6338	0.6177	0.7186		1.252	0.8764	0.9757		100	80	100		Cofactors and Vitamins	Pantothenate and CoA Metabolism	270	85-61-0;18439-24-2	1448	382.55
	2774		Ascorbate and Aldarate Metabolism	ascorbate (Vitamin C)	LC/MS pos early	32354	C00072	HMDB00044			0.28	0.34		0.093	0.5215	0.0468	0.3884		2.2588	0.623	0.7757		100	100	100		Cofactors and Vitamins	Ascorbate and Aldarate Metabolism	233	134-03-2	770	177.039
	2775			dehydroascorbate	LC/MS neg	34302	C05422	HMDB01264	835		0.72	0.87		0.2683	0.6062	0.4111	0.6607		1.2249	0.8825	1.0641		100	100	100		Cofactors and Vitamins	Ascorbate and Aldarate Metabolism	301	490-83-5	739.6	173.009
	2776			threonate	LC/MS polar	27738	C01620	HMDB00943	151152		0.56	0.64		0.0341	0.405	0.007	0.1669		1.2854	0.7226	0.8268		100	100	100		Cofactors and Vitamins	Ascorbate and Aldarate Metabolism	100001022	70753-61-6	2384	135.03
	2778			oxalate (ethanedioate)	LC/MS neg	20694	C00209	HMDB02329	971		1.05	1.12		0.6996	0.6898	0.5049	0.6919		0.9323	0.9829	1.0427		100	100	100		Cofactors and Vitamins	Ascorbate and Aldarate Metabolism	100000841	144-62-7	603	88.988
	2779			gulonic acid*	LC/MS polar	46957			9794176		0.76	0.89		0.3196	0.6211	0.6865	0.7416		1.0027	0.7574	0.8943		100	100	100		Cofactors and Vitamins	Ascorbate and Aldarate Metabolism	100001586	20246-53-1	2750	195.051
	2780		Tocopherol Metabolism	alpha-tocopherol	LC/MS pos late	1561	C02477	HMDB01893	14985		0.68	0.82		0.2521	0.6062	0.4952	0.6881		1.1674	0.7894	0.9561		100	100	100		Cofactors and Vitamins	Tocopherol Metabolism	1105	59-02-9;10191-41-0	2522	430.378
	2798		Folate Metabolism	folate	LC/MS polar	1826	C00504	HMDB00121	6037		0.42	0.44		0.0003	0.0373	0.0032	0.0999		1.2626	0.5323	0.5557		100	80	100		Cofactors and Vitamins	Folate Metabolism	328	59-30-3	3750	440.132
	2799			7,8-dihydrofolate	LC/MS neg	1708	C00415	HMDB01056	98792		0.17	0.19		3.2338e-05	0.0086	0.0003	0.0197		1.2967	0.2253	0.2442		100	80	100		Cofactors and Vitamins	Folate Metabolism	173	4033-27-6	1547.2	442.148
	2800			5-methyltetrahydrofolate (5MeTHF)	LC/MS neg	18330	C00440	HMDB01396	146		0.72	0.77		0.0845	0.5215	0.1937	0.562		1.1046	0.7979	0.8459		100	80	100		Cofactors and Vitamins	Folate Metabolism	1244	68703-91-3;68792-52-9	1820	458.179
	2801		Tetrahydrobiopterin Metabolism	biopterin	LC/MS pos early	12358	C06313	HMDB00468	445040		1.02	1.21		0.7023	0.6898	0.2737	0.6346		1.0236	1.0405	1.2393		100	100	100		Cofactors and Vitamins	Tetrahydrobiopterin Metabolism	1548	22150-76-1	1751	238.093
	2802			dihydrobiopterin	LC/MS pos early	35129	C00268	HMDB00038	1879		0.74	0.77		0.0258	0.4001	0.0488	0.3923		1.205	0.8933	0.9252		100	80	100		Cofactors and Vitamins	Tetrahydrobiopterin Metabolism	100001506	6779-87-9	1930	240.109
	2805		Pterin Metabolism	pterin	LC/MS pos early	43023	C00715	HMDB00802	73000		0.46	0.55		0.0503	0.4319	0.0205	0.2925		1.39	0.6434	0.7661		100	100	100		Cofactors and Vitamins	Pterin Metabolism	100004216	22363-60-4	1805	164.057
	2827		Thiamine Metabolism	thiamin (Vitamin B1)	LC/MS pos early	5341	C00378	HMDB00235	1130		1.02	1.08		0.8337	0.719	0.5515	0.7101		1.1134	1.1351	1.2041		100	100	100		Cofactors and Vitamins	Thiamine Metabolism	873	59-43-8	3050	265.112
	2828			thiamin monophosphate	LC/MS pos early	15798	C01081	HMDB02666	3382778		0.85	0.79		0.4639	0.6342	0.3002	0.6346		0.9582	0.8128	0.7598		100	100	100		Cofactors and Vitamins	Thiamine Metabolism	523	532-40-1	2378	345.078
	2829			thiamin diphosphate	LC/MS neg	35670	C00068	HMDB01372	1132		1.04	1.07		0.7477	0.6959	0.6373	0.7248		1.0019	1.041	1.0711		100	100	100		Cofactors and Vitamins	Thiamine Metabolism	522	154-87-0	1195.1	423.03
	2834		Vitamin A Metabolism	retinol (Vitamin A)	LC/MS pos late	1806	C00473	HMDB00305	445354		0.25	0.29		0.0529	0.4319	0.1202	0.5367		2.9792	0.73	0.8744		100	80	100		Cofactors and Vitamins	Vitamin A Metabolism	498	68-26-8	1636	269.226
	2840		Vitamin B6 Metabolism	pyridoxamine	LC/MS pos early	2150	C00534	HMDB01431	1052		2.18	0.96		0.4366	0.6338	0.7017	0.7454		1.0541	2.299	1.0133		100	100	100		Cofactors and Vitamins	Vitamin B6 Metabolism	568	58052-48-5	2975	169.097
	2841			pyridoxamine phosphate	LC/MS pos early	3138	C00647	HMDB01555	1053		0.89	1.03		0.4443	0.6338	0.7811	0.7705		1.0202	0.905	1.0545		100	100	100		Cofactors and Vitamins	Vitamin B6 Metabolism	493	529-96-4	1932	249.063
	2842			pyridoxal phosphate	LC/MS pos early	5331	C00018	HMDB01491	1051		0.76	0.89		0.2391	0.6049	0.324	0.6346		1.0749	0.8146	0.9599		100	100	100		Cofactors and Vitamins	Vitamin B6 Metabolism	492	41468-25-1	1367	248.032
	2843			pyridoxal	LC/MS pos early	1651	C00250	HMDB01545	1050		1.15	0.98		0.5799	0.6666	0.8035	0.7716		0.9829	1.1352	0.9642		100	100	100		Cofactors and Vitamins	Vitamin B6 Metabolism	491	65-22-5	2343	168.066
	2844			pyridoxate	LC/MS neg	31555	C00847	HMDB00017	6723		0.77	0.91		0.3323	0.631	0.7344	0.7538		1.1338	0.8715	1.0308		100	100	100		Cofactors and Vitamins	Vitamin B6 Metabolism	100001121	82-82-6	2185	182.046
	2846	Xenobiotics	Benzoate Metabolism	hippurate	LC/MS neg	15753	C01586	HMDB00714	464		2.69	1.66		0.1063	0.5309	0.19	0.562		0.9334	2.5078	1.5464		100	100	100		Xenobiotics	Benzoate Metabolism	100000014	495-69-2	2106.9	178.051
	2875			catechol sulfate	LC/MS neg	35320	C00090	HMDB59724	3083879		1.45	0.58		0.8013	0.7081	0.1405	0.5367		1.1221	1.6267	0.6552		100	100	100		Xenobiotics	Benzoate Metabolism	100001605	4918-96-1	1906	188.986
	2880			4-methylcatechol sulfate	LC/MS neg	46146					2.47	0.93		0.4418	0.6338	0.3739	0.6423		0.7829	1.9339	0.7286		20	40	25		Xenobiotics	Benzoate Metabolism	100004111		2665	203.002
	2936		Food Component/Plant	2-piperidinone	LC/MS pos early	43400			12665		1.34	1.03		0.437	0.6338	0.9208	0.7901		0.7932	1.0636	0.8192		60	80	75		Xenobiotics	Food Component/Plant	100004295	675-20-7	1675	100.076
	2983			genistein	LC/MS neg	32448	C06563	HMDB03217	5280961		1.14	1.34		0.9234	0.7307	0.5413	0.7024		0.82	0.934	1.0968		100	100	100		Xenobiotics	Food Component/Plant	100001221	446-72-0	3754	269.046
	3022			2,3-dihydroxyisovalerate	LC/MS polar	38276	C04039	HMDB12141	677		1.61	0.52		0.7625	0.6985	0.019	0.2925		1.1758	1.8887	0.6139		100	100	100		Xenobiotics	Food Component/Plant	100002417	1756-18-9	1050	133.051
	3029			2-oxindole-3-acetate	LC/MS neg	40479			3080590		3.06	0.66		0.8812	0.7307	0.2283	0.5895		0.9146	2.7975	0.6042		80	60	50		Xenobiotics	Food Component/Plant	100003109	2971-31-5	2076	190.051
	3050			gluconate	LC/MS polar	587	C00257	HMDB00625	10690		1.18	1.1		0.4523	0.6338	0.6157	0.7186		0.8302	0.9791	0.9136		100	100	100		Xenobiotics	Food Component/Plant	338	527-07-1	2922	195.051
	3071			beta-guanidinopropanoate	LC/MS pos early	35101	C03065	HMDB13222	67701		0.82	0.98		0.3723	0.6338	0.896	0.7894		0.9823	0.8073	0.9634		100	100	100		Xenobiotics	Food Component/Plant	100001411	353-09-3	2145	132.077
	3091			cinnamoylglycine	LC/MS neg	38637		HMDB11621	709625		0.61	0.25		0.1071	0.5309	0.0075	0.1669		1.3673	0.8311	0.3457		100	100	100		Xenobiotics	Food Component/Plant	100002253	16534-24-0	3127	204.067
	3103			daidzein	LC/MS neg	32453	C10208	HMDB03312	5281708		1.25	1.44		0.8519	0.724	0.6233	0.7201		0.9319	1.1619	1.3427		100	100	100		Xenobiotics	Food Component/Plant	100001219	486-66-8	3566	253.051
	3112			enterolactone	LC/MS neg	39626			10685477		0.84	1.03		0.4474	0.6338	0.8448	0.7844		1.1357	0.9585	1.1698		100	100	100		Xenobiotics	Food Component/Plant	100003070	78473-71-9	4515.2	297.113
	3114			equol	LC/MS neg	36774	C14131	HMDB02209	91469		0.72	0.78		0.1069	0.5309	0.2442	0.6028		1.1943	0.8555	0.9271		100	80	100		Xenobiotics	Food Component/Plant	100001725	531-95-3;94105-90-5	4565	241.087
	3115			equol glucuronide	LC/MS neg	41948					0.68	0.73		0.1128	0.5422	0.2513	0.6056		1.054	0.7167	0.7727		100	100	100		Xenobiotics	Food Component/Plant	100003895		3215	417.119
	3116			equol sulfate	LC/MS neg	40478					0.72	0.73		0.0868	0.5215	0.1772	0.561		1.1168	0.7986	0.8108		100	100	100		Xenobiotics	Food Component/Plant	100003429		3630	321.044
	3117			ergothioneine	LC/MS pos early	37459	C05570	HMDB03045	3032311		1.09	1.28		0.9315	0.7346	0.1667	0.5443		0.8487	0.9222	1.0823		100	100	100		Xenobiotics	Food Component/Plant	100002154	58511-63-0	850	230.096
	3119			erythritol	LC/MS polar	20699	C00503	HMDB02994	222285		0.66	0.67		0.028	0.4001	0.0405	0.365		1.2915	0.8514	0.8663		100	100	100		Xenobiotics	Food Component/Plant	100000846	149-32-6	1491	167.056
	3122			ferulic acid 4-sulfate	LC/MS neg	47114		HMDB29200	6305574		2.48	1.99		0.0298	0.4001	0.0666	0.4729		0.799	1.9839	1.5919		100	100	100		Xenobiotics	Food Component/Plant	100005389	86321-29-1	1225	273.007
	3173			N-glycolylneuraminate	LC/MS polar	37123	C03410	HMDB00833	123802		0.84	0.93		0.2401	0.6049	0.4613	0.6757		1.1094	0.9346	1.0343		100	100	100		Xenobiotics	Food Component/Plant	100001491	1113-83-3	3327.5	324.094
	3225			stachydrine	LC/MS pos early	34384	C10172	HMDB04827	115244		0.92	0.94		0.8893	0.7307	0.8763	0.7889		1.1627	1.0674	1.0962		100	100	100		Xenobiotics	Food Component/Plant	100001296	4136-37-2	1440	144.102
	3247			methyl glucopyranoside (alpha + beta)	LC/MS pos early	46144					1.28	1.06		0.2795	0.6064	0.5803	0.7125		0.934	1.1949	0.9921		100	100	100		Xenobiotics	Food Component/Plant	100005864		832	212.113
	3275			pyrraline	LC/MS pos early	48428					1	1							1	1	1		0	20	0		Xenobiotics	Food Component/Plant	100001767	74509-14-1	2750	255.134
	3311		Bacterial/Fungal	tartronate (hydroxymalonate)	LC/MS neg	20693	C02287	HMDB35227	45		1.54	0.67		0.901	0.7307	0.3893	0.6523		1.0618	1.6401	0.7157		100	80	75		Xenobiotics	Bacterial/Fungal	100000840	80-69-3	610	118.999
	3523		Drug	salicylate	LC/MS neg	1515	C00805	HMDB01895	338		0.96	0.89		0.737	0.6948	0.407	0.658		1.0205	0.9838	0.9112		100	100	100		Xenobiotics	Drug	501	69-72-7	2195	137.024
	3526			S-carboxymethyl-L-cysteine	LC/MS pos early	47897	C03727	HMDB29415	1080		3.91	1.29		0.2	0.5926	0.1211	0.5367		0.7724	3.0228	0.9937		60	100	100		Xenobiotics	Drug	100002324	638-23-3	1490	180.033
	3632		Chemical	sulfate*	LC/MS neg	46960	C00059	HMDB01448	1118		1.22	1.14		0.0721	0.479	0.1194	0.5367		0.9132	1.1157	1.0377		100	100	100		Xenobiotics	Chemical	100002528	14808-79-8	616	96.9601
	3635			O-sulfo-L-tyrosine	LC/MS neg	45413			514186		1.16	0.86		0.865	0.7272	0.2619	0.6169		1.045	1.2102	0.9013		100	100	100		Xenobiotics	Chemical	100005384		990	260.023
	3637			1-(3-aminopropyl)-2-pyrrolidone	LC/MS pos early	40506			82111		0.74	0.87		0.2293	0.6045	0.4675	0.6793		1.1411	0.8423	0.9871		100	100	100		Xenobiotics	Chemical	100003263	7663-77-6	2420	143.118
	3652			2-aminophenol sulfate	LC/MS neg	43266		HMDB61116	181670		1.56	0.76		0.9755	0.747	0.4169	0.6612		1.2544	1.9521	0.9589		100	100	100		Xenobiotics	Chemical	100004322		1677	188.002
	3681			S-(3-hydroxypropyl)mercapturic acid (HPMA)	LC/MS neg	44552			3371179		1.06	0.63		0.6442	0.681	0.1158	0.5367		1.1958	1.263	0.7589		100	100	100		Xenobiotics	Chemical	100004568	23127-40-4	1576	220.065
	3740			N-methylpipecolate	LC/MS pos early	47101			11862129;11286529		0.92	0.98		0.4824	0.6412	0.9162	0.7901		1.0174	0.9382	0.9987		100	100	100		Xenobiotics	Chemical	100005383	41447-17-0	1932	144.102
	3751			3-hydroxypyridine sulfate	LC/MS neg	48448					1.19	1.33		0.5516	0.6637	0.2401	0.5995		0.9012	1.074	1.1972		100	80	100		Xenobiotics	Chemical	100006098	1955-23-3	1595.5	173.987
