# Supplementary material for: Cytosolic 10-formyltetrahydrofolate dehydrogenase regulates glycine metabolism in mouse liver
Source: Sci Rep. 2019 Oct 17;9:14937. doi: 10.1038/s41598-019-51397-1 (PMC6797707; doi:10.1038/s41598-019-51397-1)
Supplement: Supplementary file 5 — Supplementary File 4 [file 41598_2019_51397_MOESM5_ESM.xlsx]

## Sheet: D
ID	Customer Identifier	Accession	Class Name	WL 1	WL 2	WL 3	WL_1_n	WL_2_n	WL_3_n	WT Ave	KL 4	KL 5	KL 6	KL_4_n	KL_5_n	KL_6_n	KO Ave
195	Activin AB	NM_008381.3	Endogenous	1	5	3	0.938967	4.44444	2.746	2.7098	8	8	6	3.18725	4.5007	4.5283	4.07209
158	Activin RIIA (Acvr2a)	NM_007396.4	Endogenous	909	368	884	853.521	327.111	809.153	663.262	1832	1221	1148	729.88	686.92	866.415	761.072
136	ADAM17	NM_001277266.1	Endogenous	584	198	408	548.357	176	373.455	365.937	954	556	610	380.08	312.799	460.377	384.419
159	ALK-1	NM_009612.2	Endogenous	43	20	31	40.3756	17.7778	28.3753	28.8429	72	50	55	28.6853	28.1294	41.5094	32.7747
160	ALK-2 (Acvr 1)	NM_007394.3	Endogenous	382	131	264	358.685	116.444	241.648	238.926	590	441	343	235.06	248.101	258.868	247.343
161	ALK-3 (BMR1A)	NM_009758.4	Endogenous	1391	567	1108	1306.1	504	1014.19	941.43	2539	1536	1641	1011.55	864.135	1238.49	1038.06
162	ALK-4 (Acvr 1B)	NM_007395.3	Endogenous	562	163	577	527.7	144.889	528.146	400.245	1264	659	829	503.586	370.745	625.66	499.997
163	ALK-5 (TGFbR I)	NM_009370.2	Endogenous	898	400	958	843.192	355.556	876.888	691.879	2222	1346	1291	885.259	757.243	974.34	872.281
164	ALK-6 (BMPR1B)	NM_007560.3	Endogenous	5	8	5	4.69484	7.11111	4.57666	5.46087	10	12	12	3.98406	6.75105	9.0566	6.59724
165	ALK-7 (Acvr1C)	NM_001033369.3	Endogenous	2	10	6	1.87793	8.88889	5.49199	5.4196	10	7	10	3.98406	3.93812	7.54717	5.15645
9	Alpl	NM_007431.2	Endogenous	173	50	97	162.441	44.4444	88.7872	98.5576	426	247	460	169.721	138.959	347.17	218.617
194	AMH	NM_007445.2	Endogenous	5	5	4	4.69484	4.44444	3.66133	4.26687	15	12	9	5.9761	6.75105	6.79245	6.50653
131	APRIL	NM_023517.2	Endogenous	26	16	16	24.4131	14.2222	14.6453	17.7602	43	15	18	17.1315	8.43882	13.5849	13.0517
113	Arg-1	NM_007482.3	Endogenous	53191	27648	37995	49944.6	24576	34778	36432.9	118667	80733	91902	47277.7	45419.4	69360	54019
213	Arginase	NM_009705.2	Endogenous	24	8	9	22.5352	7.11111	8.23799	12.6281	14	19	11	5.57769	10.6892	8.30189	8.18958
23	a-SMA	NM_007392.2	Endogenous	43	33	34	40.3756	29.3333	31.1213	33.6101	70	35	29	27.8884	19.6906	21.8868	23.1553
229	atf4	NM_009716.2	Endogenous	3008	1865	3222	2824.41	1657.78	2949.2	2477.13	6894	5356	5188	2746.61	3013.22	3915.47	3225.1
236	axin2	NM_015732.4	Endogenous	61	35	152	57.277	32.8638	139.13	76.4238	205	137	124	81.6733	77.0745	93.5849	84.1109
47	Bad	NM_007522.2	Endogenous	166	131	270	155.869	116.444	247.14	173.151	510	325	314	203.187	182.841	236.981	207.67
176	BAMBI	NM_026505.2	Endogenous	87	56	113	81.6901	49.7778	103.432	78.3001	225	180	155	89.6414	101.266	116.981	102.629
43	Bax	NM_007527.3	Endogenous	546	243	486	512.676	216	444.851	391.176	993	648	647	395.618	364.557	488.302	416.159
44	Bcl2	NM_009741.3	Endogenous	25	11	12	23.4742	9.77778	10.984	14.7453	24	21	8	9.56175	11.8143	6.03774	9.13794
45	Bcl2l1	NM_009743.4	Endogenous	543	144	344	509.859	128	314.874	317.578	951	533	543	378.884	299.859	409.811	362.852
46	Bcl2l11	NM_009754.3	Endogenous	98	40	169	92.0188	35.5556	154.691	94.0885	417	338	181	166.135	190.155	136.604	164.298
50	Bcl6	NM_009744.3	Endogenous	595	209	603	558.685	185.778	551.945	432.136	1371	67	232	546.215	37.6934	175.094	253.001
4	Bglap	NM_031368.4	Endogenous	11	11	10	10.3286	9.77778	9.15332	9.75324	41	28	19	16.3347	15.7525	14.3396	15.4756
177	Bmp-1	NM_009755.2	Endogenous	1518	441	1143	1425.35	392	1046.22	954.525	2210	1733	1529	880.478	974.965	1153.96	1003.14
3	Bmp2	NM_007553.2	Endogenous	707	385	743	663.85	342.222	680.092	562.055	2537	1635	1432	1010.76	919.831	1080.75	1003.78
227	bmp4	NM_007554.2	Endogenous	156	49	122	146.479	43.5556	111.67	100.568	209	150	192	83.2669	84.3882	144.906	104.187
157	BMPR-II	NM_007561.3	Endogenous	632	191	539	593.427	169.778	493.364	418.856	1183	752	796	471.315	423.066	600.755	498.379
117	C1qa	NM_007572.2	Endogenous	2364	721	1180	2219.72	640.889	1080.09	1313.57	3385	2124	1827	1348.61	1194.94	1378.87	1307.47
118	C1qb	NM_009777.2	Endogenous	4839	1389	2449	4543.66	1234.67	2241.65	2673.33	6611	4271	3740	2633.86	2402.81	2822.64	2619.77
116	C3ar1	NM_009779.2	Endogenous	221	58	132	207.512	51.5556	120.824	126.63	299	157	141	119.124	88.3263	106.415	104.622
115	C5ar1	NM_007577.3	Endogenous	167	22	33	156.808	19.5556	30.2059	68.8563	94	66	64	37.4502	37.1308	48.3019	40.961
100	Calcr	NM_001042725.1	Endogenous	2	2	4	1.87793	1.77778	3.66133	2.43901	9	6	7	3.58566	3.37553	5.28302	4.0814
120	CCL2	NM_011333.3	Endogenous	91	39	38	85.446	34.6667	34.7826	51.6318	72	66	40	28.6853	37.1308	30.1887	32.0016
87	CCR5	NM_009917.5	Endogenous	182	49	84	170.892	43.5556	76.8879	97.1118	211	125	124	84.0637	70.3235	93.5849	82.6574
96	Cd 44	NM_009851.2	Endogenous	659	158	305	618.779	140.444	279.176	346.133	749	526	392	298.406	295.921	295.849	296.726
95	Cd 47	NM_010581.3	Endogenous	2912	1615	2970	2734.27	1435.56	2718.54	2296.12	7440	5173	4389	2964.14	2910.27	3312.45	3062.29
97	Cd 9	NM_007657.3	Endogenous	690	451	576	647.887	400.889	527.231	525.336	1135	961	871	452.191	540.647	657.358	550.066
155	CD105 (Endoglin)	NM_001146350.1	Endogenous	1258	671	1415	1181.22	596.444	1295.19	1024.29	3614	2099	2006	1439.84	1180.87	1513.96	1378.22
156	CD109	NM_153098.3	Endogenous	7	14	2	6.57277	12.4444	1.83066	6.94929	11	5	14	4.38247	2.81294	10.566	5.92048
208	CD11b	NM_001082960.1	Endogenous	62	11	19	58.216	9.77778	17.3913	28.4617	56	34	20	22.3108	19.128	15.0943	18.8444
101	CD16	NM_010188.5	Endogenous	209	100	122	196.244	88.8889	111.67	132.268	389	232	206	154.98	130.52	155.472	146.991
108	CD163	NM_053094.2	Endogenous	591	95	264	554.93	84.4444	241.648	293.674	865	465	665	344.622	261.603	501.887	369.371
112	CD206	NM_008625.1	Endogenous	1242	797	1035	1166.2	708.444	947.368	940.67	2670	1556	1525	1063.75	875.387	1150.94	1030.03
102	CD32	NM_001077189.1	Endogenous	3200	1190	2537	3004.69	1057.78	2322.2	2128.22	7436	4947	5216	2962.55	2783.12	3936.6	3227.43
73	CD40lg	NM_011616.2	Endogenous	8	7	9	7.51174	6.22222	8.23799	7.32398	16	11	13	6.3745	6.18847	9.81132	7.4581
132	CD46	NM_010778.3	Endogenous	13	14	8	12.2066	12.4444	7.32265	10.6579	22	18	22	8.76494	10.1266	16.6038	11.8318
134	CD55	NM_010016.2	Endogenous	669	332	507	628.169	295.111	464.073	462.451	1271	845	743	506.375	475.387	560.755	514.172
154	CD56 (NCAM)	NM_001113204.1	Endogenous	17	4	7	15.9624	3.55556	6.40732	8.64177	27	14	10	10.757	7.87623	7.54717	8.72679
135	CD59	NM_001111060.1	Endogenous	2995	1856	2417	2812.21	1649.78	2212.36	2224.78	6350	4418	4331	2529.88	2485.51	3268.68	2761.36
103	CD86	NM_019388.3	Endogenous	189	102	104	177.465	90.6667	95.1945	121.109	253	174	154	100.797	97.8903	116.226	104.971
98	Cdh1	NM_009864.2	Endogenous	1773	529	1447	1664.79	470.222	1324.49	1153.17	2016	793	1298	803.187	446.132	979.623	742.981
211	CEBPb	NM_009883.3	Endogenous	6242	1731	4273	5861.03	1538.67	3911.21	3770.3	17089	13319	11894	6808.37	7493.11	8976.6	7759.36
15	C-fos	NM_010234.2	Endogenous	38	15	46		13.3333	42.1053	27.7193	46	43	27	18.3267	24.1913	20.3774	20.9651
178	Chordin	NM_009893.2	Endogenous	56	22	36	52.5822	19.5556	32.9519	35.0299	76	63	72	30.2789	35.443	54.3396	40.0205
235	col10a1	NM_009925.4	Endogenous	7	8	9	6.57277	7.11111	8.23799	7.30729	18	7	9	7.17131	3.93812	6.79245	5.96729
6	Col1a1	NM_007742.3	Endogenous	265	101	181	248.826	89.7778	165.675	168.093	233	204	123	92.8287	114.768	92.8302	100.142
29	Col1A2	NM_007743.2	Endogenous	83	68	78	77.9343	60.4444	71.3959	69.9249	171	102	100	68.1275	57.384	75.4717	66.9944
224	col2a1	NM_001113515.2	Endogenous	4	9	10	3.75587	8	9.15332	6.96973	11	10	9	4.38247	5.62588	6.79245	5.60027
40	Cpt1a	NM_013495.1	Endogenous	7200	3205	10015	6760.56	2848.89	9167.05	6258.83	26342	18419	19120	10494.8	10362.3	14430.2	11762.4
179	Crim1	NM_015800.3	Endogenous	416	126	346	390.61	112	316.705	273.105	945	555	598	376.494	312.236	451.321	380.017
137	CSF1	NM_001113530.1	Endogenous	244	67	168	229.108	59.5556	153.776	147.48	474	297	299	188.845	167.089	225.66	193.865
138	CSF2	NM_009969.4	Endogenous	4	4	7	3.75587	3.55556	6.40732	4.57292	4	13	2	1.59363	7.31364	1.50943	3.47223
139	CSF3	NM_009971.1	Endogenous	1	4	7	0.938967	3.55556	6.40732	3.63395	7	7	8	2.78884	3.93812	6.03774	4.2549
61	Ctla4	NM_009843.3	Endogenous	6	7	8	5.6338	6.22222	7.32265	6.39289	11	5	7	4.38247	2.81294	5.28302	4.15948
52	Ctnnb1	NM_007614.2	Endogenous	7104	2493	4905	6670.42	2216	4489.7	4458.71	11383	7064	7021	4535.06	3974.12	5298.87	4602.68
99	Ctsk	NM_007802.3	Endogenous	13	15	18	12.2066	13.3333	16.476	14.0053	43	35	35	17.1315	19.6906	26.4151	21.079
119	CXCL1	NM_008176.1	Endogenous	5640	102	37	5295.77	90.6667	33.8673	1806.77	199	90	155	79.2829	50.6329	116.981	82.299
215	CXCL10	NM_021274.1	Endogenous	94	81	91	88.2629	72	83.2952	81.186	227	107	124	90.4382	60.1969	93.5849	81.4067
106	CxCl11	NM_019494.1	Endogenous	89	40	47	83.5681	35.5556	43.0206	54.0481	91	55	65	36.255	30.9423	49.0566	38.7513
128	CXCL13	NM_018866.2	Endogenous	114	25	42	107.042	22.2222	38.4439	55.9028	178	91	52	70.9163	51.1955	39.2453	53.7857
121	CXCL2	NM_009140.2	Endogenous	13	6	10	12.2066	5.33333	9.15332	8.89774	21	6	18	8.36653	3.37553	13.5849	8.44232
214	CXCL9	NM_008599.2	Endogenous	305	203	262	286.385	180.444	239.817	235.549	843	967	676	335.857	544.023	510.189	463.356
129	CXCR5	NM_007551.2	Endogenous	15	1	13	14.0845	0.888889	11.8993	8.95757	16	14	14	6.3745	7.87623	10.566	8.27226
92	Dcstamp	NM_029422.3	Endogenous	4	10	3	3.75587	8.88889	2.746	5.13025	9	13	6	3.58566	7.31364	4.5283	5.14253
181	Decorin	NM_001190451.1	Endogenous	7296	5727	7845	6850.7	5090.67	7180.78	6374.05	20480	15991	13493	8159.36	8996.34	10183.4	9113.03
182	Dermatopontin	NM_019759.2	Endogenous	269	231	177	252.582	205.333	162.014	206.643	320	191	194	127.49	107.454	146.415	127.12
233	dkk1	NM_010051.3	Endogenous	1	5	4	0.938967	4.44444	3.66133	3.01491	12	10	7	4.78088	5.62588	5.28302	5.22992
30	DMP-1	NM_016779.2	Endogenous	3	3	5	2.8169	2.66667	4.57666	3.35341	6	3	5	2.39044	1.68776	3.77358	2.61726
231	dspp	NM_010080.2	Endogenous	6	2	7	5.6338	1.77778	6.40732	4.6063	6	6	12	2.39044	3.37553	9.0566	4.94086
24	EGF	NM_010113.3	Endogenous	30	18	25	28.169	16	22.8833	22.3508	48	33	27	19.1235	18.5654	20.3774	19.3554
244	Eif4a2	NM_013506.2	Housekeeping Ctrls	14351	11131	12909	13475.1	9894.22	11816	11728.5	33903	23643	21558	13507.2	13301.3	16270.2	14359.5
205	Elastase (ELANE)	NM_015779.2	Endogenous	19	5	3	17.8404	4.44444	2.746	8.34361	14	7	7	5.57769	3.93812	5.28302	4.93294
210	Emr1(F4/80)	NM_010130.1	Endogenous	598	199	421	561.502	176.889	385.355	374.582	1414	719	684	563.347	404.501	516.226	494.691
88	EOMES	NM_010136.2	Endogenous	5	6	3	4.69484	5.33333	2.746	4.25805	6	6	4	2.39044	3.37553	3.01887	2.92828
166	Erbin	NM_021563.2	Endogenous	2449	946	2505	2299.53	840.889	2292.91	1811.11	5549	3234	3674	2210.76	1819.41	2772.83	2267.67
18	Ets1	NM_001038642.1	Endogenous	694	375	696	651.643	333.333	637.071	540.682	1800	997	1032	717.131	560.9	778.868	685.633
133	Factor B	NM_008198.2	Endogenous	31903	7738	18992	29955.9	6878.22	17384	18072.7	44677	26710	26311	17799.6	15026.7	19857.4	17561.2
16	Fgf2	NM_008006.2	Endogenous	11	7	10	10.3286	6.22222	9.15332	8.56806	25	14	24	9.96016	7.87623	18.1132	11.9832
241	fgf23	NM_022657.3	Endogenous	5	3	1	4.69484	2.66667	0.915332	2.75894	8	4	13	3.18725	2.25035	9.81132	5.08297
238	fgf4	NM_010202.5	Endogenous	7	22	9	6.57277	19.5556	8.23799	11.4554	15	10	7	5.9761	5.62588	5.28302	5.62833
237	fgf8	NM_001166361.1	Endogenous	1	5	8	0.938967	4.44444	7.32265	4.23536	4	3	8	1.59363	1.68776	6.03774	3.10638
110	Fizz1	NM_020509.3	Endogenous	12	10	10	11.2676	8.88889	9.15332	9.76994	8	14	6	3.18725	7.87623	4.5283	5.19726
140	FKBP51	NM_010220.3	Endogenous	282	98	285	264.789	87.1111	260.87	204.256	711	751	739	283.267	422.504	557.736	421.169
141	FLT3L	NM_013520.2	Endogenous	73	46	83	68.5446	40.8889	75.9725	61.802	194	143	158	77.2908	80.4501	119.245	92.3287
183	Follistatin	NM_008046.1	Endogenous	170	30	116	159.624	26.6667	106.178	97.4899	113	118	106	45.0199	66.3854	80	63.8018
85	foxo1	NM_019739.2	Endogenous	638	208	643	599.061	184.889	588.558	457.503	2221	1266	1565	884.861	712.236	1181.13	926.076
216	FoxP3	NM_054039.1	Endogenous	3	5	7	2.8169	4.44444	6.40732	4.55622	2	1	8	0.796813	0.562588	6.03774	2.46571
185	Fstl3	NM_031380.2	Endogenous	7	7	10	6.57277	6.22222	9.15332	7.3161	14	14	11	5.57769	7.87623	8.30189	7.25194
184	Fstl4	NM_177059.3	Endogenous	9	4	3	8.4507	3.55556	2.746	4.91742	16	5	5	6.3745	2.81294	3.77358	4.32034
204	Furin (PACE)	NM_011046.2	Endogenous	8597	2418	7753	8072.3	2149.33	7096.57	5772.73	16825	10952	11684	6703.19	6161.46	8818.11	7227.59
62	G6pd2	NM_019468.2	Endogenous	80	41	85	75.1174	36.4444	77.8032	63.1217	198	154	200	78.8845	86.6385	150.943	105.489
80	gata3	NM_008091.3	Endogenous	20	10	11	18.7793	8.88889	10.0686	12.579	32	21	11	12.749	11.8143	8.30189	10.9551
197	GDF1	NM_001163282.2	Endogenous	2	4	4	1.87793	3.55556	3.66133	3.03161	5	5	5	1.99203	2.81294	3.77358	2.85952
200	GDF15 (MIC-1)	NM_011819.2	Endogenous	47	15	35	44.1315	13.3333	32.0366	29.8338	31	21	32	12.3506	11.8143	24.1509	16.1053
198	GDF2 (BMP9)	NM_019506.4	Endogenous	231	148	277	216.901	131.556	253.547	200.668	881	532	417	350.996	299.297	314.717	321.67
199	GDF3 (Vgr-2)	NM_008108.4	Endogenous	11	1	6	10.3286	0.888889	5.49199	5.56984	12	8	9	4.78088	4.5007	6.79245	5.35801
168	GDNFR alpha-2	NM_008115.2	Endogenous	44	16	30	41.3146	14.2222	27.46	27.6656	73	38	37	29.0837	21.3783	27.9245	26.1288
169	GDNFR alpha-3	NM_010280.3	Endogenous	4	6	8	3.75587	5.33333	7.32265	5.47062	6	3	4	2.39044	1.68776	3.01887	2.36569
167	GFR alpha-1	NM_010279.2	Endogenous	4872	706	2356	4574.65	627.556	2156.52	2452.91	6704	4845	4705	2670.92	2725.74	3550.94	2982.53
170	Gfra4	NM_001271002.1	Endogenous	8	9	7	7.51174	8	6.40732	7.30635	22	6	11	8.76494	3.37553	8.30189	6.81412
225	gli1	NM_010296.2	Endogenous	10	5	14	9.38967	4.44444	12.8146	8.88292	12	15	13	4.78088	8.43882	9.81132	7.67701
86	GP49A	NM_008147.1	Endogenous	192	27	39	180.282	24	35.6979	79.9932	93	93	103	37.0518	52.3207	77.7358	55.7028
186	Gprasp1	NM_001004359.2	Endogenous	78	35	58	73.2394	31.1111	53.0892	52.4799	116	70	84	46.2151	39.3812	63.3962	49.6642
187	Gprasp2	NM_001163017.1	Endogenous	7	3	6	6.57277	2.66667	5.49199	4.91048	25	18	18	9.96016	10.1266	13.5849	11.2239
209	Gr1	XM_909927.2	Endogenous	10	5	7	9.38967	4.44444	6.40732	6.74715	12	5	6	4.78088	2.81294	4.5283	4.04071
188	Gremlin	NM_011824.4	Endogenous	4	9	7	3.75587	8	6.40732	6.0544	6	10	10	2.39044	5.62588	7.54717	5.18783
245	GusB	NM_010368.1	Housekeeping Ctrls	775	231	620	727.7	205.333	567.506	500.18	1669	1055	1163	664.94	593.53	877.736	712.069
58	GzmB	NM_013542.2	Endogenous	11	6	8	10.3286	5.33333	7.32265	7.66154	22	13	4	8.76494	7.31364	3.01887	6.36582
77	HAVCR2	NM_134250.2	Endogenous	6	3	7	5.6338	2.66667	6.40732	4.9026	11	16	11	4.38247	9.00141	8.30189	7.22859
34	Hk2	NM_013820.3	Endogenous	66	21	34	61.9718	18.6667	31.1213	37.2533	89	63	50	35.4582	35.443	37.7358	36.2124
142	Hmgb1	NM_010439.3	Endogenous	2705	1496	2358	2539.91	1329.78	2158.35	2009.35	6597	4889	4652	2628.29	2750.49	3510.94	2963.24
143	Hmox1	NM_010442.2	Endogenous	1080	209	577	1014.08	185.778	528.146	576.003	1152	664	699	458.964	373.558	527.547	453.357
8	Ibsp	NM_008318.3	Endogenous	7	3	10	6.57277	2.66667	9.15332	6.13092	11	3	10	4.38247	1.68776	7.54717	4.53913
123	IFNG	NM_008337.1	Endogenous	7	10	8	6.57277	8.88889	7.32265	7.59477	22	11	9	8.76494	6.18847	6.79245	7.24862
219	Ift122	NM_031177.4	Endogenous	206	42	96	193.427	37.3333	87.8719	106.211	191	125	135	76.0956	70.3235	101.887	82.7686
242	Ift139	NM_001047604.1	Endogenous	94	38	54	88.2629	33.7778	49.4279	57.1562	162	119	97	64.5418	66.948	73.2075	68.2324
222	Ift140	NM_134126.3	Endogenous	253	55	155	237.559	48.8889	141.876	142.775	332	251	248	132.271	141.21	187.17	153.55
220	Ift172	NM_026298.5	Endogenous	265	73	163	248.826	64.8889	149.199	154.305	348	250	280	138.645	140.647	211.321	163.538
218	Ift88	NM_009376.2	Endogenous	68	44	45	63.8498	39.1111	41.1899	48.0503	122	100	94	48.6056	56.2588	70.9434	58.6026
189	Igsf1	NM_183335.2	Endogenous	1	3	8	0.938967	2.66667	7.32265	3.64276	10	5	11	3.98406	2.81294	8.30189	5.03296
230	ihh	NM_010544.2	Endogenous	17	18	81	15.9624	16	74.1419	35.3681	249	138	118	99.2032	77.6371	89.0566	88.6323
70	IL-10	NM_010548.1	Endogenous	7	3	5	6.57277	2.66667	4.57666	4.60537	12	1	6	4.78088	0.562588	4.5283	3.29059
127	IL-12a	NM_008351.1	Endogenous	5	3	4	4.69484	2.66667	3.66133	3.67428	14	4	13	5.57769	2.25035	9.81132	5.87979
144	IL-13	NM_008355.2	Endogenous	2	12	5	1.87793	10.6667	4.57666	5.70709	10	8	8	3.98406	4.5007	6.03774	4.84083
63	IL-15	NM_008357.2	Endogenous	47	33	40	44.1315	29.3333	36.6133	36.6927	126	88	79	50.1992	49.5077	59.6226	53.1099
69	IL-15Ra	NM_008358.2	Endogenous	274	224	426	257.277	199.111	389.931	282.106	696	429	488	277.291	241.35	368.302	295.648
125	IL-17a	NM_010552.3	Endogenous	3	8	4	2.8169	7.11111	3.66133	4.52978	7	5	6	2.78884	2.81294	4.5283	3.3767
83	IL18r1	NM_001161842.1	Endogenous	28	15	18	26.2911	13.3333	16.476	18.7001	58	44	36	23.1076	24.7539	27.1698	25.0104
122	IL-1B	NM_008361.3	Endogenous	96	30	47	90.1408	26.6667	43.0206	53.276	112	99	46	44.6215	55.6962	34.717	45.0116
76	IL1RL1	NM_001025602.2	Endogenous	5	7	5	4.69484	6.22222	4.57666	5.16457	12	4	6	4.78088	2.25035	4.5283	3.85318
126	IL-2	NM_008366.2	Endogenous	6	10	6	5.6338	8.88889	5.49199	6.67156	9	6	6	3.58566	3.37553	4.5283	3.82983
72	IL-21r	NM_021887.1	Endogenous	26	7	11	24.4131	6.22222	10.0686	13.568	38	13	13	15.1394	7.31364	9.81132	10.7548
65	IL2ra	NM_008367.2	Endogenous	6	9	4	5.6338	8	3.66133	5.76504	13	10	15	5.17928	5.62588	11.3208	7.37531
66	IL-2RB	NM_008368.3	Endogenous	99	25	48	92.9577	22.2222	43.9359	53.0386	167	94	79	66.5339	52.8833	59.6226	59.6799
67	IL-2Rg	NM_013563.3	Endogenous	82	21	45	76.9953	18.6667	41.1899	45.6173	101	72	84	40.239	40.5063	63.3962	48.0472
124	IL-4	NM_021283.1	Endogenous	4	3	8	3.75587	2.66667	7.32265	4.58173	10	5	5	3.98406	2.81294	3.77358	3.52353
71	IL-4Ralpha	NM_001008700.3	Endogenous	963	234	543	904.225	208	497.025	536.417	1121	688	837	446.614	387.06	631.698	488.457
145	IL-6	NM_031168.1	Endogenous	6	9	5	5.6338	8	4.57666	6.07015	17	5	8	6.77291	2.81294	6.03774	5.20786
64	IL-7	NM_008371.2	Endogenous	26	11	8	24.4131	9.77778	7.32265	13.8379	19	27	14	7.56972	15.1899	10.566	11.1085
68	IL-7Ra	NM_008372.3	Endogenous	18	11	15	16.9014	9.77778	13.73	13.4697	21	22	19	8.36653	12.3769	14.3396	11.6944
74	IL9R	NM_008374.2	Endogenous	2	5	2	1.87793	4.44444	1.83066	2.71768	6	6	7	2.39044	3.37553	5.28302	3.68299
104	iNOS	NM_010927.3	Endogenous	40	31	32	37.5587	27.5556	29.2906	31.4683	61	57	47	24.3028	32.0675	35.4717	30.614
105	Irf-5	NM_012057.3	Endogenous	689	279	450	646.948	248	411.899	435.616	852	531	426	339.442	298.734	321.509	319.895
60	Lag3	NM_008479.1	Endogenous	176	83	63	165.258	73.7778	57.6659	98.9006	170	105	134	67.7291	59.0717	101.132	75.9776
35	Ldha	NM_010699.1	Endogenous	38014	11102	25936	35693.9	9868.44	23740	23100.8	50633	36461	38029	20172.5	20512.5	28701.1	23128.7
49	Lef1	NM_010703.3	Endogenous	16	5	18	15.0235	4.44444	16.476	11.9813	17	16	12	6.77291	9.00141	9.0566	8.27697
196	Lefty	NM_010094.3	Endogenous	34	13	44	31.9249	11.5556	40.2746	27.9183	142	82	130	56.5737	46.1322	98.1132	66.9397
84	lilrb4	NM_013532.2	Endogenous	244	76	89	229.108	67.5556	81.4645	126.043	231	140	141	92.0319	78.7623	106.415	92.4031
146	LRRC32	NM_001113379.1	Endogenous	167	64	124	156.808	56.8889	113.501	109.066	275	206	185	109.562	115.893	139.623	121.693
31	MCP-1	NM_011331.1	Endogenous	8	6	7	7.51174	5.33333	6.40732	6.41746	17	12	10	6.77291	6.75105	7.54717	7.02371
171	MIS RII (Amhr2)	NM_144547.2	Endogenous	18	12	18	16.9014	10.6667	16.476	14.6813	21	18	20	8.36653	10.1266	15.0943	11.1958
7	Mmp1	NM_032006.3	Endogenous	4	8	6	3.75587	7.11111	5.49199	5.45299	8	4	5	3.18725	2.25035	3.77358	3.0704
206	MMP2	NM_008610.2	Endogenous	51	43	71	47.8873	38.2222	64.9886	50.366	160	100	78	63.745	56.2588	58.8679	59.6239
207	MMP9	NM_013599.2	Endogenous	42	13	23	39.4366	11.5556	21.0526	24.0149	23	11	20	9.16335	6.18847	15.0943	10.1487
228	msx1	NM_010835.2	Endogenous	27	24	36	25.3521	21.3333	32.9519	26.5458	30	21	32	11.9522	11.8143	24.1509	15.9725
13	Msx2	NM_013601.2	Endogenous	2	3	7	1.87793	2.66667	6.40732	3.65064	8	9	7	3.18725	5.06329	5.28302	4.51119
203	MT1-MMP (MMP14)	NM_008608.3	Endogenous	473	122	341	444.131	108.444	312.128	288.235	658	486	462	262.151	273.418	348.679	294.749
202	MT3-MMP (MMP16)	NM_019724.3	Endogenous	4	5	2	3.75587	4.44444	1.83066	3.34366	4	8	8	1.59363	4.5007	6.03774	4.04402
53	Nanog	NM_028016.2	Endogenous	3	9	7	2.8169	8	6.40732	5.74141	14	7	12	5.57769	3.93812	9.0566	6.1908
55	ND4	NM_026610.1	Endogenous	1728	1524	1512	1622.54	1354.67	1383.98	1453.73	3696	2713	2545	1472.51	1526.3	1920.75	1639.86
249	NEG_A	ERCC_00096.1	Negative	7	12	4	6.57277	10.6667	3.66133	6.96692	10	9	12	3.98406	5.06329	9.0566	6.03465
250	NEG_B	ERCC_00041.1	Negative	6	14	13	5.6338	12.4444	11.8993	9.99252	16	6	15	6.3745	3.37553	11.3208	7.02359
251	NEG_C	ERCC_00019.1	Negative	7	7	2	6.57277	6.22222	1.83066	4.87522	14	12	9	5.57769	6.75105	6.79245	6.37373
252	NEG_D	ERCC_00076.1	Negative	39	14	38	36.6197	12.4444	34.7826	27.9489	76	32	47	30.2789	18.0028	35.4717	27.9178
253	NEG_E	ERCC_00098.1	Negative	11	16	5	10.3286	14.2222	4.57666	9.70917	18	15	17	7.17131	8.43882	12.8302	9.48011
254	NEG_F	ERCC_00126.1	Negative	30	26	30	28.169	23.1111	27.46	26.2467	44	34	33	17.5299	19.128	24.9057	20.5212
255	NEG_G	ERCC_00144.1	Negative	1	4	4	0.938967	3.55556	3.66133	2.71862	6	2	7	2.39044	1.12518	5.28302	2.93288
256	NEG_H	ERCC_00154.1	Negative	3	8	6	2.8169	7.11111	5.49199	5.14	8	9	8	3.18725	5.06329	6.03774	4.76276
94	Nfatc1	NM_016791.4	Endogenous	128	45	135	120.188	40	123.57	94.5859	267	165	189	106.375	92.827	142.642	113.948
107	Nfkb	NM_008689.2	Endogenous	674	220	506	632.864	195.556	463.158	430.526	1033	633	754	411.554	356.118	569.057	445.576
114	NGF	NM_001112698.1	Endogenous	93	55	112	87.3239	48.8889	102.517	79.5767	185	159	140	73.7052	89.4515	105.66	89.6057
190	Nicalin	NM_134009.3	Endogenous	1329	359	1164	1247.89	319.111	1065.45	877.482	2652	1769	1691	1056.57	995.218	1276.23	1109.34
191	Noggin	NM_008711.2	Endogenous	5	2	2	4.69484	1.77778	1.83066	2.76776	9	3	6	3.58566	1.68776	4.5283	3.26724
147	Nox1	NM_172203.1	Endogenous	13	9	10	12.2066	8	9.15332	9.78663	45	21	23	17.9283	11.8143	17.3585	15.7004
243	Oaz1	NM_008753.4	Housekeeping Ctrls	13637	11786	15492	12804.7	10476.4	14180.3	12487.2	34515	22160	22665	13751	12466.9	17105.7	14441.2
93	Ocstamp	NM_029021.1	Endogenous	43	10	23	40.3756	8.88889	21.0526	23.439	36	39	46	14.3426	21.9409	34.717	23.6668
39	Pcx	NM_008797.3	Endogenous	7721	2949	6224	7249.77	2621.33	5697.03	5189.37	14945	8718	11077	5954.18	4904.64	8360	6406.27
59	Pdcd1	NM_008798.1	Endogenous	8	5	4	7.51174	4.44444	3.66133	5.20584	7	12	7	2.78884	6.75105	5.28302	4.94097
26	PDGFA	NM_008808.3	Endogenous	294	97	224	276.056	86.2222	205.034	189.104	629	485	444	250.598	272.855	335.094	286.182
17	Pdlim7	NM_001114088.1	Endogenous	259	126	262	243.192	112	239.817	198.336	439	322	281	174.9	181.153	212.075	189.376
33	Pfkl	NM_008826.4	Endogenous	936	312	1005	878.873	277.333	919.908	692.038	2171	1519	1604	864.94	854.571	1210.57	976.692
36	PGAM1	NM_023418.2	Endogenous	2192	1013	1804	2058.22	900.444	1651.26	1536.64	4361	2554	3207	1737.45	1436.85	2420.38	1864.89
56	Pgd	NM_001081274.1	Endogenous	745	307	652	699.531	272.889	596.796	523.072	1615	1128	1183	643.426	634.599	892.83	723.619
148	PGE2	NM_133783.1	Endogenous	533	262	449	500.469	232.889	410.984	381.447	1319	833	1010	525.498	468.636	762.264	585.466
212	Pilrb1	NM_133209.2	Endogenous	147	54	76	138.028	48	69.5652	85.1978	151	118	105	60.1594	66.3854	79.2453	68.5967
201	Plasmin (Plasminogen)	NM_008877.2	Endogenous	141886	33301	88837	133226	29600.9	81315.3	81380.8	226920	141898	130400	90406.4	79830.1	98415.1	89550.5
257	POS_A	ERCC_00117.1	Positive	25630	44986	37074	24065.7	39987.6	33935	32662.8	45631	37920	50493	18179.7	21333.3	38107.9	25873.6
258	POS_B	ERCC_00112.1	Positive	7818	12432	10950	7340.85	11050.7	10022.9	9471.47	12780	11065	14086	5091.63	6225.04	10630.9	7315.87
259	POS_C	ERCC_00002.1	Positive	2020	3345	2920	1896.71	2973.33	2672.77	2514.27	3297	2926	3868	1313.55	1646.13	2919.25	1959.64
260	POS_D	ERCC_00092.1	Positive	542	880	834	508.92	782.222	763.387	684.843	945	810	1001	376.494	455.696	755.472	529.221
261	POS_E	ERCC_00035.1	Positive	105	168	118	98.5915	149.333	108.009	118.645	164	151	167	65.3386	84.9508	126.038	92.1091
262	POS_F	ERCC_00034.1	Positive	52	75	63	48.8263	66.6667	57.6659	57.7196	82	67	74	32.6693	37.6934	55.8491	42.0706
22	POSTN	NM_015784.2	Endogenous	150	145	264	140.845	128.889	241.648	170.461	804	492	395	320.319	276.793	298.113	298.408
54	Pou5f1	NM_013633.2	Endogenous	10	6	3	9.38967	5.33333	2.746	5.823	10	7	9	3.98406	3.93812	6.79245	4.90488
149	PPARB	NM_011146.1	Endogenous	96	75	192	90.1408	66.6667	175.744	110.85	262	242	452	104.382	136.146	341.132	193.887
41	Ppargc1a	NM_008904.1	Endogenous	252	56	129	236.62	49.7778	118.078	134.825	417	298	389	166.135	167.651	293.585	209.124
51	Prdm1	NM_007548.3	Endogenous	24	11	9	22.5352	9.77778	8.23799	13.517	40	26	29	15.9363	14.6273	21.8868	17.4834
57	Prf1	NM_011073.2	Endogenous	20	15	16	18.7793	13.3333	14.6453	15.586	30	20	14	11.9522	11.2518	10.566	11.2567
226	ptch1	NM_008957.2	Endogenous	354	50	159	332.394	44.4444	145.538	174.126	338	218	362	134.661	122.644	273.208	176.838
90	Ptgs2	NM_011198.3	Endogenous	10	5	3	9.38967	4.44444	2.746	5.5267	15	14	7	5.9761	7.87623	5.28302	6.37845
19	Pth1r	NM_001083936.1	Endogenous	262	209	377	246.009	185.778	345.08	258.956	845	585	538	336.653	329.114	406.038	357.268
234	pthlh	NM_008970.3	Endogenous	9	4	8	8.4507	3.55556	7.32265	6.44297	5	5	6	1.99203	2.81294	4.5283	3.11109
1	PTPRC	NM_011210.3	Endogenous	323	89	140	303.286	79.1111	128.146	170.181	355	230	215	141.434	129.395	162.264	144.365
172	RGM-A	NM_177740.5	Endogenous	5	2	6	4.69484	1.77778	5.49199	3.9882	14	9	11	5.57769	5.06329	8.30189	6.31429
173	RGM-B	NM_178615.3	Endogenous	181	42	150	169.953	37.3333	137.3	114.862	304	213	221	121.116	119.831	166.792	135.913
174	RGM-C	NM_027126.2	Endogenous	2026	685	1111	1902.35	608.889	1016.93	1176.06	2421	1598	1984	964.542	899.015	1497.36	1120.31
79	Rorc	NM_011281.2	Endogenous	985	504	918	924.883	448	840.275	737.719	4043	3065	3774	1610.76	1724.33	2848.3	2061.13
2	Runx2	NM_009820.5	Endogenous	12	6	12	11.2676	5.33333	10.984	9.19497	19	23	10	7.56972	12.9395	7.54717	9.35214
150	SCF	NM_013598.1	Endogenous	195	87	160	183.099	77.3333	146.453	135.628	399	275	298	158.964	154.712	224.906	179.527
32	SDF-1	NM_021704.3	Endogenous	10492	4377	11155	9851.64	3890.67	10210.5	7984.28	23331	17167	15821	9295.22	9657.95	11940.4	10297.8
75	serpinb9	NM_009256.3	Endogenous	144	120	96	135.211	106.667	87.8719	109.917	297	183	221	118.327	102.954	166.792	129.358
221	Shh	NM_009170.3	Endogenous	8	8	7	7.51174	7.11111	6.40732	7.01006	18	24	33	7.17131	13.5021	24.9057	15.193
37	Slc2a1	NM_011400.3	Endogenous	184	57	123	172.77	50.6667	112.586	112.007	322	181	275	128.287	101.828	207.547	145.887
38	Slc2a4	NM_009204.2	Endogenous	8	6	14	7.51174	5.33333	12.8146	8.55324	62	127	112	24.7012	71.4487	84.5283	60.2261
28	smad 3	NM_016769.3	Endogenous	571	119	493	536.15	105.778	451.259	364.396	764	427	436	304.382	240.225	329.057	291.221
81	SOCS1	NM_009896.2	Endogenous	296	10	19	277.934	8.88889	17.3913	101.405	36	33	20	14.3426	18.5654	15.0943	16.0008
27	SOST	NM_024449.4	Endogenous	1	3	4	0.938967	2.66667	3.66133	2.42232	4	2	4	1.59363	1.12518	3.01887	1.91256
20	Sox9	NM_011448.4	Endogenous	337	64	98	316.432	56.8889	89.7025	154.341	150	94	128	59.761	52.8833	96.6038	69.7493
11	Sp7	NM_130458.3	Endogenous	12	3	6	11.2676	2.66667	5.49199	6.47542	11	7	8	4.38247	3.93812	6.03774	4.78611
12	Sparc	NM_009242.4	Endogenous	120	118	144	112.676	104.889	131.808	116.458	359	162	185	143.028	91.1392	139.623	124.597
111	Sphk1	NM_011451.3	Endogenous	20	7	12	18.7793	6.22222	10.984	11.9952	33	12	23	13.1474	6.75105	17.3585	12.419
21	SPON-1	NM_145584.2	Endogenous	16	10	7	15.0235	8.88889	6.40732	10.1066	28	18	20	11.1554	10.1266	15.0943	12.1254
5	Spp1	NM_009263.3	Endogenous	5133	1106	1441	4819.72	983.111	1318.99	2373.94	3198	1982	2547	1274.1	1115.05	1922.26	1437.14
239	sprouty2	NM_011897.3	Endogenous	14	14	26	13.1455	12.4444	23.7986	16.4629	65	60	42	25.8964	33.7553	31.6981	30.4499
240	sprouty4	NM_011898.2	Endogenous	266	195	271	249.765	173.333	248.055	223.718	729	310	501	290.438	174.402	378.113	280.985
151	Stat1	NM_009283.3	Endogenous	1917	665	1097	1800	591.111	1004.12	1131.74	2957	2221	2012	1178.09	1249.51	1518.49	1315.36
247	Stk36	NM_175031.3	Housekeeping Ctrls	16	4	8	15.0235	3.55556	7.32265	8.63389	18	9	19	7.17131	5.06329	14.3396	8.85808
78	Tbx21	NM_019507.1	Endogenous	9	7	1	8.4507	6.22222	0.915332	5.19609	8	10	7	3.18725	5.62588	5.28302	4.69872
248	Tceb1	NM_026456.4	Housekeeping Ctrls	1617	1435	1525	1518.31	1275.56	1395.88	1396.58	3614	2415	2720	1439.84	1358.65	2052.83	1617.11
48	Tcf7	NM_009331.3	Endogenous	100	50	138	93.8967	44.4444	126.316	88.219	328	215	150	130.677	120.956	113.208	121.614
180	Tdgf1 (Cripto)	NM_011562.2	Endogenous	6	5	3	5.6338	4.44444	2.746	4.27475	18	8	16	7.17131	4.5007	12.0755	7.91583
42	TFAM	NM_009360.4	Endogenous	1334	759	1317	1252.58	674.667	1205.49	1044.25	3010	2102	2007	1199.2	1182.56	1514.72	1298.83
175	TGFb R II	NM_009371.2	Endogenous	775	268	576	727.7	238.222	527.231	497.718	2074	1110	1331	826.295	624.473	1004.53	818.432
25	TGF-B1	NM_011577.1	Endogenous	355	159	327	333.333	141.333	299.314	257.993	779	558	459	310.359	313.924	346.415	323.566
192	TGF-beta 2	NM_009367.1	Endogenous	18	9	14	16.9014	8	12.8146	12.572	18	11	12	7.17131	6.18847	9.0566	7.47213
193	TGF-beta 3	NM_009368.2	Endogenous	28	17	18	26.2911	15.1111	16.476	19.2927	61	45	42	24.3028	25.3165	31.6981	27.1058
152	TGFBRIII	NM_011578.3	Endogenous	252	109	323	236.62	96.8889	295.652	209.72	856	509	450	341.036	286.357	339.623	322.339
153	TNF	NM_013693.1	Endogenous	7	6	8	6.57277	5.33333	7.32265	6.40959	13	10	14	5.17928	5.62588	10.566	7.12373
91	Tnfrsf11a	NM_009399.3	Endogenous	41	10	24	38.4977	8.88889	21.968	23.1182	70	36	28	27.8884	20.2532	21.1321	23.0912
14	Tnfrsf11b	NM_008764.3	Endogenous	27	22	28	25.3521	19.5556	25.6293	23.5123	78	59	65	31.0757	33.1927	49.0566	37.775
89	TNFRSF4	NM_011659.2	Endogenous	9	6	3	8.4507	5.33333	2.746	5.51001	13	13	17	5.17928	7.31364	12.8302	8.44104
10	Tnfsf11	NM_011613.3	Endogenous	1	5	5	0.938967	4.44444	4.57666	3.32002	9	4	8	3.58566	2.25035	6.03774	3.95791
130	Tnfsf13b	NM_033622.1	Endogenous	15	15	10	14.0845	13.3333	9.15332	12.1904	16	18	11	6.3745	10.1266	8.30189	8.26766
246	Tubb4a	NM_009451.3	Housekeeping Ctrls	8	10	9	7.51174	8.88889	8.23799	8.21287	20	15	10	7.96813	8.43882	7.54717	7.98471
217	VEGF	NM_001025250.3	Endogenous	1969	1017	2125	1848.83	904	1945.08	1565.97	3432	2694	2733	1367.33	1515.61	2062.64	1648.53
82	VHL	NM_009507.3	Endogenous	159	78	147	149.296	69.3333	134.554	117.728	229	158	189	91.2351	88.8889	142.642	107.588
232	wnt5a	NM_009524.2	Endogenous	87	23	40	81.6901	20.4444	36.6133	46.2493	64	57	64	25.498	32.0675	48.3019	35.2891
223	wnt7a	NM_009527.3	Endogenous	3	8	9	2.8169	7.11111	8.23799	6.05533	11	10	7	4.38247	5.62588	5.28302	5.09712
109	Ym1	NM_009892.1	Endogenous	64	15	8	60.0939	13.3333	7.32265	26.9166	19	15	13	7.56972	8.43882	9.81132	8.60662
